# Supplementary material for: Reduction of DNA Topoisomerase Top2 Reprograms the Epigenetic Landscape and Extends Health and Life Span Across Species
Source: Aging Cell. 2025 Feb 12;24(6):e70010. doi: 10.1111/acel.70010 (PMC12151872; doi:10.1111/acel.70010)
Supplement: Supplementary file 1 — Table S1. Correlation between the gene expression changes and the lifespan of the mutants. [file ACEL-24-e70010-s015.xlsx]

## Sheet: Sheet1
Supplementary Table 1: Correlation between the gene expression changes and the lifespan of the mutants.
No.	gene	intercept	p_value_intercept	slope	pvalue_slope	essential
1	ROT1	4.05233	9.74169e-08	-47.8302	1.10073e-21	1
2	CMD1	3.00353	3.65198e-05	-59.1041	2.56212e-19	1
3	ATG8	3.56415	2.29201e-06	-35.7675	4.40955e-18	1
4	CDC7	2.44531	0.000616396	-69.1763	6.65233e-18	1
5	ABD1	2.61392	0.000284368	-57.1726	2.19183e-17	1
6	ARP3	2.26213	0.00145635	-44.0584	2.53265e-17	1
7	PFY1	2.4005	0.000798225	-40.9539	1.25732e-16	1
8	QRI1	1.94021	0.00594906	-60.9531	2.45414e-16	1
9	GFA1	1.95357	0.00576352	-33.0221	2.92111e-15	1
10	ATG3	3.12832	2.91088e-05	-36.9023	5.36803e-15	1
11	ERG13	0.712524	0.308005	-33.8901	6.08094e-15	1
12	ARC40	2.04113	0.00409387	-53.3244	1.54927e-14	1
13	TOP2	1.08185	0.122356	-39.2148	5.78597e-13	1
14	VTI1	3.07549	4.79784e-05	-35.5986	6.7413e-13	1
15	CDC3	1.50126	0.0331191	-40.4908	4.06934e-12	1
16	KRE9	2.56094	0.000499134	-44.7211	4.29367e-12	1
17	CBK1	1.8193	0.0105033	-62.5792	6.48148e-12	1
18	POB3	1.7212	0.0151749	-44.888	6.86465e-12	1
19	APC1	1.24048	0.0772987	-55.253	7.04954e-12	1
20	CDC21	1.49911	0.033507	-40.9499	1.00018e-11	1
