# Supplementary material for: Reduction of DNA Topoisomerase Top2 Reprograms the Epigenetic Landscape and Extends Health and Life Span Across Species
Source: Aging Cell. 2025 Feb 12;24(6):e70010. doi: 10.1111/acel.70010 (PMC12151872; doi:10.1111/acel.70010)
Supplement: Supplementary file 2 — Table S2. Transcriptome sequencing data of Caenorhabditis elegans. [file ACEL-24-e70010-s014.xlsx]

## Sheet: C. elegans FPKM value
Supplementary Table 2: Transcriptome sequencing data of Caenorhabditis elegans.
st_gene_id	gene_id	gene_symbol	fpkm_WT_1	fpkm_WT_2	fpkm_WT_3	fpkm_WT_4	fpkm_top2RNAi_1	fpkm_top2RNAi_2	fpkm_top2RNAi_3	fpkm_top2RNAi_4
7040139	7040139	F59C6.16	0	0	0	0	2110.64	0	2000.43	2228.06
189814	189814	Y41C4A.32	13.04	13.14	8.3	16.55	1515.17	1403.12	2785.98	3007.95
191609	191609	arf-1.1	6.82	6.3	5.53	7.25	236.75	229.81	520.74	576.53
188888	188888	spp-9	2.74	2.32	2.83	3.28	64.48	109.87	215.88	114.19
180250	180250	asp-17	2.8	10.12	3.33	5.54	113.39	106.53	267.55	282.15
184694	184694	F19G12.4	0	0	0	0	0	40.3	36.8	0
188467	188467	lips-11	0.33	3.18	0	0.08	72.23	25.26	14.78	25.4
43578472	43578472	C46F9.5	0	0	0	0	21.12	0	49.12	0
184835	184835	F22E5.6	0.09	0.47	0.66	0	14.33	8.15	32.36	35.93
259495	259495	C44B11.6	0	0	0	0	0	15.54	28.78	14.49
191123	191123	sdz-35	0.49	0.49	0.41	0.49	14.54	8.9	26.35	27.34
6418627	6418627	F33H12.7	10.8	10.57	0.48	16.42	153.02	114.82	138.18	143.92
179680	179680	tbb-6	6.48	6.28	4.71	9.81	56.72	64.06	107.12	136.28
36312789	36312789	F54D8.10	16.05	0	0	0	19.72	39.38	51.5	95.88
3564905	3564905	H03G16.6	0	0	0	0	0	18.34	16.95	0
4362999	4362999	B0205.13	16.18	11.69	7.58	27.03	96.38	100.08	180.04	211.74
176049	176049	numr-2	6.15	3.66	2.42	2.14	19.92	20.72	44.24	47.9
176048	176048	numr-1	6.15	3.66	2.42	2.14	19.92	20.72	44.24	47.9
178914	178914	B0238.12	0.85	2.01	0.95	0.5	8.61	9.71	16.55	20.55
178772	178772	lys-7	143.61	236.21	431.73	311.43	1962.43	2459.26	1592.54	1625.69
187558	187558	R03H10.6	2.24	3.28	1.24	0.79	16.26	15.43	20.42	22.15
179432	179432	B0024.4	3.97	2.57	0.37	6.51	17.88	16.16	45.36	33.76
3565776	3565776	ced-9	0	13.55	0	0	24.58	25.79	27.09	35.38
184081	184081	col-183	0.69	2.33	2.52	3.75	15.39	20.43	21.96	24.05
6418795	6418795	Y37H2A.14	4.85	5.93	8.97	43.29	82.33	84.46	127.35	123.86
3565380	3565380	C54F6.15	1.23	0.31	2.21	0.63	1.83	4.72	19.74	18.63
13192605	13192605	C04C3.14	0	0	0	4.62	0	0	16.73	29.23
180337	180337	cnc-7	18.1	27.48	17.52	22.88	122.07	121.51	130.82	138.5
3565196	3565196	C30H6.12	0.28	0.89	0.7	0.83	4.44	5.57	11.53	12.66
182010	182010	valv-1	36.03	39.32	17.68	31.15	151.45	137.25	200.02	224.54
180162	180162	fat-5	41.64	73.82	46.28	27.17	212.56	243.9	333.2	277.41
24104743	24104743	K09F6.13	3.29	3.6	2.54	2.25	17.33	17.38	23.2	24.04
6418710	6418710	C49G7.12	3.32	1.91	1.98	3.4	14.64	14.48	22.86	23.67
191238	191238	ZK177.9	1.65	2.15	0.72	0.96	6.83	13.97	12.02	14.79
178742	178742	F54E2.1	74.09	56.33	14.05	111.73	337	316.6	376.72	368.95
181198	181198	lec-8	156.22	165.04	145	272.76	933.1	900.77	1062.73	1084.96
191688	191688	ins-7	29.13	24.04	7.5	13.84	82.07	95.45	117.6	119.48
184064	184064	mig-21	1.04	1.57	1.1	0.75	6.61	4.86	13.96	14.46
179785	179785	far-3	86.94	127.31	154.58	287.53	677.38	771.82	884.18	1087.72
13223834	13223834	F23D12.11	304.67	302.22	102.25	192.88	1122.46	1366.86	1188.47	963.95
191220	191220	ZK105.1	118.7	134.55	39.14	36.72	314.5	324.6	497.43	558.7
188643	188643	T20D4.7	6.59	8.94	1.91	3.79	28.1	26.27	32.24	36.56
187678	187678	R07E3.4	8.22	6.54	6.01	10.26	32.81	43.52	55.49	40.55
174969	174969	F15D4.5	1	1.14	1.77	1.34	4.58	8.59	13.15	15.99
183155	183155	gba-2	1.72	1.76	0.57	7.69	22.64	28.05	12.39	11.08
24104298	24104298	C42D4.19	0.8	0.16	0.32	0.64	6.4	7.29	4.54	7.09
180595	180595	F52E4.5	23.96	24.05	15.75	18.28	68.95	61.26	130.25	154.82
4363000	4363000	B0205.14	2.45	2.5	5.58	8.57	10.56	19.6	33.33	43.33
186780	186780	H25K10.4	4.1	7.1	3.39	7.15	29.93	37.45	24.63	27.29
28661643	28661643	C49G7.7	3.27	3.55	0.87	7.69	19.15	23.43	25.41	19.78
191666	191666	hen-1	3.3	6.65	1.82	1.8	18.21	19.19	18.93	21.52
186440	186440	F57B9.3	0.26	0.44	0.96	2.65	6.89	6.43	9.96	11.06
182409	182409	C08E8.4	11.59	14.4	22.89	56.5	105.61	107.41	140.41	142.38
179051	179051	ZK1055.7	16.42	13.05	12.37	39.28	76.51	80.21	111.77	114.65
187765	187765	swt-6	37.54	49.06	10.93	35.66	161.24	164.37	154.01	138.71
191309	191309	scl-20	6.08	10.77	11.56	13.89	45.95	62.52	49.84	42.57
173543	173543	F36H5.10	0.51	0.45	0.32	0.54	3.45	6.99	5.36	5.75
187705	187705	cyp-33C8	6.51	8.5	5.98	11.94	24.25	27.56	47.68	57.81
3896765	3896765	F56D6.9	14.69	43.22	8.14	16.52	77.15	95.83	98.26	101.63
182814	182814	ugt-66	5.65	4.31	1.3	4.16	16.83	21.03	21.19	21.03
173091	173091	Y47H10A.5	16.55	20.62	6.3	26.19	76.58	64.39	85.6	88.21
13198376	13198376	ZK822.10	0	0	0	0	4.03	4.7	4.43	0
188762	188762	spp-12	4.09	2.59	2.35	4.15	9.94	27.67	16.68	14.98
42101336	42101336	C04F6.9	2.09	0.71	0	1.44	13.49	5.73	6.34	5.58
181980	181980	B0403.3	4.52	4.85	5.83	6.85	24.54	23.58	26.91	31.02
173576	173576	Y59C2A.2	0	0	0	0	0	3.21	6.17	3.48
175003	175003	clec-145	6.69	9.86	5.66	2.94	25.24	26.45	35.21	30.63
6418731	6418731	F20E11.17	12.4	21.04	15.79	8.48	52.55	81.37	64.76	54.13
181695	181695	F23A7.1	0	0	0	0	12.58	0	0	0
259409	259409	fipr-22	11.91	14.39	7.49	13.33	61.94	54.88	31.68	59.17
4363039	4363039	C07D10.6	0	0	0	0	0	6.31	5.92	0
180160	180160	dgat-2	23.26	19.73	5.51	12.19	58.54	66.01	68.01	65.14
184056	184056	F01D5.2	1.36	2	0	0.5	11.67	8.67	3.93	3.28
184370	184370	F12A10.1	32.03	39.3	52.6	74.29	158.33	188.03	230.56	228.27
259654	259654	cdr-4	52.84	50.04	40.12	65.27	179.64	157.54	235.53	268.74
179043	179043	acs-1	35.78	32.02	22.06	18.89	116.51	101.61	108.98	114.09
13184428	13184428	F19B10.13	12.15	15.91	4.8	2.39	36.61	29.08	41.6	42.33
3896794	3896794	C18H7.11	8.66	8.57	2.45	15.06	32.06	31.94	41.99	40.96
179797	179797	clec-41	34.52	35.13	18.03	61.76	159.52	164.71	143.46	121.89
178576	178576	C14C6.2	24.68	28.12	24.78	24.09	82.34	113.36	113.82	91.98
182256	182256	R193.2	1.76	0.82	0.76	0.84	5.4	6.31	8.69	6.99
179943	179943	egl-1	5.78	3.89	4.27	2.12	15.47	16.95	17.86	22.69
180211	180211	ttr-26	72.89	103.43	71.98	46.71	241.02	259.08	301.73	340.77
183624	183624	C49G7.10	27.32	27.46	11.56	16.33	75.69	76.92	85.49	85.62
266832	266832	F48C1.9	3.45	2.43	5.96	4.05	14.89	13.09	21.31	21.77
180646	180646	vit-4	408.84	295.04	42	522.3	1132.85	1226.71	1263.17	1116.86
3565011	3565011	kel-8	3.54	5.46	4.96	4.96	16.41	18.06	22.25	24.58
183619	183619	irg-2	3.65	3.08	0.66	4.37	15.14	11.93	13.94	13.34
187263	187263	K10D2.7	0	5.46	0	1.09	8.37	12.5	7.99	6.08
6418690	6418690	C08E8.10	8.92	12.29	5.56	7.14	33.81	33.24	27.25	41.47
184038	184038	E04D5.4	2.21	3.54	2.76	2.6	9.42	12.03	14.92	15.14
190745	190745	Y81B9A.2	0.71	0.36	1.09	0	5.95	3.62	4.32	4.64
3565104	3565104	F17C11.13	2.75	2.71	0.79	2.15	11.13	9.47	11.19	9.5
3565029	3565029	Y75B8A.39	0.36	0	0	0.27	3.64	2.28	4.4	2.37
184985	184985	F26F2.4	0	0	0	0	1.14	4.42	2.42	2.39
172725	172725	C31H5.6	12.24	5.13	3.84	5.79	21.49	26.28	30.57	28.88
185187	185187	str-245	0.69	0.86	0.34	0.63	4.12	4.58	5.19	5.34
178710	178710	pud-2.2	0	0	0	0	0	0	0	10.25
179619	179619	col-158	3.79	5.45	4.05	4.23	14.24	19.03	19.32	19.26
181444	181444	asp-4	265.55	314.4	224.77	494.31	1173.45	1229.7	1091.85	1089.35
185440	185440	clec-165	1.31	0.89	0.39	0.36	4.28	5.49	6	4.6
179528	179528	C45B11.2	0.82	0.63	0.13	1.37	5.71	4.06	5.37	5.08
175652	175652	clec-5	25.77	25	19.72	25.6	75.09	92.08	92.76	82.49
182647	182647	gnrr-2	1.76	1.62	1.92	2.04	7.71	8.3	10.56	8.63
180709	180709	F14H12.3	2.17	2.49	1.71	1.31	11.02	9.72	8.43	7.2
186367	186367	F56C3.9	5.61	6.17	2.45	2.96	15.35	16.96	16.49	20.13
178506	178506	clec-196	10.56	9.41	5.9	8.04	23.77	30.21	31.07	40.92
188587	188587	T19C3.5	5.85	8.73	5.08	3.55	20.36	20.1	24.01	24.38
180652	180652	C18B2.4	57.47	63.48	60.23	65.03	201.23	183.37	229.75	233.03
191014	191014	daf-28	2.15	1.96	1.96	0.41	2.27	4.67	7.19	17.4
180797	180797	Y34B4A.5	11.53	8.93	5.19	8.14	30.31	33.85	28.19	31.5
3896746	3896746	ZC21.10	1.42	1.32	1.21	0.87	5.49	5.75	6.66	7.83
190383	190383	Y58A7A.5	5.96	3.26	4.42	1.85	14.05	12.65	16.1	18.59
177724	177724	nhr-11	3.69	3.22	3.5	4.01	12.17	11.35	15.94	18.34
191449	191449	ZK896.1	0.78	0.82	1.14	3.75	6.44	7.42	8.26	8.79
187642	187642	ceh-62	0.94	1.72	1.77	2.3	6.65	6.09	9.05	9.84
3565771	3565771	ins-16	0	0	9.84	0	4.44	6.03	5.87	25.58
175591	175591	ugt-62	31.51	23.33	6.46	55.21	96.16	108.19	97.56	93.8
190659	190659	clec-210	1.11	0.61	1.66	0.93	7.56	6.83	4.79	4.2
186723	186723	H11L12.1	7.65	9.17	5.88	5.2	25.89	29.01	22.68	23.36
179871	179871	F53C11.1	14.37	13.87	4.87	24.18	47.05	44.93	51.69	53.57
175115	175115	C04H5.7	154.57	127.41	60.94	71.7	292.48	317.61	348.75	409.93
13213456	13213456	Y57E12B.10	4.01	1.7	4.47	2.73	9.93	8.89	13.61	18.88
3565550	3565550	F14D7.10	5.84	0.5	2.72	2.9	2.31	7.78	26.13	11.84
177193	177193	F15E6.4	105.81	273.17	65.78	84.7	405	392.81	405.25	529.1
24104179	24104179	C06H5.12	0	0	0	0	0	8.88	0	0
188408	188408	T11B7.2	14.38	9.16	5.77	20.44	27.31	38.87	42.47	60.2
185301	185301	F35E8.10	1.44	3.91	0	0.31	9.6	8.46	5.32	3.68
189566	189566	Y32B12B.1	0.31	1.11	0.48	0.34	2.84	3.15	5.29	4.61
178909	178909	cest-32	14.68	11.12	9.31	19.68	35.77	41.16	50.9	55.35
188466	188466	pho-14	56.02	68.05	37.62	40.77	170.85	141.95	158.7	178.7
6418729	6418729	F18E3.12	13.25	4.46	4.6	30.68	32.77	51.06	36.35	56.21
181564	181564	hch-1	2.12	2.3	4.25	1.71	9.38	12.46	9.97	9.7
191603	191603	acr-17	0.67	1.11	2.83	0.95	5.2	5.21	5.09	10.59
171773	171773	fpn-1.1	17.31	16.92	8.44	18.8	47.67	41.54	53.14	58.91
181473	181473	pab-2	19.34	20.38	25.42	29.49	60.14	55.57	95.48	92.4
3565428	3565428	W01D2.6	0	0	0	0	4.03	0	4.43	0
180260	180260	Y39B6A.5	68.33	74.15	43.2	60.06	157.23	178.13	219.84	216.71
177387	177387	nlp-16	2.35	2.21	2.04	1.49	8.15	4.95	7.94	12.51
4363132	4363132	C08A9.10	162.54	123.6	76.75	56.83	303.34	272.33	354.71	379.51
176805	176805	sid-2	20.08	17.18	16.08	31.17	56.77	53.01	80.13	79.69
3565903	3565903	C31H5.7	2.44	2.47	1.81	1.35	4.87	7.46	9.95	10.99
182082	182082	C01G10.5	4.15	2.11	0	1.08	2.95	2.13	17.63	8.21
186872	186872	K02D3.1	2.91	2.76	6.07	3.94	11.82	13.57	13.97	17.23
13212585	13212585	F13A2.10	0	0	0	0	8.3	0	0	0
13189130	13189130	R74.10	2.94	2.62	1.89	1.88	6.9	9.04	10.1	10.75
24104827	24104827	grd-4	4.08	3.69	0.72	1.12	8.53	10.75	9.35	8.87
179050	179050	ZK1055.6	4.05	2.1	2.88	9.49	11.49	14.86	20.76	16.51
3565254	3565254	W02A2.9	15.2	21.21	17.1	15.17	44.08	59.73	53.28	57.05
174896	174896	Y38E10A.14	19.68	18.75	3.6	3.97	42.12	39.36	34.99	29.56
191124	191124	ZC239.14	1.88	1.83	2.02	4.44	8.83	8.79	10.47	10.37
185407	185407	gst-24	17.8	15.62	8.14	8.5	39.99	37.41	36.58	43.97
188825	188825	T24A6.7	0.52	0.65	0.59	0.26	2.5	2.3	3.97	5.26
175830	175830	F01F1.14	1.04	2.73	3.38	4.61	9.75	10.78	9.09	13.21
187311	187311	K11H12.3	0.22	0.84	0.28	0.45	1.82	2.95	3.77	4.65
183717	183717	C52B11.5	9.57	5.63	3.64	5.39	17.77	17.66	21.6	22.71
178613	178613	cpr-8	4.79	4.74	2.04	7.36	16.53	17.66	15.69	13.7
178282	178282	ttr-51	2347.93	2568.22	1757.12	1364.81	4767.9	5580.83	6460.59	6877.75
182223	182223	ugt-63	7.04	4.77	3.35	10.53	13.74	21.49	26.7	21.48
190141	190141	Y51B9A.8	1.1	2.89	6.72	8.44	18.46	14.8	13.89	16.89
178564	178564	dod-19	228.38	233.69	69.49	489.33	769.84	759.29	742.65	724.49
181760	181760	T25G12.6	1.32	0.55	0.37	1.07	4.45	5.09	4.15	3.65
190029	190029	fbxc-23	1.11	1.18	1.33	2.05	4.32	3.88	9.16	6.79
192060	192060	tsp-4	0.38	0.19	0.39	0	1.35	2.04	1.86	5.14
180931	180931	cpr-6	517.79	636.17	523.99	848.38	1981.29	1943.2	1654.88	1752.27
13186029	13186029	T05C12.15	16.67	16.38	17.09	5.78	28.09	27.55	72.5	41.43
179189	179189	catp-3	13.76	13.12	11.13	24.08	36.84	42.02	46.54	61.66
184619	184619	F17E9.3	4.69	4.76	2.82	1.96	9.06	11.27	13.21	15.04
3565797	3565797	C27B7.9	202.18	275.12	107.88	102.15	510.46	460.88	506.91	507.25
179187	179187	col-43	3.24	4.81	3.05	3.15	12.72	13.48	11.98	10.33
185437	185437	clec-168	0.04	0.22	0	0.04	1.32	1.67	2.96	2.42
178519	178519	C49C3.9	9.66	5.71	2.16	16.38	21.85	18.42	31.64	33.03
24104735	24104735	K08D9.9	249.56	254.76	119.21	93.58	485.33	469.65	536.79	574.46
190992	190992	Y116A8C.3	8.89	12.31	7.62	5.44	25.13	28.35	27.03	25.01
181051	181051	zig-4	4.73	4.22	4.47	2.54	9.76	12.23	15.18	15.95
179362	179362	tag-120	49.84	63.62	45.22	82.86	146.41	138.26	192.61	221.37
24104428	24104428	F14H3.15	0	0	0	0	1.01	1.09	3.2	2.11
174915	174915	Y46G5A.20	15.72	15.7	12.4	50.43	71.29	78.59	61.6	63.43
6418582	6418582	F08A8.8	3.78	1.95	0.93	2.21	7.82	8.51	7.52	8.68
184850	184850	F22F1.2	0.74	0.81	0.34	0.33	2.79	4.57	3.7	2.59
176602	176602	col-95	419	433.65	94.17	220.51	801.76	844.42	836.85	834.32
188842	188842	T24C2.5	7.18	9.41	6.24	12.16	29.04	24.06	23.82	29.27
4363022	4363022	F58F12.4	4.03	2.7	1.97	3.41	9.57	7.92	10.68	13.32
189785	189785	comt-3	24.05	19.69	19.3	44.31	77.15	71.68	73.84	86.39
172410	172410	dpy-14	14.91	21.35	22.14	4.48	41.66	53.72	41.64	45.75
3896783	3896783	dct-8	90.32	262.82	47.81	58.43	296.23	344.27	297.07	352.06
181505	181505	syx-2	6.63	6.59	5.8	9.15	17.91	16.33	24.46	27.1
178708	178708	nhr-115	0.85	0.85	0.37	1.11	1.99	3.03	4.58	6.42
3565007	3565007	F56D6.8	172.56	505.06	80.22	89.57	515.13	658.17	547.39	633.63
181551	181551	nhr-3	6.82	6.92	5.15	8.77	16.78	16.36	24.18	26.15
184523	184523	F15B9.6	3.18	3.22	4.44	10.77	16.18	15.53	18.08	16.95
191633	191633	far-4	2.18	2.19	1.04	0.57	4.96	5.11	4.55	8.8
180832	180832	T22B7.7	55.96	47.5	40.26	132.09	144.84	198.49	233.53	185.39
177146	177146	F37C4.5	235.07	263.33	227.01	328.08	681.3	626.92	789.18	789.96
34700616	34700616	C54F6.6	2.92	1.98	2	0.66	1.61	2.32	12.22	11.45
173586	173586	K09F6.10	0.43	0.18	0.22	0.64	0.98	1.49	4.14	4.31
183938	183938	D2007.2	1.17	1.48	2	1.66	5.33	9.1	2.16	7.42
184295	184295	ugt-41	6.5	3.35	1.42	16.55	15.3	19.88	25.96	21.12
24104675	24104675	vit-3	404.62	261.84	83.25	398.42	767.54	882.15	779.91	688.76
3565669	3565669	F52B10.3	3.56	2.06	2.11	2.91	11.7	3.45	17.2	3.27
6418576	6418576	C41G7.8	7.55	7.7	6.29	16.25	20.86	20.35	33.39	34.48
177165	177165	pqn-75	5.84	10.25	5.44	1.76	20.77	17.62	18.47	12.78
178448	178448	Y105C5B.15	22.08	22.31	19.07	37.13	90.69	76	57.11	52.36
13181858	13181858	F59C6.18	20.73	5.63	0.72	22.16	24.71	36.15	32.08	45.55
176854	176854	col-101	588.78	442.97	77.47	301.31	935.79	992.4	900.62	949.42
183286	183286	fipr-24	12.28	22.31	19.97	17.82	44.05	46.76	45.57	63.8
179909	179909	D1086.1	11.91	13.88	8.11	7.7	25.73	29.56	34.31	28.01
188657	188657	T20F7.3	1.07	0.64	0.64	1.2	3.31	3.39	4.86	4.54
182288	182288	lact-6	0.53	1.8	1.14	0.49	4.18	7.3	2.78	2.85
177420	177420	lec-11	28.43	27.5	23.18	55.5	84.73	88.51	87.18	102.01
173492	173492	K02E7.11	4.27	3.36	1.93	1.92	8.75	9.19	9.66	9.1
179042	179042	F46E10.2	5.39	7.81	7.67	4.74	18.4	20.04	16.98	18.22
178731	178731	W02G9.4	9.57	10.13	10.71	7.41	28.75	32.02	20.09	24.76
172708	172708	fipr-26	14.56	22.68	8.1	13.11	41.51	35.8	31.1	50.99
177771	177771	col-121	1.31	1.58	1.2	0.43	4.85	4.52	4.94	3.97
178964	178964	pgph-3	10.97	4.73	10.59	34.56	24.48	42.23	50.35	47.24
182635	182635	hrg-7	38.67	38.99	40.8	49.61	112.61	111.26	105.94	112.47
178635	178635	cnc-4	81.02	106.23	60.18	74.5	223.77	220.2	178.08	218.93
185310	185310	F35F10.5	4.62	2.73	5.82	2.71	10.51	10.19	13.47	13.29
181251	181251	vab-3	1.59	1.88	1.98	0.57	3.12	4.11	6.04	8.57
185071	185071	fbxa-95	27.12	29.38	26.32	18.82	63.39	70.1	66.51	67.78
177072	177072	Y54G2A.18	336.55	373.56	332.28	299.58	735.42	646.17	1014.92	1061.43
24104350	24104350	C54F6.17	0.93	1.43	0.48	0.96	2.75	1.91	4.74	6.57
189633	189633	Y37H2A.10	0.59	2.29	0	0.3	4.15	7.07	1.92	1.2
3565343	3565343	dlc-5	6.66	7.17	3.18	3.62	12.47	15.3	14.76	16.31
183970	183970	DC2.5	4.39	3.63	2.65	4.55	9.14	8.88	11.54	15.29
187224	187224	oac-57	2.19	1.76	1.7	6.44	8.1	6.97	9.69	12.1
184393	184393	F13A2.2	0.05	0.2	0.24	0	1.04	1.88	1.59	2.87
189028	189028	ttr-6	126.23	152.01	81.59	121.01	293.12	318.2	307.53	305.78
3565711	3565711	C54C6.7	8.18	11.02	4.95	13.74	19.11	26.19	22.03	34.67
187635	187635	arrd-11	0.92	2.25	2.11	1.18	4.59	4.45	6.35	7
174184	174184	E04F6.8	486.11	500.62	469.54	350.71	994.12	1056.44	1213.59	1293.89
182421	182421	fbxa-98	2.21	1.97	2.44	9.22	9.15	10.84	13.03	12.88
188845	188845	T24C4.4	17.45	19.58	4.58	26.21	44.52	34.14	45.23	52.13
188772	188772	T23B3.2	79.09	76.11	70.88	56.35	127.7	149.67	208.21	228.19
175011	175011	tag-10	21.63	16.01	9.43	6.01	39.76	43.93	29.2	26.14
13218639	13218639	M162.15	0	5.12	0	0	8.81	5.16	4.86	0
179515	179515	F17C11.11	35.42	13.44	15.03	45.16	64.11	69.54	74.42	70.48
180938	180938	nas-11	19.98	15.82	12.51	18.93	42.34	46.18	41.42	44.04
191214	191214	clec-97	41.33	52.92	20.45	15.89	78.98	86.28	81.69	84.78
180954	180954	F41B4.3	18.98	18.77	12.15	16.74	39.05	36.48	45.24	50.9
189437	189437	Y13C8A.1	0	0	0	0	0	0	0	5.92
190295	190295	Y54G11A.4	1.57	1.96	2.8	6.02	7.65	9.02	8.92	10.92
178621	178621	C39F7.5	2.02	1.63	2.08	2.23	5.38	6.93	7.08	6.21
259628	259628	F18E3.11	60.21	25.49	37.97	93.36	109.45	140.1	144.1	146.94
13224720	13224720	T25G12.13	0.55	0.28	0.07	0.07	2.59	2.53	1.55	1.54
176403	176403	ttr-2	1251.15	1302.77	993.78	818.94	2263.76	2461.04	2785.4	3200.74
180882	180882	C15H9.11	8.69	9.85	6.18	2.39	17.55	15.39	20.76	18.54
4363124	4363124	C24A8.6	0.69	0.47	0.42	0.3	2.33	2.18	3.44	2.45
175763	175763	D1044.1	4.52	3.39	1.56	3.09	10.77	9.35	8.54	7.89
180729	180729	amt-1	2.85	3.3	2.4	1.5	7.41	6.73	7.31	8.93
176973	176973	Y41D4B.26	0.75	1.39	2.65	0.63	4.92	5.47	4.08	4.56
184618	184618	F17E9.2	23.37	17.4	17.13	8.85	33.59	35.92	50.02	49.43
187268	187268	K10D11.3	1.1	0.97	0.59	1.15	2.86	2.27	5.11	4.85
172087	172087	ugt-25	3.12	2.28	1.55	12.91	8.07	14.06	17.29	14.66
179073	179073	col-143	475.05	302.92	61.99	188.87	627.78	630.49	631.5	607.63
3565633	3565633	glo-1	5.27	7.47	4.46	8.65	15.08	17.58	15.98	19.63
182493	182493	fbxc-58	3.79	1.52	1.58	6.32	8.09	7.08	13.74	8.74
13220381	13220381	K02G10.15	7.27	5.84	4.28	2.61	10.94	13.65	14.7	14.6
13197256	13197256	C01F6.14	3.95	7.82	0	0	6.83	19.74	0	7.46
181456	181456	ptr-24	9.52	7.16	6.01	11.36	20.55	22.38	24.04	20.47
176970	176970	dsl-3	1.43	3.08	2.64	1.14	5.47	8.24	5.89	5.93
171778	171778	ule-1	1115.67	1436.98	988	681.46	2378.62	2427.18	2546.33	2796.04
13218162	13218162	B0462.5	7.26	10.35	7.41	6.92	21.28	21.32	20.85	18.63
178926	178926	cyp-14A5	4.32	2.87	1.75	2.77	6.83	7.7	9.43	9.58
180715	180715	cest-26	4.01	2.82	3.85	4.23	10.34	8.91	10.19	11.7
175263	175263	Y34F4.4	1.16	2.76	2.53	6.39	9.49	9.51	8.68	8.48
190226	190226	gst-39	27.54	21.57	14.98	47.51	74.3	73.58	58.82	64.34
3565449	3565449	nspc-3	13.58	15.55	8.53	5.82	23.43	28.01	28.25	29.23
189421	189421	Y9C9A.16	0.36	0.36	1.38	1.28	3.01	3.82	3.35	3.37
191690	191690	ins-22	12.98	10.7	8.99	1.28	16.21	15.86	30.65	23.52
190438	190438	Y60A3A.16	2.15	1.58	2.98	2.3	7.25	6.86	6.14	6.6
175381	175381	Y71H2B.4	300.19	359.86	230.65	232.58	645.64	709.23	634.09	675.9
182051	182051	C01A2.6	0.71	1.69	0.27	1.32	3.13	3.86	4.15	3.77
4363063	4363063	ttr-45	483.5	543.27	427.63	294.99	893.64	969.04	1104.59	1176.23
180033	180033	cpr-3	34.53	45.87	25.45	63.39	84.32	78.98	115.62	126.35
191555	191555	ZK1290.5	13.27	8.07	7.76	16.91	27.01	24.63	24.84	37.57
186468	186468	F57G8.7	1.79	1.29	1.03	1.15	1.93	3.38	4.7	7.78
6418610	6418610	C01A2.9	0.82	0	0	0	0.78	0.84	3.28	2.44
4363098	4363098	F52E1.14	65.4	58.78	28.92	69.31	153.51	138.33	118.07	118.64
178234	178234	pin-2	5.48	4.8	5.69	9	6.27	5.47	7	45.36
178637	178637	cnc-2	143.38	165.11	77.67	61.52	308.86	298.83	207.19	241.71
190461	190461	Y62H9A.4	115.92	110.56	45.51	67.84	194.33	193.71	208.01	206.72
183242	183242	clec-6	0.2	0.2	0.1	0.5	1.7	1.7	2.48	1.85
3566000	3566000	nspc-6	25.04	34.25	16.6	24.39	48.65	66.97	66.46	58.36
3564889	3564889	nspc-2	25.04	34.25	16.6	24.39	48.65	66.97	66.46	58.36
175361	175361	W04B5.3	27.17	22.86	30.5	56.6	86.49	75.49	82.65	81.97
186365	186365	dgn-2	0.05	0.05	0.05	0.05	1.26	1.54	1.55	1.48
4363115	4363115	ttr-38	2.89	2.33	1.02	0.87	3.63	5.44	5.01	7.9
42101342	42101342	F35C12.7	8.81	6.77	4.51	6.06	17.19	15.75	14.49	19.04
182276	182276	nhr-76	10.82	12.32	7.89	8.21	24.61	26.86	22.85	22.68
181017	181017	sto-1	22.12	27.36	19.6	16.55	45.51	45.39	56.98	57.28
183630	183630	C50A2.3	4.74	10.69	20.33	2.93	17.09	17.21	27.64	33.52
181530	181530	ceh-37	4.1	5	3.13	4.12	9.44	9.59	12.3	12.05
266826	266826	abf-2	31.04	73.56	123.62	70.46	126.96	144.88	186.06	241.46
171610	171610	cest-27	8.24	8.55	9.72	15.81	18.93	20.77	29.52	34.29
187463	187463	M28.10	68.7	81.49	119.57	94.72	183.77	202.59	221.33	243.2
183827	183827	C55A1.6	4.29	6.1	4.69	2.62	9.96	10.24	11.67	14.45
184468	184468	F14D7.8	0.17	0.09	0.09	0.09	1.13	1.05	1.14	2.97
179599	179599	zip-10	39.84	44.74	11.04	53.94	90.41	69.67	96.69	94.92
179449	179449	ugt-1	3.71	3.29	1.73	6.88	10.87	12.59	8.91	8.93
175212	175212	lec-6	771.97	685.81	377.2	1918.32	2222.25	2414.38	1986.76	2050.47
181673	181673	F53H4.2	210.41	140.55	78.61	113.03	305.01	273.15	348.81	330.73
174847	174847	arrd-7	6.23	4.69	4.85	15.89	18.95	18.79	17.71	22.71
171674	171674	Y95B8A.6	9.45	9.88	8.65	8.52	18.17	22.42	24.5	24.22
189875	189875	Y43F8B.12	2.16	0.44	0.66	4.37	4.32	4.19	7.27	6.99
176174	176174	F10E9.12	49.27	56.48	39.34	27.82	92.89	80.81	100.93	128.17
188894	188894	T25D3.3	5.25	5.31	3.02	2.84	10.5	10.79	10.91	10.75
177742	177742	C46C2.5	81.51	65.56	47.6	31.87	114.87	98.51	157.27	154.71
174532	174532	cutl-2	0.5	0.59	0.91	0.59	2.63	2.95	2.51	3
54162373	54162373	Y39A3B.8	3.25	1.1	0	2.25	5.11	3.32	4.32	7.48
180351	180351	W01F3.2	83.23	96.55	36.39	38.96	143.03	145.13	142.92	157.18
174185	174185	E04F6.9	173.75	222.15	221.93	208.69	386.46	475.95	503.41	528.15
183447	183447	fbxc-5	2.73	0	1.89	3.06	6.05	5.79	5.23	5.53
174481	174481	F42A8.1	48.82	17.89	7.5	15.12	47.31	55.36	54.98	50.88
353438	353438	F59B1.10	0.6	0.69	0.69	0.96	2.1	2.19	3.93	3.58
13221052	13221052	K10C2.12	33.86	30.25	11.5	17.87	44.74	55.29	59.29	57.98
175283	175283	Y119D3B.13	38.82	38.25	33.88	23.23	85.6	103.69	61.2	59.1
178249	178249	K10D11.6	1.3	1.06	0.6	1.36	2.74	3.84	3.98	4.31
182378	182378	C07G1.7	0.73	0.25	0	0	1.47	1.61	2.61	1.6
183261	183261	C36C5.5	17.87	14.74	7.44	19.04	31.64	37.1	33.84	36.26
184202	184202	F08G2.8	3.42	4.9	4.81	9.63	11.02	11.78	15.71	17.97
13212671	13212671	Y60C6A.2	0.46	0.94	0	0.47	1.8	2.36	1.4	3.7
183193	183193	cyp-36A1	2.05	1.3	1.63	3.44	4.52	6.33	7.04	6.14
24104798	24104798	R09H3.3	0.07	0	0.2	0.26	0.73	2.07	1.95	1.47
179199	179199	timp-1	45.69	45.61	27.4	20.82	72.95	78.55	80.75	87.25
182892	182892	C25E10.8	16.28	19.67	18.49	17.88	36.69	41.17	40.89	49.08
6418859	6418859	K10C2.8	27.69	16.97	11.95	19.17	38.06	38.95	46.56	51.19
175390	175390	cest-25	33.2	38.78	29.87	51.05	88.26	85.66	83.45	90.04
189010	189010	T28A11.3	0.49	0.37	0.86	0.12	1.48	2.24	2.62	2.73
178649	178649	F16B4.2	1.07	0.87	0.93	2.18	3.05	3.15	4.58	5.46
180628	180628	cht-1	43.95	88.98	45.05	33.43	128.05	124.2	116.25	108.31
175111	175111	F57C2.4	557.1	493.06	253.8	318.88	872.09	907.36	925.35	918.52
173487	173487	fbxb-40	0.56	0.96	0.22	0.22	2.16	2.22	2.57	2.33
181364	181364	Y62H9A.5	1237.88	1376.08	701.52	822.41	2234.23	2331.18	2236.53	2386.98
178391	178391	Y57G11B.5	247.27	236.47	148.7	231.43	432.58	478.08	476.58	532.66
186511	186511	nhx-6	1.98	0.61	0.17	0.98	2.72	3.77	3.2	3.46
185316	185316	F35F10.13	2.08	1.53	1.26	0.42	3.2	4.22	4.51	4.62
3565519	3565519	C23H4.8	1.18	1.01	1.26	1.09	2.03	1.87	4.62	6.37
183313	183313	C38D9.2	0.11	0.11	1.14	1.18	1.29	2.74	2.44	3.96
178187	178187	thn-2	318.66	563.85	426.29	179.48	849.32	1184.28	655.82	597.13
189948	189948	clec-74	0.34	0.17	0.04	0.5	2.12	1.1	1.88	1.99
175004	175004	clec-146	70.87	102.43	67.28	39.39	155.47	152.75	141.7	169.48
188946	188946	fbxb-1	0.59	1.03	0.2	0.53	2.47	1.78	2.58	3.11
259719	259719	rcs-1	11.15	9.56	7.81	34.24	29.29	28.22	45.66	39.36
181937	181937	B0348.5	0.65	0.59	0.7	0.09	1.79	2.85	1.93	2.65
178554	178554	lgc-26	2.65	2.79	2.16	1.83	5.9	6.55	6.46	6.53
3564937	3564937	F43C1.7	2.88	2.5	2.51	2.23	5.26	5.58	7.86	8.2
184836	184836	F22E5.7	0.51	0.52	0.17	0.51	1.54	1.74	3.13	2.07
183449	183449	fbxc-2	13.79	8.78	9	21.13	28.26	30.88	27.56	33.1
189642	189642	Y38C1AA.9	1.46	2.35	1.92	1.17	4.4	1.63	4.31	9.45
177427	177427	C01B10.3	17.48	12.94	9.63	13.28	23.07	26.81	32.62	38.36
177372	177372	cpi-1	1607.6	1629.49	1565.55	1064.83	2709.45	3157.36	3364.53	3539.09
183023	183023	C29F9.6	0.66	0.27	0.8	0.73	1.68	2.28	3.18	2.89
3566001	3566001	Y116A8C.44	3.95	3.91	0	0	6.83	0	3.74	11.18
187313	187313	K11H12.6	11.07	9.73	8.03	4.34	16.63	13.2	20.96	25.89
179715	179715	cal-1	7.74	7.09	4.81	4.94	11.2	11.16	17.47	18.12
186957	186957	ttr-3	22.22	19.26	14	12.4	35.34	36.11	39.64	40.32
172036	172036	ZK973.9	1.31	0.36	9.04	1.76	7.99	10.47	6.97	6.01
175696	175696	dpy-17	17.86	23.42	28.38	7.29	41.38	53.85	36.61	37.65
180641	180641	glt-1	37.86	29.31	16.88	28	55.31	58.51	63.98	66.61
190648	190648	Y73B6BL.12	5.58	6.74	7.18	3.21	15.55	12.15	11.02	14.44
184678	184678	F19C7.2	8.19	6.6	6.12	7.26	11.05	12.18	20.23	21.32
184706	184706	F20A1.8	0	0	0.39	0.39	0.76	1.96	1.56	1.93
3565745	3565745	shc-1	6.06	7.35	5.31	3.77	13.17	14	13.3	12.11
181107	181107	nspc-7	92.81	143.97	68.27	64.27	189.91	204.28	184.35	213.76
13198723	13198723	K08D8.12	5.7	8.66	7.92	7.68	14.84	16.89	17.98	18.68
187536	187536	R03D7.5	1.02	0.32	0.16	1.13	2.37	1.32	2.68	3.76
181365	181365	ule-5	982.41	998.27	518.29	755.35	1647.49	1749.7	1778.54	1752.17
3564795	3564795	nspc-5	35.3	50.21	20.68	20.83	63.4	67.5	70.18	73.48
182503	182503	C10G8.4	1345.45	1607.7	1353.27	989.3	2419.48	2711.47	3081.4	3049.65
185116	185116	F29C12.6	0	0	0	0	0	2.28	2.22	0
177371	177371	K08B4.2	1.49	1.58	1.21	0.37	3.37	3.38	3.59	4.04
183371	183371	lact-7	0.72	1.07	0.58	0.69	2.81	2.72	2.98	2.49
173222	173222	Y87G2A.2	17.28	12.54	8.65	18.2	28.63	29.99	33.72	32.52
3565848	3565848	Y6G8.5	0.24	0	0	0.24	1.89	1.69	1.21	0.72
180901	180901	W05H9.1	78.95	91.22	114.79	190.27	239.82	266.53	261.79	245.1
182357	182357	C07A9.9	11.67	12.17	6.07	6.34	23.04	19.12	18.43	20.81
3564799	3564799	Y57G11C.40	4.23	2.44	3.06	3.19	6.83	6.46	10.17	8.41
353421	353421	ZK757.1	0.27	0.91	0.68	0.41	1.76	2.96	1.71	2.83
187129	187129	ugt-19	3.73	1.88	1.2	6.25	7.3	7.75	8.96	8.05
4363020	4363020	F59A6.12	107.1	103.11	72.83	51.06	142.52	169.28	198.66	199.84
174345	174345	lips-10	13.38	11.45	11.74	26.97	25.31	33.84	41.33	38.21
180781	180781	vit-2	1930.24	2253.83	2069.61	2036.23	4863.1	3963.27	4683.61	4001.2
180782	180782	C42D8.1	11.68	12.93	11.62	26.14	30.4	31.91	35.92	37.59
4926939	4926939	D2096.13	8.81	8.91	7.92	4.55	18.45	11.7	18.17	19.69
188805	188805	T23F2.3	104.62	104.52	87.2	74.32	156.1	176.31	227.55	223.73
181070	181070	C02B8.6	6.83	9.87	7.58	8.64	17.73	17.09	19.45	19.31
189690	189690	Y38H6C.9	0.47	0.39	0.39	0.7	1.27	1.9	2.79	2.54
184130	184130	clec-45	0.64	0.43	0	0.22	3.2	1.09	1.74	1.08
171593	171593	sesn-1	15.21	9.25	7.5	10.94	23.74	23.58	24.59	22.58
172707	172707	fip-6	15.69	13.67	11.19	24.49	33.05	38.35	30.68	38.8
182874	182874	fkh-10	1.02	0.43	0.77	0.25	2.14	3.01	2.33	2.06
3565292	3565292	Y106G6D.8	161.97	136.39	110.9	76.33	222.36	225.72	285.13	287.31
185202	185202	F32D1.8	0	0	0	0	1.42	0	0.74	2.21
178585	178585	srp-1	11.44	13.67	8.28	7.84	19.86	22.33	23.31	25.12
259334	259334	C05B5.8	41.68	44.18	35.52	36.69	69.21	83.82	80.05	101.87
3565148	3565148	F08D12.3	10.62	14.74	12.8	6.27	26.87	25.16	24.43	20.78
190970	190970	fbxa-115	4.03	6.25	3.9	4.84	8.66	8.87	12.49	14.06
178242	178242	K08D8.3	7.76	3.74	3.91	6.61	15.53	12.17	10.36	12.28
6418828	6418828	B0563.10	0.42	0.43	0.87	0.87	3.74	2.17	2.15	1.7
179907	179907	D1086.3	19.82	10.9	6.29	21.63	27.56	28.01	34.64	36.41
190656	190656	acp-7	4.03	2.77	2.51	2.86	7.12	7.11	6.78	8.69
178139	178139	sqst-1	52.45	65.1	90.14	93.53	142.78	134.24	162.55	192.54
176760	176760	T03F6.3	229.55	240.76	177.68	179.48	401.15	407.14	456.24	464.23
192014	192014	str-144	0.25	0.68	0.12	1.04	1.87	2.18	2.07	2.56
183295	183295	abhd-5.1	2.25	2.44	1.26	1.16	5.48	4.26	3.86	5.52
183966	183966	D2096.5	5.16	3.05	4.82	2.61	7.96	8.12	10.75	10.01
178604	178604	R09A1.3	6.16	6.91	10.11	14.75	18.46	18.89	21.73	24.03
190873	190873	Y105C5A.8	16.08	15.23	15.88	16.16	26.97	33.42	37.85	37.61
188963	188963	T27A1.2	2.31	1.54	1.26	1.41	3.88	4.26	4.74	4.94
13216887	13216887	M01B2.13	1.43	0.5	0.87	0.98	2.38	2.26	3.97	3.51
182398	182398	fbxa-163	2.09	2.51	3.18	2.8	5.7	5.12	7.71	7.66
176568	176568	tba-7	11.53	8.84	16.1	44.14	40.49	41	44.16	45.44
181363	181363	Y62H9A.3	225.48	224.76	121.51	125.11	343.27	344.37	365.45	391.22
28661649	28661649	F36H5.17	1.27	0.96	0.65	0.65	1.57	3.24	3.87	2.88
174015	174015	H12I13.6	3.73	0.95	0	0.97	1.78	6.7	4.68	2.78
181587	181587	mrp-5	14.8	12.78	23.4	27	31.95	37.98	46.88	48.1
6418763	6418763	T01G5.8	0	0	0	0	0	0	2.13	2.11
173020	173020	Y53H1B.2	124.81	174.78	94.26	73.06	217.97	244.15	252.42	251.47
3565225	3565225	lgc-28	2.42	2.88	2.07	2.05	4.03	5.92	6.37	7.3
177195	177195	F15E6.3	127.84	192.74	121.42	96.08	275.17	260.93	270.44	304.95
176932	176932	perm-4	1956.75	2582.47	1937.96	1217.06	3853.59	3835.35	3910.53	4225.6
186378	186378	F56D2.5	2.17	1.15	1.59	3.09	3.69	4.06	6.92	5.94
190173	190173	Y51H7C.1	26.34	26.9	17.91	25.27	59.13	59.65	45.42	37.41
3565664	3565664	F22E5.20	3.07	6.18	4.35	3.72	8.81	10.29	10.93	9.6
187879	187879	R52.5	0	0	0	0	1.08	0.91	1.1	1.09
182894	182894	C25E10.10	5.31	5.15	2.63	3.49	9.1	9.62	9.61	9.75
3565652	3565652	F09C6.12	0	0.61	0	0	1.17	1.23	1.82	1.2
3565506	3565506	Y27F2A.8	4.08	8.8	5.82	3.65	12.77	13.1	12.78	11.12
173359	173359	unc-122	1.11	1.05	0.81	0.94	2.51	3.3	2.92	3.37
260227	260227	Y39B6A.27	1.62	1.88	1.06	1.52	3.75	3.83	4.38	4.52
180548	180548	T07D1.2	9.9	9.72	12.11	18.13	21.49	25.15	29.9	28.87
4926961	4926961	F56C4.4	0.58	0.62	0.12	0.46	0.72	3.37	0.45	3.2
180456	180456	sec-22	25.25	19.33	15.26	21.93	33.35	36.77	47.92	52.17
180148	180148	skr-5	8.27	14.04	3.52	4.95	17.35	15.19	16.41	17.61
13218745	13218745	Y113G7B.27	0.53	0.17	0.43	1.31	3.3	1.11	2.88	1.76
176711	176711	Y37D8A.19	590.18	715.99	442.48	418.7	1119.35	1162.07	1021.83	1086.87
176637	176637	brp-1	365.92	404.37	426.73	317.8	689.01	771.16	789.39	818.38
189661	189661	nspe-7	50.7	25.82	7.06	1.28	56.43	76.13	28.77	14.24
189614	189614	Y37D8A.6	24.93	26.65	27	24.19	45.1	46.49	60.37	59.43
259311	259311	F40F12.9	2.12	2.6	1.94	3.46	5.47	1.81	7.42	9.78
182809	182809	C18H9.6	35.35	21.98	10.94	43.91	60.66	58.89	65.61	45.15
190305	190305	cutl-25	1.27	1.81	1.46	1.4	3.4	3.89	4.12	4.63
184023	184023	E03H4.8	11.81	11.04	10.24	30.27	32.6	34.95	31.24	32.85
191762	191762	skr-4	34.57	41.46	30.8	64.62	83.14	92.46	89.03	84.31
178366	178366	F52B11.5	4.33	3.71	4.62	9.03	10.49	10.72	12.05	14.41
259670	259670	F21H7.12	2.24	1.85	1.59	0.53	2.78	4.27	4.82	4.66
189054	189054	slc-17.4	6.53	4.42	2.48	3.44	9.48	9.48	9.78	9.21
178496	178496	skr-12	12.6	30.22	15.3	18.46	39.06	45.38	36.68	36.8
186161	186161	F53C3.7	0.18	0	0.12	0	0.62	1.23	1.37	1.42
177619	177619	vit-6	1299.42	1320.66	1784.95	2074.44	3481.28	3061.28	3496.17	2979.07
174037	174037	F13H8.3	5.14	2.95	2.27	5	7.05	9.08	10.59	8.13
178255	178255	C39E9.8	85.08	87.2	88.09	123.01	152.56	202.87	194.46	222.96
13198725	13198725	K08D8.7	1.64	2.77	5.31	3.6	4.35	7.25	10.57	8.55
178293	178293	fat-2	479.71	471.89	579.08	552.93	1110.75	1117.96	988.72	957.5
184215	184215	F08H9.4	0.4	1.85	1.93	3.33	2.93	5.76	3	7.34
191723	191723	nhr-74	3.39	3.39	0.88	1.67	6.6	6.85	4.38	4.84
180711	180711	F14H12.6	1.55	2.23	2.25	0.45	6.84	4.73	2.25	3.13
184993	184993	F26G1.2	29.19	27	37.85	32.8	48.95	59.25	77.76	71.11
182547	182547	sox-4	7.93	7.4	7.2	16.05	19.21	18.91	20.15	22.63
187643	187643	msrp-7	2.43	6.61	3.6	3.01	10.3	8.18	8.38	8.32
24104835	24104835	pmp-4	4.25	2.59	4.21	12.4	8.66	11.12	16.52	14.33
182229	182229	rnh-1.3	27.07	23.07	16.1	18.03	33.58	46.73	40.48	50.87
184409	184409	fis-2	71.09	71.33	57.72	57.41	128.79	123.38	120.75	143.54
187537	187537	gst-5	75.72	65.86	59.54	160.49	177.84	188.95	152.22	203.58
4927009	4927009	ule-2	398.83	384.64	344.85	295.6	621.29	641.97	771.4	798.3
187208	187208	K09D9.1	8.16	4.81	5.49	9.19	13.3	15.82	15.56	14.15
4363097	4363097	T26H5.10	5.6	8.22	6.71	13.63	18.22	21.96	16.8	14.76
174895	174895	lips-15	20.09	18.68	6.5	3.96	20.32	26.14	27.37	27.81
26591695	26591695	T28A11.25	1.52	0.86	0.89	1.04	2.49	2.34	3.69	3.96
3564791	3564791	C08F1.11	0.18	0.27	0.18	0.09	1.37	1.33	1.29	1.37
188353	188353	T10B5.8	1.54	0.78	0.19	1.35	2.38	3.67	2.5	3.03
189140	189140	grl-22	3.84	1.24	1.24	2.62	3.85	6.87	5.16	5.74
259533	259533	C18D11.6	21.42	31.96	30.96	11.28	56.59	48.55	34.89	53.05
181090	181090	F40B5.2	14.36	16.85	12.55	13.98	28.65	26.69	32.56	30.24
183882	183882	D1005.4	2.73	6.78	4.14	3.83	10.12	9.83	9.31	9.22
186707	186707	H08J19.1	0.39	0.39	0	0.39	0.76	0.39	1.57	3.5
191428	191428	ZK813.2	1180.1	1096.67	927.63	673.08	1693.63	1893.19	2092.12	1987.56
187615	187615	gst-9	3.88	2.85	3.48	3.25	5.71	7.02	6.84	10.93
24104181	24104181	C06H5.14	18.16	26.46	27.67	9.4	36.85	62.16	49.68	16.61
174797	174797	F13D12.3	51.4	56.95	41.73	28.19	93.85	89.45	80.45	92.26
7040136	7040136	F25H5.10	76.56	54.98	0	19.71	58.98	73.37	84.77	85.42
13191191	13191191	Y39A1A.27	0.8	1.63	0.82	0.81	1.86	1.64	4.36	4.05
4363127	4363127	B0563.9	1.78	2.71	1.85	3.69	6.78	4.55	1.78	10.58
6418659	6418659	T12B5.15	286.75	269.56	180.53	204.91	448.06	470.68	484.56	456.32
177610	177610	pmk-3	8.85	8.48	10.23	12.99	18.25	16.1	24.3	25.12
178636	178636	cnc-3	28.34	29.95	24.01	46.19	55.8	62.41	66.62	71.29
190894	190894	Y105C5B.14	0.63	0.38	0.25	0	2.26	2.66	0.64	0.76
184515	184515	arrd-9	0.51	0.72	0.21	0.61	2.39	1.87	1.83	1.77
174452	174452	2023-06-01	35.72	37.32	38.88	45.79	69.96	72.17	83.2	87.42
178459	178459	zip-7	0.84	1.08	0.9	0.36	2.66	2.85	2.31	2.24
6418747	6418747	F57B1.9	1.87	1.15	0.72	1.97	3.57	3.8	3.83	3.81
3564874	3564874	F37H8.5	109	120.78	82.75	104.76	201.35	230.75	198.85	189.55
186056	186056	dod-23	208.74	240.31	112.08	219.85	476.81	426.48	315.21	313.21
172003	172003	R12E2.8	1.68	1.4	2.24	2.04	5.17	5.85	3.7	3.49
4926920	4926920	W01A8.8	26.46	24.99	21.06	17.59	40.5	40.22	50.19	48.71
187811	187811	R11E3.2	1.23	1.41	1.58	1.57	3.03	4.92	3.53	3.62
181145	181145	F47E1.2	2.89	3.26	4.43	4.17	7.05	7.1	9.35	9.08
180408	180408	mrp-2	2.25	2.33	3.6	4.44	4.04	4.89	9.24	10.24
3565541	3565541	Y6G8.6	0	0	0	0.39	1.86	1.93	0.77	0
175401	175401	H34I24.2	69.78	71.42	99.8	83.31	170.97	159.88	147.05	158.18
181040	181040	ZK154.6	21.09	24.86	26.79	21.2	46.61	43.35	46.22	50.41
177982	177982	ZK596.1	6.4	8.96	7.23	5.53	15.83	16.07	15.18	11.33
182643	182643	C15H9.4	26.54	29.64	25.63	22.35	47.04	49.26	54.09	55.66
183059	183059	irld-23	0.14	0.15	0.2	0.14	0.8	0.96	1.56	1.67
176963	176963	C34H4.1	11.33	7.91	14.65	55.86	40.1	45.74	45.55	46.56
260099	260099	F13H10.6	66.16	63.43	57.69	41.22	90.49	114.28	119.39	122.9
181593	181593	F20D1.3	102.35	119.77	110.38	97.75	186.11	197.49	217.82	236.74
177723	177723	Y73F4A.1	17.54	12.53	6.32	12.63	21.35	21.58	29.73	26.15
176505	176505	enu-3.6	5.24	6.87	4.66	4.77	10.64	11.9	11.05	11.93
183175	183175	drd-10	5.29	3	1.08	1.28	9.74	4.1	7.12	3.43
183790	183790	C54E4.5	15.75	11.98	9.81	17.31	23	27.44	30.46	29.09
3565430	3565430	clec-169	1.37	0.74	0.22	0.29	2.05	2.16	2.51	2.09
186185	186185	F53G2.2	0	0.25	0.41	0	1.93	0.9	1.06	1.12
176933	176933	perm-2	2092.57	2617.3	1827.84	1200.43	3557.53	3829.84	3673.54	3898.91
179787	179787	try-10	14.91	15.13	12.65	20.56	27.42	27.78	24.21	46.56
178027	178027	sdz-27	36.36	27.64	25.18	36.07	47.34	48.94	71.98	77.51
182402	182402	fbxa-158	0.35	0.64	1.85	3.17	2.83	3.24	4.47	4.8
177640	177640	sdz-25	1.26	1.16	0.74	1.36	2.37	3.09	3.54	3.44
177641	177641	M116.1	1.26	1.16	0.74	1.36	2.37	3.09	3.54	3.44
186958	186958	ttr-1	28.56	26.85	13.48	14.64	39.79	36.39	45.4	43.24
181525	181525	lgc-25	1.39	1.56	0.57	0.77	2.91	2.55	3.18	3.34
188448	188448	fbxa-60	13.17	9.3	10.55	35.45	31.71	33.04	40.22	30.53
184669	184669	F19B10.4	0.16	0.16	0.16	0.31	1.12	0.8	1.71	1.59
177347	177347	C55C3.3	8.35	4.27	3.3	3.8	10.86	13.05	9.15	8.59
178334	178334	Y45F10C.2	253.86	219.57	203.76	144.7	402.51	379.53	420.5	382.81
173661	173661	chil-24	5.12	4.98	4.65	5.25	10.21	9.6	11.61	10.76
185370	185370	F36G9.7	3.11	6.37	2.46	3	7.17	8.01	6.12	11.02
180233	180233	ceh-51	0	0.1	0.1	0.3	1.1	1.71	1.01	0.8
173731	173731	F53C3.6	1.86	2.3	4.36	2.3	5.12	5.7	6.22	7.34
190055	190055	cpt-3	1.5	3.44	1.37	0.48	3.07	3.68	4.35	5.56
184531	184531	F15D4.6	1.81	1.22	1.1	0.48	2.43	2.57	3.08	4.4
174802	174802	ctsa-1.2	110.58	69.53	41.11	98.84	200.11	186.52	120.42	108.25
182208	182208	C04E12.2	2.53	2.43	2.02	3.17	4.86	4.16	6.52	7.49
179327	179327	flp-6	52.97	56.12	40.9	28.26	74.65	78.24	98.4	92.75
181690	181690	F09C8.2	8.21	7.77	8.53	11.16	14.67	14.91	21.99	20.17
189822	189822	Y41D4B.15	0.27	0.83	0.93	1.63	2.44	2.39	2.96	2.83
13198981	13198981	Y45F10B.59	0	0	0	0	0.79	0.41	0.41	2.02
184901	184901	fbxc-54	3.16	1.73	2.62	4.14	5.84	6.57	7.4	6.03
177189	177189	ttr-20	19.74	20.52	17.18	12.59	35.5	36.25	32.12	33.13
173741	173741	Y14H12A.1	7.81	7.73	3.05	8.31	13.56	12.78	15.65	12.86
190842	190842	fbxa-90	3.85	3.59	3.13	3.56	6.59	6.6	8.36	8.97
189928	189928	Y45G5AM.3	10.16	9.68	8.97	16.97	20.24	21.26	23.75	25.44
6418630	6418630	M03A1.8	2.3	3.31	2.61	1.46	3.21	4.23	6.12	8.46
179360	179360	her-1	3.23	2.51	2.51	1.66	5.46	4.42	4.45	8.12
177696	177696	T28C6.8	18.62	19.69	16.08	12.78	32.31	30.91	31.87	36.24
178092	178092	ttr-50	59.13	92.14	51.44	54.4	127.24	135.81	112.18	116.7
6418775	6418775	eol-1	2.03	1.92	1.59	1.9	3.27	4.16	4.41	5.88
172083	172083	W09C3.7	71.19	59.22	39.78	37.64	91.4	96.3	102.02	107.99
188662	188662	T20G5.12	0.11	0	0.11	0.32	1.09	0.99	0.99	1.53
3565783	3565783	B0457.6	16.1	13.84	8.66	17.17	23.88	26.41	29.64	29.28
185768	185768	btb-9	3.72	3.33	3.32	5.14	5.3	6.52	11.22	9.87
182226	182226	C04F12.5	83.74	105.46	71.62	55.25	144.37	160.91	145.31	150.91
178253	178253	scl-5	12.25	20.11	8.1	3.47	27.6	22	18.35	18.63
178215	178215	pgp-1	1.3	1.42	1.81	4.61	5.51	5.79	5.22	4.31
6418843	6418843	ttr-34	92.68	75.74	49.6	34.02	101.42	105.17	127.1	146.04
6418854	6418854	F54F7.9	6.02	6.25	6.55	1.1	7.18	8.24	11.75	14.01
181457	181457	mxl-3	24.12	14.32	30.87	42.19	36.62	57.52	61.81	57.88
185302	185302	F35E8.13	0.92	2.34	0.29	0.28	3.79	5.48	0.93	0.55
190382	190382	Y58A7A.2	6.54	2.72	6.1	4.84	5.91	8.51	11.82	15.31
190760	190760	fbxa-79	3.17	2.71	2.97	7.79	7.6	7.94	7.72	11.54
191318	191318	ZK418.7	5.67	6.91	3.14	6.97	10.97	11.67	11.26	12.26
178792	178792	oac-55	0.93	0.95	0.72	0.66	2.72	2.46	2.17	2.29
13192459	13192459	Y54G2A.72	0	0	0	0	1.7	0	0	1.81
180481	180481	cebp-1	30.34	30.88	49.92	57.04	75.69	75.69	77.42	90.28
181716	181716	ser-1	0.73	0.62	0.8	0.61	2.4	2.49	1.79	2
181992	181992	B0454.5	29.19	18.68	9.73	14.05	27.42	39.9	34.8	35.73
174192	174192	prx-13	11.61	10.88	10.98	17.02	22.06	23.85	25.39	26.81
180165	180165	pgp-9	8.47	7.97	8.91	16.59	22.57	21.47	20.28	17.76
187702	187702	R08E5.4	0	0	0	0.68	0.67	0.91	1.82	1.36
180895	180895	hsp-43	116.44	100.99	101.52	57.27	162.06	171.9	172.4	201.26
172678	172678	cle-1	20.67	17.53	16.16	15.74	31.93	35.8	33.69	33.14
180617	180617	lbp-2	163.7	166.61	121.39	171.35	259.08	275.49	299.54	333.9
180891	180891	T13C5.6	14.52	17.08	11.96	15.19	26.77	27.12	25.9	33.41
173477	173477	fbxc-40	2.33	4.02	2.86	1.35	7.08	4.84	5.85	5.42
186248	186248	sdz-21	0.43	1.13	1.02	1.33	2.82	2.71	2.46	2.77
178695	178695	cyp-33C2	0.41	1.16	0.39	0.42	2.14	2.37	1.1	2.28
172318	172318	spp-15	64.94	57.74	60.08	56.66	100.56	108.36	122.24	118.22
3565740	3565740	cutl-8	1.88	1.4	3.25	0.58	2.92	3.14	5.16	5.46
180428	180428	F25E2.2	60.78	52.63	28.95	48.77	88.34	87.55	94.9	88.39
13192508	13192508	Y54G2A.57	1.11	2.18	1.3	0.62	1.61	2.93	4.43	4.15
172426	172426	rege-1	5.33	4.9	4.66	7.44	9.43	10.07	13.26	12.16
3565402	3565402	C52D10.3	12.16	15.89	5.16	25.75	32.59	36.98	20.75	22.65
177451	177451	tre-2	29.68	27.09	28.06	27.69	48.59	54.33	52.95	56.55
177177	177177	F49F1.7	6.26	4.02	2.14	9.75	13.02	18.4	6.65	6.53
180630	180630	vit-5	1169.42	1225.58	2064.72	2094.39	2775.53	3187.66	3231.82	2971.04
174453	174453	C16D2.1	11.38	8.59	7.8	15.82	17.37	19.95	19.94	27.03
188806	188806	T23F2.4	10.01	3.7	9.49	3.78	6.08	4.66	19.17	23.49
259680	259680	R10E8.8	5.06	2.78	2.23	5.97	8.4	5.42	11.21	8.1
6418732	6418732	F26D11.12	4.84	3.97	3.58	3.94	6.47	6.58	9.37	11.24
173549	173549	C08F1.10	7.77	12.94	6.42	3.47	15.33	14.86	14.95	14.92
177758	177758	F49C12.14	8.2	9.61	6.06	8.84	15.84	21.41	13.7	13
181392	181392	nspc-10	41.16	47.22	27.43	20.19	56.9	71.05	63.85	63.04
188262	188262	ttr-59	48.78	31.56	19.81	30.77	56.88	59.06	58.42	70.97
179009	179009	W06H8.2	2.1	2.02	1.85	1.61	3.16	3.8	5.07	5.36
178581	178581	ugt-29	4.46	2.86	1.53	8.62	7.91	8.08	9.79	9.87
172331	172331	let-381	0.76	0.61	0.71	0.4	1.19	1.91	2.28	2.58
180723	180723	C07A12.7	22.65	24.12	28.25	38.2	48.29	52.07	54.63	57.26
183937	183937	D2007.1	41.96	39.59	26.08	58.64	67.6	81.89	75.55	85.07
189810	189810	Y40H7A.11	5.2	5.26	3.46	4.24	10.41	10.4	7.55	8.5
182705	182705	C17B7.3	0.31	0.16	0	0	1.09	0.79	0.95	1.41
181603	181603	H40L08.1	20.53	22.41	17.78	18.87	34.86	36.6	39.76	38.83
173860	173860	shc-2	4.34	4.61	5.5	5.23	8.44	9.95	10.55	10.66
184469	184469	octr-1	3.06	3.24	1.65	2.36	5.12	4.81	5.88	6.53
191985	191985	str-68	0.07	0	0	0	0.91	2	0.35	0.23
13182956	13182956	C37A5.3	1.15	1.34	1.38	1.48	3.34	3.94	2.23	3.68
175753	175753	lon-1	58.96	45.32	46.37	65.63	96.37	109.89	90.37	104.34
179868	179868	F35E12.10	20.09	10.8	7.58	32.31	28.63	28.91	38.91	36.98
173942	173942	C17C3.1	22.41	18.57	14.87	22.02	36.23	39.69	32.63	37.83
182609	182609	ttr-43	4.85	5.74	6.27	4.2	7.72	5.95	12.44	15.9
190989	190989	Y116A8B.4	5.3	4.73	7.58	10.28	10.27	15.64	12.06	16.57
191298	191298	ZK355.3	2.5	3.36	1.69	1.67	4.85	6.1	6.11	3.2
185895	185895	F47B8.2	30.23	33.43	67.73	45	56.55	64.15	94.94	111.39
25502977	25502977	F22H10.11	0	0	0	0	1.61	0	1.73	0
3564880	3564880	nspf-1	0	0	0	0	0	3.33	0	0
190665	190665	Y73E7A.3	4.97	3.92	2.66	3.95	8.31	7.16	7.27	8.92
188819	188819	nas-5	1.81	1.53	2.26	3.36	3.26	4.97	6.67	4.8
181236	181236	slc-9B.1	1.92	1.15	1.71	2.48	2.93	3.85	5.17	4.63
183141	183141	ugt-21	4.11	2.58	1.78	3.85	6.37	7.87	5.35	6.22
6418818	6418818	ZC250.4	40.87	26.4	22.95	29.32	47.44	55.4	56.44	62.33
176312	176312	ttr-5	98.61	114.65	112.03	94.47	165.37	185.1	202.59	216.57
3565822	3565822	T21C12.8	3.51	2.66	2.65	2.99	5.6	6.17	6.86	6.22
187968	187968	dma-1	0.72	0.69	1.16	0.6	2.19	2.07	2.63	2.19
185349	185349	F36D1.7	17.85	15.48	8.22	3.86	17.85	21.46	22.53	24.29
246006	246006	Y119D3B.21	1525.43	1323.15	415.08	1203.68	2564.54	2450.83	1597.91	1536.71
191757	191757	ric-19	2.5	3.25	3.91	4.99	5.35	7.53	8.82	8.3
3565097	3565097	ZK909.6	26	20.64	15.75	17.52	34.27	31.17	42.78	40.71
3565238	3565238	F58B4.6	3.35	2.87	2.87	3.43	5.75	6.58	5.11	8.66
185594	185594	nhr-183	2.59	2.07	3.28	3.3	5.23	4.6	6.26	7.65
173087	173087	F58D5.2	9.56	9.9	8.34	8.94	16.91	18.59	19.13	15.48
183220	183220	C34H4.2	17.38	16.05	23.35	83.55	68.8	68.43	59.57	61.74
180704	180704	paf-2	11.05	10.98	9.72	9.98	15.35	16.23	21.79	25.71
176319	176319	nlp-48	18.08	14.31	4.97	2.88	11.89	15.24	22.07	27.12
176894	176894	K11H12.4	9.78	6.13	0.79	20.54	18.28	13.02	22.15	17.42
191432	191432	ZK822.2	103.38	96.01	71.6	62.38	126.83	134.15	162.6	184.57
178333	178333	C08F11.12	625.03	615.99	527.43	439.27	989.52	954.26	1074.15	990.31
172555	172555	R11A5.3	0.67	3.21	1.55	4.84	7.4	5.09	4.02	5.37
186507	186507	fbxb-25	0.3	0.56	0.54	0.28	1.39	1.87	1.2	1.84
181293	181293	clc-1	50.95	52.79	51.39	141.18	125.43	134.41	140.63	139.98
34700611	34700611	C09G5.14	0.86	2.18	3.1	0.44	2.53	5.28	2.62	4.75
184742	184742	F20G2.1	1.51	1.88	2.77	3.99	6.38	4.96	5.53	4.77
184986	184986	F26F2.5	1.37	2.44	0	0.35	1.7	3.51	3.49	2.07
183410	183410	sdz-6	2.04	1.61	0.15	1.9	4.83	4.29	1.63	2.8
179058	179058	egl-46	0.53	1.4	2.05	0.43	3.54	2.21	2.67	2.79
4363044	4363044	F12E12.11	5.75	6.21	3.25	4.25	11.53	12.15	7.35	7.38
182884	182884	C25D7.5	2.7	2.59	1.46	9.42	7.53	9.22	8.07	7.64
177121	177121	Y37E11B.7	10.17	12.37	8.88	8.29	11.61	22.87	16.89	23.59
179954	179954	R02D5.7	4.46	1.38	0.57	1.6	5.41	3.59	3.37	5.31
183332	183332	C39B10.3	1.12	1.14	1.83	0.68	2.69	2.29	4.58	2.27
183744	183744	C53B7.2	90.09	85.3	59.54	42.5	108.44	114.01	133.08	147.87
176636	176636	Y56A3A.33	5.82	9.6	8.11	6.59	13.55	13.5	13.46	16.99
182152	182152	C03B1.14	4.16	5.27	2.91	11.3	10.52	10	13.48	11.81
259638	259638	K06A4.7	1926.85	2534.92	1453.17	2451.38	4237.66	4595.35	3154.03	3088.68
173272	173272	gpdh-1	3.51	1.58	0.47	2.62	4.84	6.17	4.04	2.89
173454	173454	arrd-1	3.17	7.59	4.99	4.15	10.35	12.42	8.37	7.91
189382	189382	Y7A5A.3	0	0	0	0	0.62	0.62	0.94	1.01
3565083	3565083	Y82E9BL.18	1.38	0.38	0.57	2.03	2.41	1.73	3.64	3.23
175326	175326	clp-4	20.77	24.51	21.21	20.49	35.17	37.2	42.77	44.17
176316	176316	crn-6	5.86	4.08	2.44	3.5	6.24	7.03	8.6	9.81
171987	171987	F28H1.1	18.16	19.69	16.63	25.06	37.94	36.21	32.16	39.57
185374	185374	clec-232	1.38	1.46	0.23	0.23	3.56	1.48	2.19	1.86
177649	177649	oat-1	3.43	2.61	1.35	1.73	4.01	4.79	5.34	5.38
3565912	3565912	F09C6.11	0	0	0	0	0	0	0.22	2.95
3565825	3565825	C17C3.15	0.99	0.91	0.81	2.68	1.9	3.65	3.96	3.31
183549	183549	C47D12.5	32.2	38.25	22.33	17.28	43.23	49.65	50.39	56.98
3565268	3565268	Y4C6B.7	38.4	34.45	27.72	36.3	60.51	62.47	64.32	60.95
3565092	3565092	nspc-4	70.5	98.99	45.26	49.64	118.53	132.33	107.44	118.08
178793	178793	Y39H10A.1	1.49	2.38	7.61	3.45	2.56	2.61	11.1	13.6
177260	177260	sgnh-1	2.58	3.94	1.13	2.24	6.09	6.47	3.99	4.3
189096	189096	far-6	51.66	50.76	38.4	44.21	71.83	74.38	91.56	96.4
175052	175052	F01D5.8	9.25	5.48	4.33	9.93	14.36	13.83	14.4	12.38
188172	188172	nhr-213	0.39	0.3	0.69	0.83	1.3	1.55	2.26	1.99
181936	181936	B0348.2	0.52	2.13	10.72	2.39	8.09	6.42	8.01	8.74
3565804	3565804	ZC239.21	0.28	0.85	1.14	0.85	3.88	2.56	0.85	1.41
180972	180972	cah-5	14.96	9.87	5.6	7.63	19.22	21.1	16.53	14
174057	174057	ctsa-4.1	6.95	3.42	1.46	2.55	7.35	6.01	7.23	8.11
182157	182157	C03C10.5	1.04	0.7	0.18	0.17	1.21	1.76	1.94	1.92
187963	187963	nhr-211	1.75	2.12	1.8	1.94	3.8	4.28	4.2	4.34
4363001	4363001	F30A10.13	99.81	112.88	73.14	57.92	129.67	150.16	176.57	156.95
13198300	13198300	K01A6.8	0	0	0	0	0	0	3.1	0
192061	192061	tsp-5	0.44	0	0.11	0.11	0.34	0.56	0.79	2.58
29991192	29991192	Y41C4A.11	1.19	1.2	0	0.51	1.19	1.72	2.24	3.08
176104	176104	cup-4	3.5	2.23	1.53	3.33	5.44	5.25	6.31	4.82
6418730	6418730	F18E3.13	73.6	29.75	47.58	121.17	72.37	130.66	173.02	108.1
177408	177408	Y73B6BL.31	4.8	3.17	4.27	7.49	9.46	9.69	9.95	8.85
182757	182757	C17H12.11	19.16	19.22	11.1	9.57	23.44	23.79	30.85	29.36
180096	180096	oac-7	0.28	0.33	0.35	0.8	1.34	1.56	1.53	1.75
190658	190658	Y73C8B.1	4.37	3.93	2.63	5.99	6.49	7.99	8.56	9.93
13219566	13219566	F47G3.4	51.37	47.35	41.92	31.12	67.16	79.6	71.51	87.77
173550	173550	C08F1.6	5.22	11.89	4.67	6.28	15.71	13.19	10.85	12.78
184527	184527	F15D3.5	0	2.5	0	0	0	5.05	2.41	0
186556	186556	F58H10.1	3.89	3.46	8.55	4.5	11.43	5.98	9.87	11.72
184467	184467	F14D7.7	8.48	7.78	6.57	4.21	3.5	6.23	23.5	17.44
174298	174298	K02C4.2	1.27	2.88	0.75	1.06	3.53	3.23	2.38	4.4
259461	259461	T01E8.8	7.45	4.5	5.06	12.4	10.77	11.18	15.94	16.94
191694	191694	inx-9	22.4	24.18	20.79	17.33	34.24	36.59	40.77	40.57
186075	186075	F49H6.8	0	0	0	0	0	0	0	3.04
186162	186162	F53C3.8	0	0	0.09	0.27	0.37	0.55	1.38	1.37
185671	185671	nspc-13	47.58	49.72	39.23	31.77	68.08	84.63	75.67	70.55
181095	181095	F08F1.4	48.77	48.41	26.75	19.15	51.76	51.17	73.27	78.31
3565544	3565544	C54C8.12	490.12	456.74	521.03	241.92	508.06	656.73	951.09	889.93
184707	184707	txt-17	71.65	66.53	35.03	60.15	78.79	71.74	100.28	161.8
189719	189719	Y39A3A.3	0.22	0.37	0.22	0.74	0.98	1.51	1.67	1.58
24105308	24105308	eat-18	0.18	0.24	0.29	0.38	4.36	0.33	0.24	0
181396	181396	nspc-15	60.95	95.22	64.14	55.07	94.99	152.33	124.67	113.59
173295	173295	fbxb-8	1.92	1.55	1.25	0.59	3.65	3.28	2.4	2.98
183779	183779	cdr-2	29.28	22	29.73	85.08	69.13	69.02	76.54	79.27
3565850	3565850	ins-29	5.11	10.41	5.89	2.34	7.19	10.49	15.53	11.39
187183	187183	cyp-14A1	0.76	0.84	0.24	1.03	1.37	2.38	1.86	2.42
178304	178304	Y62E10A.13	272.86	183.23	139.29	197.86	410.16	307.05	291.15	382.86
171689	171689	ceh-45	0.28	0.44	0.91	0.17	2.08	1.42	1.05	1.6
177432	177432	C01B10.6	38.76	35	80.13	72.35	90.17	105.1	104.85	98.73
187088	187088	try-5	0.98	1.15	0.63	1.14	2.26	2.26	2.51	2.79
181648	181648	ent-2	44.02	33.81	31	37.56	60.57	61.46	72.49	64.47
177123	177123	ltah-1.2	24.88	14.77	15.99	35.41	43.3	43.87	37.3	37.7
179439	179439	crm-1	8.73	8.89	10.12	9.56	13.52	15.41	19.38	19.88
186951	186951	clik-3	46.48	52.66	21.35	35.38	70.36	65.99	66.72	72.34
176916	176916	faah-3	16.55	13.45	10.38	14.58	25.74	25.24	24.3	23.7
173544	173544	F36H5.4	2.33	2.27	0.8	0.73	3.5	3.1	3.59	3.5
184201	184201	F08G2.5	53.86	90.09	32.36	59.06	105.25	110.13	98.6	99.95
189276	189276	sms-5	0.68	0.91	0.37	0.56	1.61	2.14	1.65	1.97
178384	178384	F55B11.4	92.5	86.35	62.68	133.6	162.4	166.97	162.93	164.79
187292	187292	srr-4	10.25	9.02	7.91	7.01	9.98	15.17	15.81	21.63
173664	173664	ZC239.13	0	0.61	1.56	1.63	4.38	1.41	1.67	2.14
172263	172263	tyr-4	52.08	43.95	35.49	54.55	81.72	84.25	77.37	83.98
178992	178992	cpi-2	474.07	522.63	436.33	500.69	811.02	840.99	853.95	867.4
186823	186823	K01A6.4	0.57	0.78	0.14	0.07	0.57	1.44	1.88	1.8
181216	181216	ZC373.2	2176.95	2444.45	1170.12	1282.32	3204.96	3156.7	2952.8	3015.61
186508	186508	fbxb-26	0.56	0.87	0.25	1.04	2.5	2.25	1.76	1.19
183855	183855	grl-17	0.24	0.71	0.52	0.28	1.38	1.48	1.15	2
180916	180916	K10C2.7	4.52	4.77	2.99	1.54	6.33	5.03	6.85	8.81
176865	176865	gpa-4	1.85	2.56	1.47	1.58	3.65	4.23	3.92	4.14
178958	178958	clec-1	124.47	126.48	107.21	151.72	184.84	247.14	232.98	224.98
179020	179020	cest-33	12.1	10.25	8.94	14.91	19.49	19.5	21.63	22.59
175633	175633	enu-3.2	32.18	40.09	34.75	28.6	63.41	61.84	58.05	55.14
175114	175114	clec-147	11.21	12.44	8.7	5.62	13.84	18.53	16.97	19.51
176205	176205	C06E1.1	18.39	24.02	14.43	12.88	25.95	25.56	35.98	36.46
174096	174096	T19D12.4	8.41	4.19	9.03	33.81	15.25	18.16	34.96	30.75
182411	182411	fbxb-13	0.22	0.34	0.25	0.12	1.26	0.98	1.46	0.85
183412	183412	C43D7.7	0.52	0.17	0	0	1.7	1.05	1.38	0
6418588	6418588	F30A10.14	62.87	51.76	41.54	25.04	76.94	73	86.68	80.41
187628	187628	arv-1	0	0	0	0	0.32	0	2.61	0
188758	188758	T22F7.4	1.77	2.42	4.99	1.28	4.94	6.01	5.39	4.71
174766	174766	F54D5.9	95.4	109.04	115.49	80.23	163.72	172.75	180.65	179.02
187514	187514	R01H10.4	4.94	4.11	6.61	7.24	8.05	11.29	10.89	12.36
178797	178797	R08F11.4	0.53	0.89	1.26	0.68	0.64	1.49	2.35	4.25
179197	179197	cri-2	60.14	55.3	46.32	53.98	93.25	88.16	95.51	99.1
175321	175321	Y22D7AR.10	1073.22	1254.86	1042.6	977.99	1908.19	2087.98	1738.31	1781.98
179497	179497	ule-3	1099.93	1172.35	618.73	600.5	1566.32	1535.58	1457.77	1474.11
178351	178351	B0513.4	601.13	852.98	734.11	458.43	1095.37	1162.59	1112.3	1202.69
180838	180838	cyp-43A1	5.94	3.96	5.67	13.25	10.89	13.94	13.34	14.42
189664	189664	nhr-235	0.68	0.26	0	0.34	1.46	1.38	1.22	1.04
190441	190441	Y60A9.3	0.3	0.15	0.6	0.59	1.19	1.2	1.81	1.5
3565839	3565839	T23F11.6	34.16	29.79	20.55	13.39	32.76	31.55	51.8	55.05
172846	172846	strl-1	78.91	65.68	66.52	87.44	106.96	130.1	140.87	137.76
13183734	13183734	F36H5.13	0.59	0.73	0.39	0.16	1.54	1.3	1.69	1.54
3896818	3896818	ZK185.5	8.26	8.11	7.77	12.18	16.38	17.23	16.05	15.47
178331	178331	ule-4	1121.79	1106.69	856.15	645.08	1405.83	1509.44	1706.79	1770.85
175961	175961	T07E3.4	12.42	9.12	16.19	23.79	23.14	24.58	29.84	30.61
189121	189121	W02D9.6	203.65	212.26	124.07	104.37	206.01	261.8	262.66	374.9
187927	187927	T01B6.1	3.41	3.8	5.08	5.47	8.43	7.88	8.21	8.71
182759	182759	C18A11.1	11.59	11.74	14.31	25.35	27.42	26.58	27.1	29.5
185434	185434	clec-167	0	0.08	0	0.13	0.55	0.64	1.03	0.98
177081	177081	vrp-1	53.63	41.83	27.02	56.14	77.18	85.03	74.84	71.21
184683	184683	F19D8.2	0.65	0.3	0.4	0.64	1.1	1.15	2.02	1.96
24105221	24105221	Y73B6BL.289	0	0	0	0	0	0	2.83	0
181823	181823	ptps-1	24.78	12	5.39	14.72	25.37	26.76	26.12	21.71
184911	184911	F23H12.3	11.77	11.73	8.97	15.51	20.39	18.3	23.81	22.24
178529	178529	C06A12.3	12.57	11.88	7.66	9.4	17.54	17.4	19.04	19.7
172883	172883	nola-3	100.14	99.79	98.65	150.96	199.23	157.53	265.9	147.44
183825	183825	C55A1.4	0	0	0	0	0.28	1.42	0	1.12
7040162	7040162	M04D5.3	10.51	11.37	9.67	21.88	19.67	21.71	24.73	27.77
175002	175002	Y48E1B.8	4.09	1.1	1.26	2.34	3.39	4.75	5.29	4.36
185304	185304	F35E12.2	0.36	0.6	0.16	0.13	1.22	1.02	1.23	1.47
178426	178426	ccg-1	142.18	157.17	148.51	142.08	218.06	241.77	256.52	290.69
173226	173226	nyn-2	64.94	78	68.54	48.94	102.24	116.72	115	111.95
191005	191005	Y116A8C.29	16.66	17.96	17.76	25.2	23.52	29.15	38.8	43.33
183346	183346	C39E9.7	1.95	1.65	1.99	1.64	3.19	3.76	3.48	4.67
28661663	28661663	ZK938.11	0.49	0.74	0.98	0.67	1.92	1.55	2.37	1.86
183166	183166	lact-5	2.77	2.5	2.83	3.38	4.2	5.16	6.65	6.31
180200	180200	ZK228.3	20.1	13.07	2.42	7.87	19.82	25.83	15.59	15.29
175889	175889	C18F10.7	101.84	111.57	103.45	82.68	160.48	173.93	176.04	169.75
177344	177344	clec-178	7.54	5.88	3.16	4.13	9.72	11.27	8.7	8.2
190261	190261	Y54E10A.17	54.05	29.9	18.23	35.52	60.42	66.37	52.14	57.12
177869	177869	ipla-7	28.69	28.29	28.04	35.77	51.33	52.74	49.87	53.44
182488	182488	C10A4.7	0.79	0.23	0.34	0.45	0.91	1.83	1.5	1.6
178880	178880	ugt-12	18.9	12.16	6.29	13.04	17.43	24.11	19.75	26.8
184465	184465	F14D7.5	0.89	0	0	0.91	1.75	1.37	0.91	1.79
185658	185658	nas-28	0.38	0.23	0.26	0.34	1.26	1.18	1.46	0.91
175327	175327	pvf-1	15.71	18.97	14.47	11.94	21.83	24.19	30.07	29.94
189874	189874	Y43F8B.11	6.08	6.13	3.63	6.26	8.29	11.41	10.96	9.46
13181209	13181209	F43G9.21	0	0	0	1.27	0	2.49	1.21	1.2
3896731	3896731	Y51H7BR.8	0.39	0.4	0.4	0	0.39	1.6	0.8	1.97
180593	180593	rsef-1	0.74	0.26	0.32	0.86	1.15	1.97	1.74	1.57
180634	180634	ZK813.3	943.21	1024.21	646.31	584.84	1321.27	1367.59	1335.42	1373.81
183161	183161	fbxa-120	6.09	4.73	6.2	4.34	9.55	12.25	8.57	8.4
180929	180929	svh-2	8.62	6.28	11.88	22.22	16.71	18.74	25.35	24.56
181008	181008	F48E3.6	1.63	3.97	1.4	1.02	4.15	4.81	3.8	3.49
185214	185214	F32H2.6	1.19	1.07	2.01	0.8	3.47	2.69	2.57	2.55
3565598	3565598	F11A5.15	2.44	4.23	2.19	1.63	6.26	4.4	3.86	5.89
3565252	3565252	K08F4.12	0.77	2.09	0.26	1.31	1.8	2.64	2.63	3.13
172603	172603	dhs-3	75.98	61.96	47.47	118.34	124.76	140.9	122.89	125.71
175297	175297	pals-17	3.71	2.28	3.55	6.79	5.87	7.08	9.44	7.84
13224282	13224282	K09A9.8	1.05	1.38	1.21	0.56	2.03	1.96	2.63	3.18
180449	180449	vps-45	15.58	15.58	15.05	15.92	23.61	24.2	28.59	30.8
173286	173286	C37A5.7	24.82	25.42	22.05	18.5	39.74	39.29	37.81	38.48
183460	183460	C44F1.1	1.59	0.58	0.44	1.96	2.29	2.38	3.12	2.61
177714	177714	C53B4.3	7.67	4.58	3.55	11.02	10.75	10.73	13.18	13.1
4927022	4927022	Y43C5A.7	10.53	8.22	7.74	3.29	12.64	11.32	12.39	16.37
190711	190711	pqn-92	7.47	3.15	5.71	11.49	10.78	13.19	14.21	11.24
172117	172117	enu-3.3	15.28	19.52	14.13	12.78	28.24	27.87	25.55	24.62
179735	179735	W05B10.3	1.52	0.39	0	0.39	0.75	3.12	1.55	1.15
178634	178634	R09B5.11	6.43	7.56	3.47	5.44	9.84	10.1	9.38	11.77
175426	175426	heh-1	71.18	75.49	56.13	84.4	113.94	131.91	115.89	122.29
174879	174879	F57G9.3	0.63	0.72	0.18	0.27	1.54	1.27	1.1	1.81
182092	182092	C01H6.4	3.39	2.07	2.15	5.87	5.78	5.73	7.6	6.18
186450	186450	F57E7.1	0.95	0.32	0.33	1.21	2.4	1.17	0.65	3.19
190091	190091	Y50C1A.2	0.8	0.2	0.8	0.2	1.37	1.52	1.79	1.37
6418853	6418853	ttr-42	79.16	72.15	31.3	41.57	104.54	95.37	89.82	88.34
176442	176442	vglu-3	2.45	1.33	1.14	4.31	3.35	5.16	5.38	4.26
182761	182761	C18A11.4	0.96	0.65	0.11	0.43	0.86	1.3	2.72	1.41
180612	180612	F28B4.3	8.25	3.31	7.49	29.89	19.22	19.06	25.5	20.79
188816	188816	T23G5.3	0.93	1.3	0.5	0.43	2.19	1.57	2.08	2.13
190275	190275	fbxa-66	0.19	0.14	0.23	0.28	1.08	0.84	1.37	0.8
13191006	13191006	C05B5.17	0	0	0	0.17	0.17	0.53	1.05	1.22
180513	180513	Y102A11A.9	0.47	0.4	0.49	1.29	1.39	1.12	2.29	2.31
189796	189796	Y40C7B.4	1.15	1.16	0.78	0.77	3.07	3.52	1.76	0.78
176421	176421	gtf-2H2C	32.69	29.12	36.01	21.72	46.27	52.1	56.3	47.54
353457	353457	Y60A3A.21	60.5	63.45	48.88	68.88	101.1	109.53	84.22	111.25
3564883	3564883	C08H9.15	18.98	20.82	14.24	15.51	25.82	33.6	33.73	25.59
190420	190420	thn-5	1.34	2.44	3.62	1.09	3.39	5.27	4.19	3.99
189866	189866	nceh-1	4.44	5.22	4.09	7.12	9.8	10.01	9.31	8.37
180624	180624	dhs-26	34.53	40.75	19.22	43.64	69.99	86.03	40.3	36.79
189952	189952	Y46D2A.2	9.89	6.39	1.38	8.8	11.67	10.67	11.9	12.55
184551	184551	sri-16	0.63	0.32	0.13	0.75	1.54	1.34	1.1	1.73
173573	173573	C33C12.4	4.22	0.71	0.18	1.95	3.88	3.4	3.94	3.2
3565372	3565372	ZK563.7	2.6	2.39	1.91	1.73	3.75	4.02	4.96	4.29
180190	180190	F16H6.10	6.33	2.66	2.97	9.75	8.44	8.49	11.58	10.27
173357	173357	maph-1.1	26.16	24.97	32.55	42.75	50.66	48.2	58.14	55.95
189846	189846	Y43B11AR.1	104.52	95.15	73.31	46.84	121.74	118.59	150.21	143.91
172816	172816	C04F12.1	14.69	10.32	16.24	20.71	20.58	26.83	30.47	27.77
181927	181927	B0334.6	0.82	0.46	0.77	1.45	2.08	2.17	1.81	2.4
179747	179747	papl-1	7.73	5.12	4.74	9.32	11.2	12.78	13.5	9.87
13181893	13181893	T22A3.12	1.4	0.11	0.22	0.43	1.52	2.08	1.21	1.42
3565543	3565543	F36G3.3	3.27	2.99	2.25	0.6	4.18	3.32	5.15	5.11
180210	180210	ttr-25	138.32	146.68	128.67	134.21	214.74	247.95	218.09	230.34
178330	178330	ugt-22	26.51	14.82	3.69	35.96	40.18	42.59	30.69	23.28
186552	186552	F58H7.5	0.46	0.37	0.55	0.64	1.58	1.21	1.69	1.49
259737	259737	T25G12.11	0	0	4.28	0	3.73	0	2	3.98
13191359	13191359	Y47D3B.12	3.13	3.27	1.01	1.87	4.15	3.81	4.84	5.18
191347	191347	gst-30	3.82	1.75	0.99	1.2	4.06	3.87	3.89	3.64
4927055	4927055	F53C11.9	30.1	31.5	31.51	21.36	42.58	49.46	49.58	50.36
175324	175324	cnc-6	13.1	24.18	11.52	2.92	41.77	19.81	11.75	14.83
172690	172690	F36A2.3	35.12	27.43	18.4	22.55	30.57	37.94	48.41	56.79
192096	192096	tsp-1	9.73	9.84	5.35	19.35	12.23	11.54	24.02	27.9
186355	186355	F56A4.12	1.5	1.9	1.94	1.05	3.09	3.52	3.82	2.72
189488	189488	Y19D10A.11	1.5	1.9	1.94	1.05	3.09	3.52	3.82	2.72
180883	180883	kynu-1	47.66	33.85	19.44	35.23	50.16	62.07	55.87	59.2
177962	177962	allo-1	203.34	212.69	204.52	179.1	297.79	307	346.25	370.67
180739	180739	mfsd-12	1.79	2.36	2.74	3.46	4.19	4.4	5.45	5.63
174369	174369	F54C9.3	1003.51	1176.57	984.63	1341.32	1756.87	1987.77	1794.72	1894
180489	180489	F09E10.1	18.25	16.94	10.99	11.87	23.74	27.05	19.56	27.96
190150	190150	Y51H4A.13	2.59	0.88	0.54	1.14	2.5	2.79	3.04	2.75
184539	184539	irld-30	0.15	0	0.36	0.15	0.41	1.14	1.3	0.83
178806	178806	nlp-27	38.76	40.05	17.54	15.17	50.02	46.7	41.72	47.89
191625	191625	ced-13	0.69	0.35	0.36	0	1.37	1.07	0.35	2.1
188650	188650	T20D4.15	0.51	0.17	0.26	0	0.86	1.03	1.21	1.03
259490	259490	Y82E9BR.17	2.81	2.73	2.07	2.36	4.63	5.08	5.24	4.04
42101351	42101351	R160.14	0	0	0	0	0	0	2.58	0
177166	177166	C35B1.4	617.83	660.89	455.09	394.08	851.69	959.14	802.99	888.8
188843	188843	T24C4.2	8.3	9.5	6.98	5.12	12.63	12.22	12.8	14.11
187384	187384	M01G12.7	0.13	0.09	0.09	0.22	0.73	0.54	0.78	1.4
181001	181001	acl-12	31.89	40.77	32.16	41.12	59.49	58.64	63.24	61.22
173904	173904	vhp-1	23.4	25.73	36.57	36.19	41.62	44.04	51.7	65.66
173121	173121	unc-101	137.9	124.67	65.56	81.06	158.33	169.78	136.59	210.57
187962	187962	nhr-131	6.14	4.69	5.96	8.71	8.6	9.84	11.62	14.4
173776	173776	sod-5	0.12	0.35	0.58	0.46	1.05	1.77	0.59	1.64
187543	187543	R03G5.6	7.92	9.15	9.82	9	14.29	15.84	16.7	14.66
187417	187417	M03B6.1	1.53	0.72	0.54	1.88	2.36	2.56	3.03	2.28
175880	175880	C23G10.1	2.41	0.57	0.11	0.74	2.5	2.58	1.87	1.9
6418714	6418714	D1086.18	23.78	18.8	12.23	19.27	32.08	33.44	30.98	27.61
188603	188603	lgc-32	3.35	1.96	2.73	3.62	4.48	4.68	6.65	5.88
175292	175292	fbxa-37	2.97	1.76	2.16	3.82	4.09	4.51	4.95	6.56
3896785	3896785	F15E6.10	3.61	7.08	7.59	5.25	10.59	8.06	9.89	12.55
3565845	3565845	fbxb-75	1.45	2.78	1.17	1.16	3.88	2.7	3.34	3.37
187890	187890	ttr-29	2.24	0.9	0.76	1.2	3.45	3.04	2.44	1.96
186435	186435	F57B1.5	7.68	5.83	5.44	5.53	7.58	10.8	12.89	11.31
173640	173640	ZK355.2	23.55	24.18	26.03	22.06	47.58	41.03	35.32	35.32
13218529	13218529	C25F9.16	0.75	1.01	0.25	4.3	3.48	2.04	3.56	3.78
184224	184224	R07D5.2	0.53	0.64	0.8	0.55	1.6	1.42	2.06	1.57
172193	172193	F27C1.4	8.91	10.4	7.12	6.73	14.72	12.84	14.46	14.66
175927	175927	F23F12.12	27.44	27.15	27.32	15.95	35.19	42.77	36.34	47.98
186413	186413	F56H6.2	0.47	0.71	0.27	0.94	1.72	1.54	1.68	1.49
54162481	54162481	Y54F10BM.22	6.89	5.26	9.22	5.28	9.9	15.88	8.07	12.17
259636	259636	C25E10.13	0.9	1.83	1.87	0.93	4.29	2.76	3.61	0.89
190917	190917	Y106G6D.6	23.42	26.04	17.8	9.29	29.36	30.7	33.24	34.13
180329	180329	mlt-4	1.74	1.05	0.9	1.26	2.62	2.29	2.63	3.05
175582	175582	ndg-4	23.72	18.93	14.13	26.29	31.71	32.49	36.1	37.56
178339	178339	ent-4	6.56	4.08	3.35	8.68	10.57	11.11	9.66	8.08
179125	179125	srp-6	18.37	14.58	17.6	26.2	27.44	27.22	36.67	36.1
184916	184916	F25B3.5	0	0.36	0.97	0.87	1.26	0.85	1.44	2.54
181546	181546	M163.1	16.44	16.96	24.54	18.69	26.06	27.06	33.51	40.54
266897	266897	C09G1.5	1.98	2.16	5.36	3.5	5.86	6.73	4.4	6.66
173754	173754	F31D5.2	4.18	3.8	2.08	2.56	5.57	5.82	6.41	5.23
179815	179815	F32H5.1	23.44	20.71	10.4	15.56	30.37	29.22	27.61	29.29
188770	188770	abf-5	4.52	4.1	4.27	1.06	9.54	6.44	5.84	3.35
181897	181897	B0281.3	2.63	1.65	1.95	4.67	4.94	4.33	6.65	4.26
43578480	43578480	fbxb-53	0.21	0.43	0.3	0.2	0.72	1.08	1.09	1.45
179988	179988	H12D21.6	0.23	0	0.7	0.23	0.91	0.23	1.62	1.61
171591	171591	nlp-40	351.69	342.15	393.68	464.35	729.27	526.82	493.29	769.81
180308	180308	Y60A3A.8	25.04	24.77	28.68	24.5	38.07	40.67	44.08	46.64
3565949	3565949	M110.8	0.12	0	0	0.12	0.67	0.13	0	2.07
187892	187892	R102.6	1.4	1.71	1.71	1.21	1.78	2.5	3.4	4.57
177118	177118	Y37E11B.1	18.11	2.34	1.74	9.65	13.68	17.13	15.24	8.01
173614	173614	Y47G7B.2	4	5.34	3.23	2.6	6.44	7.16	5.97	7.48
181021	181021	pcyt-1	38	29.49	26.92	30.55	43.18	51.14	57.31	53.19
3565876	3565876	F42G4.7	3.98	5.1	3.37	2.96	6.51	7.64	5.5	7.77
187676	187676	R07E3.2	0.42	0.56	0.56	0.7	2.25	1.14	2.14	0.57
180267	180267	C43D7.8	0.72	1.44	0.86	0.62	2.43	2.28	1.71	1.94
191558	191558	ZK1290.10	0.6	0.64	0.68	1.27	1.85	1.55	1.86	2.37
180004	180004	cng-1	0.29	0.09	0.24	0.3	0.64	0.88	1.4	1.03
175261	175261	clec-150	152.18	121.43	88.39	232.35	217.31	223.08	247.57	274.84
179428	179428	lys-1	568.09	490.5	243.91	1391.06	1166.57	1305.81	992.16	890.07
182184	182184	C03H5.7	0.12	0.24	0.1	0.12	0.58	1.04	1.05	0.73
187308	187308	K11H3.5	2.08	2.74	1.91	1.68	3.12	4.46	5.09	3.37
3565282	3565282	C46C2.6	1.15	0.74	3.13	0.21	0.74	1.02	5.38	3.76
175820	175820	alh-9	131.73	110.22	80.52	91.25	152.12	174.32	164.84	178.65
178335	178335	Y45F10C.4	140.17	104.57	110.19	138.06	189.16	202.02	205	201.56
176615	176615	mif-1	59.76	57.97	71.36	65.85	99.33	114.47	99.54	100.26
179017	179017	cest-24	18.26	17.36	29.67	38.89	27.51	48.34	46.47	48.07
175714	175714	nex-1	388.56	398.41	381.71	369.35	567.64	630.17	613.13	670.25
178551	178551	txt-2	1.12	1.24	0.82	0.64	1.61	2.5	2.52	1.97
181258	181258	nhx-5	9.69	10.39	10.81	15.16	17.29	15.31	22.14	21.89
176448	176448	ttr-15	1082.2	853.49	778.07	665.3	1349.75	1376.87	1359.2	1358.83
179156	179156	cyp-32A1	3.25	2.98	3.71	3.71	4.38	5.04	7.81	7.19
183022	183022	C29F9.5	0	0	0	0	0.5	0.5	0.94	0.5
3565075	3565075	dagl-2	22.82	32.28	28.41	18.43	38.25	37.12	43.87	47.24
174446	174446	T24B8.4	7.28	5.29	8.02	12.79	12.38	12.12	16.19	15.46
3565106	3565106	Y57G11C.41	0.94	0.53	0.74	0.63	1.05	2.23	2.24	1.48
178382	178382	F55B11.2	200.15	153.34	162.66	154.11	219.24	249.96	295.97	314.9
3565763	3565763	T05A8.8	1.31	2.2	1.32	1.46	2.49	3.25	3.41	3.39
13224297	13224297	K09E9.7	0.54	0.41	0.27	0	1.5	0.55	0.97	1.37
186255	186255	dot-1.2	0.37	0	0	0.06	0.56	0.81	0.69	1.06
177975	177975	best-15	3.34	3.4	3.22	2.97	5.26	5.61	5.82	6.51
178503	178503	ZK550.6	26.17	33.86	32.66	52.93	59.99	61.37	56.34	58.6
183573	183573	C48B6.9	3.17	2.78	2.73	0.92	3.68	5.35	4.3	4.5
174124	174124	C44B7.5	334.43	391.29	375.2	337.07	479.66	567.63	574.17	687.92
177113	177113	M57.2	74.6	85.02	77.63	66.84	120.54	112.42	125.28	131.67
186212	186212	F54B11.4	0.11	0.23	0.12	0	0.58	0.58	0.82	1.16
13179984	13179984	C41D11.10	0	0	0	0.18	0.71	0.18	0.54	1.26
3565907	3565907	F23D12.7	12.34	17.12	8.79	14.28	22.15	23.82	21.96	18.44
173689	173689	C16C8.14	7.94	5.43	5.59	7.04	10.1	11.79	10.9	11.11
189009	189009	T28A11.2	48.45	37.99	43.1	46.61	58.36	69.44	73.43	82.35
183774	183774	nlp-39	954.51	940.6	1004.21	393.19	869.21	1174.69	1626.4	1587.23
3565286	3565286	R01H2.7	1.96	1.29	1.62	1.54	2.32	2.81	3.03	4.45
185329	185329	F35H10.3	1.06	0.43	0.87	0.86	1.7	0.43	3.03	2.36
183290	183290	C37C3.10	0.46	0.47	0.48	0	0.9	1.41	0.93	1.39
13190384	13190384	C30A5.16	0	0	0	0	0.77	0.82	0	0.79
3565002	3565002	C38H2.3	7.51	11.39	6.28	6.35	12.21	10.78	12.24	17.41
185915	185915	clec-78	0.23	0.42	0.69	0.25	1.28	1.33	1.29	1.01
4926913	4926913	cnc-11	0.99	0.8	0.4	0.6	1.99	1.01	1.21	2.61
181926	181926	cyp-29A4	0.93	1.43	0.43	1.77	1.88	2.64	3.24	1.88
177728	177728	msa-1	83.07	99.13	182.73	90.96	160.97	167.59	190.2	209.32
4363045	4363045	T07C4.12	1.99	3.03	4.24	2.63	5.19	5.71	3.87	6.52
190293	190293	zipt-2.3	4.21	2.61	5.09	2.47	7	5.21	5.91	7.13
174339	174339	drd-1	5.46	3.51	2.33	14.51	7.6	7.28	13.24	15.28
188947	188947	fbxb-115	0.21	0.39	0.39	0.23	1.38	1.02	1.1	0.8
173630	173630	Y110A2AL.4	3.9	6.28	8.75	2.45	9.32	9.5	8.74	8.79
259716	259716	ttr-30	18.06	18.36	12.69	17.2	26.74	26.45	28.38	26.16
183621	183621	C49G7.13	0.07	0.07	0.13	0.13	0.95	0.88	0.48	0.68
184495	184495	cyp-35D1	0.54	0.77	0.19	0.96	2.03	2.23	0.98	1.02
176705	176705	enu-3.5	7.16	9.28	5.96	6.31	12.85	12.32	11.63	11.11
190467	190467	Y62H9A.12	0.33	0.74	0.33	0.33	1.41	0.75	1.01	1.92
176621	176621	sdz-33	0.9	2.09	0.76	0.83	2.31	2.46	1.9	2.94
180636	180636	ZK813.1	1113.32	1195.41	632.94	525.2	1390.01	1428.19	1281.5	1399.66
185422	185422	F37C12.10	11.6	12.63	11.7	22.88	20.43	25.96	21.94	27.21
3565489	3565489	F43D2.6	20.75	15.15	11.62	17.38	25.13	26.7	27.68	25.66
181207	181207	C17G1.5	4.34	3.26	3.64	5.15	6.44	6.5	6.62	8.74
183035	183035	C29G2.6	28.84	17.29	15.64	17.76	31.75	30.57	32	33.93
173469	173469	T07D3.4	4.55	5.3	4	6.35	6.63	8.5	11.16	7.98
188228	188228	T07D10.3	2.18	1.7	0.4	2.34	2.85	3.67	3.66	2.61
181475	181475	acr-12	1.21	1.2	1.21	1.61	1.87	2.34	3.4	2.98
178383	178383	F55B11.3	55.15	44.85	29.44	52.96	72.34	76.86	68.55	72.59
190888	190888	Y105C5B.5	148.8	142.71	59.3	89.08	163.11	200.18	156.44	176.93
186116	186116	ztf-13	10.63	13.76	9.35	16.37	19.35	18.06	22.85	21.15
180528	180528	F53B1.8	16.12	20.75	18.89	17.1	27.62	29.27	29.38	30.95
191650	191650	gcy-19	1.05	1.99	1.44	0.82	2.48	2.54	2.87	2.77
184995	184995	ttm-2	4.45	6.54	15.55	16.02	18.6	18.67	16.98	15.13
191716	191716	nex-3	39.31	25.2	21.85	24.14	39.26	43.51	46.11	47.52
181634	181634	R03A10.5	7.95	6.64	5.36	7.22	8.41	12.09	11.27	13.28
13219279	13219279	F19G12.8	0.4	0.37	0.52	0.46	1.03	1.34	1.42	1.25
3565739	3565739	F46F2.5	2.49	1.07	1.52	1.46	2.62	2.78	3.05	4.12
177116	177116	nstp-6	4.77	4.19	3.29	6.37	7.78	8.66	7.7	7.42
190709	190709	Y75B8A.23	11.66	5.31	3.16	7.23	12.12	11.91	9.95	11.31
187033	187033	fbxb-51	0.19	0.91	0.19	0.64	1.11	1.44	1.39	1.38
180764	180764	K05B2.2	14.78	15.85	20.04	18.22	25.31	27.84	28.66	28.71
175412	175412	H06I04.6	33.69	38.66	35.61	36.64	48.84	59.55	60.14	60.8
188838	188838	sysm-1	85.13	111.07	13.13	95.78	185.87	174.94	70.1	50.42
175290	175290	fbxa-77	4.68	5.73	4.38	11.58	8.86	8.53	14.02	12.27
184437	184437	nmgp-1	3.88	3.41	1.61	4.59	4.8	5.5	6.5	6.64
175453	175453	gly-14	2.88	2.08	2.56	1.75	3.63	4.16	5.32	3.67
178877	178877	abhd-5.2	15.51	15.51	16.45	17.26	24.47	28.76	20.33	30.02
177112	177112	unc-33	31.59	40.32	33.65	29.79	50.77	51.62	57.73	53.93
185262	185262	sra-14	6.01	5.83	5.05	3.99	8.78	9.63	7.93	8.59
259552	259552	Y77E11A.12	2.81	2.63	3.55	4.65	4.22	7.56	6.14	5.65
176579	176579	Y66D12A.24	17.16	16.08	14.51	18.42	24.15	25.6	27.74	28.13
189589	189589	Y34D9A.8	12.04	12.3	11.03	11.83	11.33	24.58	14.9	25.15
182055	182055	C01B4.8	1.53	1.1	0.84	0.56	1.36	2.7	1.67	2.8
189483	189483	Y19D10A.5	1.53	1.1	0.84	0.56	1.36	2.7	1.67	2.8
189311	189311	W09C3.3	0.05	0.11	0	0.16	0.49	0.38	0.88	0.99
188646	188646	T20D4.10	4.02	3.23	9.82	4.47	6.24	7.45	12.39	9.75
192087	192087	zig-2	1.09	1.1	0.29	0.58	1.69	1.77	1.48	2.06
179010	179010	rme-1	155.75	137.35	159.46	165.16	202.91	235.05	257.4	269.26
181592	181592	tbc-1	15.92	16.43	16.34	16.73	22.26	24.85	26.78	30.25
180049	180049	atx-3	10.25	11.26	12.06	14.49	16.36	19.4	18.95	22.35
173621	173621	F08D12.7	6.17	4.23	4.85	4.5	7.57	8.85	8.84	7.7
171605	171605	col-45	0.88	0.23	1.23	0.6	1.91	2.13	1.31	1.45
184904	184904	F23F1.7	8.09	6.94	6.42	7.43	9.33	10.09	13.23	14.48
175273	175273	kbp-4	391.81	389.52	293.68	252.18	530.99	568.04	455.45	511.41
191453	191453	ZK899.1	9.6	8.81	9.91	11.75	14.49	14.73	16.73	18.56
187076	187076	K06H7.1	0.2	0.07	0.2	0.06	0.59	0.79	0.8	0.86
176284	176284	far-2	4432.81	4587.89	3015.48	4507.1	6135.92	6687.31	6205.83	6679.61
189178	189178	W04A4.2	40.46	44.97	27.31	24.03	49.21	55.75	53.62	56.16
179884	179884	sptl-3	24.27	23.98	22.11	22.4	33.14	36.31	37.87	39
184536	184536	dct-7	28.6	57.48	11.64	5.65	42.9	41.36	29.16	49.38
4927004	4927004	F38A1.15	0.05	0.15	0.05	0.15	0.5	0.86	0.66	0.81
180111	180111	cpl-1	792.85	678.38	544.5	1024.45	1359.85	1294.38	1030.15	1036
187530	187530	R02F2.8	6.8	5.71	4.92	2.31	7.08	9.22	6.8	9.74
181080	181080	M60.6	9.32	7.16	6.69	7.58	10.54	12.16	13.27	13.95
190973	190973	fbxb-59	0.96	1.23	0.88	0.87	1.41	2.92	1.78	2.21
172759	172759	cbl-1	11.08	4.54	2.81	6.2	12.48	12.02	8.84	7.08
259644	259644	K07C5.9	8.27	3.37	3.41	2.12	5.3	9.32	5.47	8.74
3565452	3565452	F53B7.7	8.26	9.01	8.16	4.36	18.83	11.89	8.72	8.96
187157	187157	K08D12.4	2.58	4.09	3.18	3.89	6.83	7.13	5.26	4.28
185409	185409	gst-14	0.7	0.94	1.64	1.16	0.7	1.3	2.61	4.47
259717	259717	nspc-1	62.14	69.99	41.37	53.13	70.19	100.72	97.89	84.32
180664	180664	F47B7.2	22.13	27.81	20.49	24.84	33.86	32.11	41.77	41.88
42101343	42101343	F45B8.5	2.57	1.41	1.17	1.16	2.11	3.08	3.09	3.66
190237	190237	Y53G8AM.5	2.57	1.83	1.29	1.18	3.78	3.91	2.62	2.49
181986	181986	B0416.7	9.35	3.49	15.44	7.23	31.63	5.02	10.45	9.95
190358	190358	Y57G7A.1	15.16	14.05	11.04	26.21	25.03	28.51	26.9	24.36
177136	177136	nape-2	19.66	18.57	14.27	16.24	26.94	29.77	24.49	27.12
181565	181565	F40E10.6	65.7	68.07	66.02	76.54	107.22	107.77	107.06	106.78
190309	190309	Y55F3AM.11	7.23	7.47	11.3	8.21	13.78	11.73	15.3	14.14
182521	182521	C11G10.1	9.62	11.28	14.26	21.85	14	25.52	22.7	27.81
176446	176446	nex-2	51.49	60.54	56.8	40.97	73.89	80.43	77.57	93.6
181918	181918	B0304.4	42.02	47.83	34.12	35.08	63.01	62.56	60.23	61.46
190470	190470	fbxb-101	1.58	2.51	2.01	0.78	3.54	3.48	3.79	1.95
186081	186081	F49H12.2	0.23	0.18	0.14	0.19	0.65	0.23	1.24	1.18
181030	181030	unc-18	16.93	14.47	16.63	21.09	24.94	24.73	28.9	29.89
180424	180424	T04G9.7	394.65	455.06	434	396.66	595.31	638.93	636.03	714.97
182712	182712	C17B7.12	0	0.11	0.11	0.23	0.79	0.57	0.34	1.14
186516	186516	fbxc-26	0.43	0.71	0.28	0.8	1.2	1.77	1.3	1.29
176198	176198	F42H10.6	36.62	45.12	22.28	24.81	50.07	42.77	48.93	58.28
180873	180873	pak-1	32.66	32.93	32.37	28.96	48.16	49.65	49.92	49.29
190582	190582	Y71A12C.2	3.51	5.61	4.43	3.65	8.08	7.1	6.62	6.75
189385	189385	Y7A5A.25	0	8.82	0	0	7.37	0	0	8.31
6418746	6418746	F55C9.14	0.5	0.91	0.33	0.41	0.92	1.84	1.18	1.5
191040	191040	fbxa-63	2.17	1.15	1.29	2.76	2.39	2.81	4.69	3.56
27219627	27219627	R06F6.14	25.48	26.95	17.25	11.59	31.2	41.21	27.86	26.59
188648	188648	T20D4.12	2.16	1.45	6.01	1.03	3.22	3.76	5.87	5.63
13218078	13218078	Y37H2A.18	3.32	4.85	3.9	3.39	6.55	6.81	5.87	6.63
3565681	3565681	bbs-4	0.46	0.39	0.44	0.23	1.02	1.1	1.03	1.32
190713	190713	Y75B8A.33	0.2	0.33	0.13	0	0.72	0.59	0.79	1.05
187664	187664	clec-43	0.55	0.65	0.24	0.14	1.45	1.55	0.9	0.66
190741	190741	nhr-243	7.49	7.26	7.43	5.71	11.17	12.18	9.43	12.14
178144	178144	K08E4.2	19.75	15.66	21.29	22.74	28.41	32.14	31.23	32.21
176939	176939	dsl-1	1.41	2.36	1.32	1.4	3.03	3.14	3.16	2.76
179355	179355	pitr-4	0.26	0.2	0.23	0.39	0.56	0.92	1.06	1.25
182741	182741	C17G1.2	47.31	49.55	39.29	32.04	59.49	64.93	64.57	70.99
181034	181034	vit-1	219.5	98.82	29.42	117.19	203.29	206.33	165.31	139.86
13218657	13218657	Y116F11B.17	3.75	3.18	4.54	5.16	3.64	5.77	8.21	10
180684	180684	hrg-1	20.2	26.24	13.4	7.15	20.93	25.94	24.72	33.21
177107	177107	dyf-3	3.16	4.34	2.43	2.43	4.82	5.94	4.52	5.78
6418876	6418876	ZK813.7	945.2	871.96	565.37	682.71	1109.7	1190.86	1158.79	1236.9
176113	176113	tag-250	15.09	15.36	14.75	14.4	21.51	20.62	24.48	26.77
189035	189035	T28C6.3	2.71	4.65	4.67	2.67	5.57	6.89	5.71	6.45
183667	183667	sre-54	0.18	0.06	0.06	0.17	0.59	0.83	0.71	0.71
190538	190538	Y69A2AR.12	2.44	1.79	0.7	1.03	2.84	3.4	2.01	2.99
54162001	54162001	F22H10.3	935.79	892.5	663	1070.82	1307.39	1514.95	1281.01	1348.76
176941	176941	W09G12.7	22.39	23.92	5.64	5.37	24.27	21.5	20.38	23.61
190674	190674	best-21	9.6	7.3	3.02	6.82	10.54	10.74	10.92	10.8
183582	183582	cof-2	0.89	0.67	0.37	0.84	1.24	1.27	2.15	1.69
173053	173053	scrm-1	25.94	32.52	21.98	18.96	37.82	39.78	36.08	40.34
189508	189508	Y22D7AL.15	70.41	77.05	97.5	110.39	124.85	123.69	137.78	158.82
180755	180755	mig-13	4.18	4.95	2.99	3.08	5.86	6.77	6.05	6.66
184340	184340	scrm-4	8.1	9.59	7.62	11.51	12.76	15.12	15.56	14.9
189611	189611	Y37B11A.3	16.27	17.79	9.4	9.1	17.86	20.58	19.47	24.45
181097	181097	tth-1	127.79	163.43	129.84	121.16	199.42	193.13	204.65	232.46
186495	186495	F58B4.3	6.98	6.57	9.35	5.32	7.78	10.02	10.04	17.33
186973	186973	K04A8.21	21.69	43.74	12.49	7.52	31.25	22.59	44.91	33.73
185380	185380	hrg-4	4.14	2.74	1.94	1.77	4.33	5.2	4.53	4.2
174887	174887	F15A4.6	23.84	34.58	24.98	13.47	40.2	41.26	32.9	35.5
181196	181196	ipla-2	8.21	7.5	14.53	16.61	16.84	16.5	19.07	21.11
175777	175777	C05D2.8	42.66	40.1	33.76	65.66	72.55	63.82	70.35	72.96
176686	176686	taf-7.2	46.6	49.08	37.19	30.78	59.65	68.18	65.44	58.14
185425	185425	F37D6.3	2.03	1.49	0.94	0.56	1.85	2.07	3.39	2.43
177220	177220	ZK185.3	4.07	1.78	1.65	3.09	3.79	4.82	4.53	5.08
173467	173467	fbxc-51	5.99	11.88	7.84	5.42	12.94	13.84	11.92	10.78
13179689	13179689	C45E1.5	0.79	0.27	0	0	1.31	0.54	0.53	1.32
179650	179650	F10C2.3	1.38	1.31	1.55	2.28	2.56	3.01	3.22	3.21
183356	183356	C40A11.8	0.84	0	0	0	1.65	0.86	0.43	0.42
175848	175848	frm-2	9.66	7.65	11.74	20.37	15.87	16.79	23.25	21.32
177407	177407	acp-6	252.44	193.84	158.19	270.55	306.34	352.81	347.97	324.81
188158	188158	T06A10.2	0.81	0.87	0	0.29	1.66	2.06	0.77	0.57
186903	186903	clec-149	5.97	3.92	3.63	6.35	8.76	7.55	7.38	8.48
189737	189737	tsp-13	2.93	3.19	2.73	6.37	5.65	5.21	6.47	7.78
183891	183891	pqn-24	11.48	7.39	11.13	18.02	15.66	21.52	19.95	17.65
182234	182234	C04G2.10	8.97	9.97	7.82	4.74	10.9	11.98	12.31	14.56
189475	189475	clec-104	1.54	2.09	1.18	1.35	2.83	2.75	3.14	2.66
186376	186376	cex-1	24.69	23.66	13.89	9.87	22.62	20.65	30.84	37.06
184955	184955	del-3	0.74	0.33	0.22	0.44	0.78	1.27	1.24	1.38
176892	176892	K11H12.8	125.73	138.72	119.53	100.62	179.71	167.01	180.54	208.01
13224091	13224091	H40L08.2	70.84	75.75	71.56	77.19	94.24	110.79	105.28	138.55
3896859	3896859	Y45G5AM.4	0	0	0	0	0.4	1.24	0.41	0
181612	181612	T10B10.3	21.6	26.72	24.97	20.93	33.86	35.38	36.98	38.31
180501	180501	arg-1	0	0.06	0.06	0	0.25	0.51	0.83	0.64
190396	190396	slr-2	38.02	42.38	32.26	29.02	55.55	54.64	58.32	47.33
177721	177721	Y73F4A.3	13.18	15.37	11.08	3.71	13.84	14.15	23.08	16.33
183502	183502	C46C2.3	0.18	0.53	0.59	0.35	1.07	0.95	1.37	1.13
6418635	6418635	T19H5.7	17.74	17.08	5.84	7.76	18.67	17.22	21.52	17.6
188445	188445	fbxa-55	2.34	1.39	0.56	1.69	2.91	2.72	2.75	2.66
188503	188503	T14G8.4	2.14	2.87	1.68	1.31	3.59	3.26	2.54	4.69
186143	186143	kreg-1	49.34	59.91	10.7	23.59	82.08	52.18	38.08	45.78
184847	184847	cept-1	18.57	9.83	6.94	12.87	17.06	18.58	19.98	18.98
174811	174811	hda-5	8.03	9.82	9.56	14.94	16.94	18.24	14.49	16.1
183402	183402	C42C1.19	14.82	14.59	15.27	19.94	23.09	23.56	27.17	25.45
188468	188468	lips-12	0.66	0.41	0.16	0.08	1.41	0.83	1	0.75
180979	180979	alh-10	9.38	6.86	6.18	10.14	9.6	11.64	14.81	14.94
190497	190497	Y66D12A.13	9.84	10.27	6.63	21.56	19.39	20.69	17.21	17.36
184080	184080	xbx-1	0.1	0.45	0.4	0.55	0.86	0.91	1.28	1.22
190096	190096	rnst-2	30.49	47.36	27.42	30.78	51.83	56.28	48.93	49.43
172109	172109	F21F3.6	200.23	214.29	242.81	188.11	275.48	336.02	319.01	340.97
182273	182273	C05E11.6	4.08	4.29	3.09	1.09	3.91	5.04	4.86	7.04
178063	178063	dsl-6	0.61	0.14	0.2	0	0.82	0.96	0.69	0.96
180799	180799	rga-8	8.22	9.02	12.72	13.73	13.37	15.37	19.07	19.73
186767	186767	ugt-14	0.36	0.4	0.57	1.35	1.13	1.78	1.36	1.75
183297	183297	cwp-2	0	0	0	0.58	0.28	0.87	0.58	1.14
173273	173273	gadr-6	3.92	4.77	4.58	3.6	6.79	6.21	6.77	7.53
183420	183420	try-3	1.21	1.5	0.81	2.19	2.81	2.43	2.62	2.7
181006	181006	F48E3.4	276.69	343.82	263.74	199.88	377.06	382.94	395.04	472.17
3896869	3896869	ttr-36	71.19	53.61	37.91	85.14	97.75	105.23	84.33	86.16
189733	189733	dyf-17	10.42	12.6	11.12	5.77	16.8	16.58	13.98	14.45
191450	191450	ZK896.4	3.7	4.17	0.65	5.17	7.05	5.27	5.17	5.02
187412	187412	M02H5.8	240.18	285.31	71.76	439.06	400.48	465.63	332.77	355.26
190614	190614	twk-45	0.91	1.28	1.28	1.43	2.31	2.14	2.53	2.35
3565223	3565223	ZK177.11	0	0	0	0	0	0.67	0.66	0.66
184168	184168	F08A8.5	0.21	0.63	0.36	0.26	1.16	0.79	1.06	1.16
186727	186727	H12D21.3	1.03	0	0	1.07	0	3.13	0	1.99
191163	191163	ZC412.8	1.03	0	0	1.07	0	3.13	0	1.99
172104	172104	F25F8.1	2.94	1.55	2.42	2.51	2.79	3.4	4.6	5.27
186765	186765	parg-2	0.56	0.33	0.26	0.43	0.81	1.17	1.08	1.28
189445	189445	nhr-231	0.88	1.03	1.09	1.34	1.79	1.51	2.78	2.38
178920	178920	C10G8.8	40.29	14.24	15.87	59.9	38.62	53.04	56.42	48.55
188568	188568	fbxb-84	2.35	3.16	1.47	2.04	5.26	3.42	3.06	3.71
180773	180773	sek-3	27.11	28.88	20.52	28.44	39.18	38.39	39.2	41.95
3565192	3565192	trpa-2	1.23	1.47	1.72	2.26	2.26	2.34	4	3.35
173633	173633	Y110A2AL.3	16.2	26.98	21.27	10.56	25.26	31.05	30.19	27.47
181619	181619	F46F2.3	194.83	115.06	201.79	148.63	219.55	224.44	304.52	239.05
180457	180457	vpat-1	7.98	6.93	5.19	11.27	11.07	11.71	11.99	14.01
173397	173397	K10B4.3	3.19	2.48	5.03	6.82	4.89	5.68	8.63	8.91
173084	173084	F58D5.9	8.42	11.91	8.47	6.63	13.38	14.6	12.85	14
180633	180633	ZK813.4	6.02	3.01	4.5	6.3	5.17	5.9	11.31	9.17
174382	174382	F28C6.10	2.34	3.6	3.06	2.48	4.7	4.61	4.63	5.15
185723	185723	F44A6.3	0.31	0.15	0.15	0.15	0.15	0.78	1.09	1.08
182896	182896	C25E10.12	14.45	15.37	13.79	17.28	19.52	18.33	26.73	28.19
188957	188957	T26H5.4	0.42	0.71	1.06	5.74	0.43	0.21	8	5.15
189912	189912	seld-1	23.27	25.97	19.73	20.99	35.07	34.75	32.58	33.61
188854	188854	lgc-40	1.65	1.11	1.75	1.91	2.68	3.47	2.48	2.89
180396	180396	ZK1193.2	1.49	0.72	1.17	2.64	2.09	3.21	2.98	2.64
189803	189803	Y40H7A.4	0.77	0	0.4	0.15	0.39	1.58	0.42	1.53
185342	185342	F36A4.5	2.82	1.36	1.05	1.77	2.21	3.28	2.87	4.01
181705	181705	nhr-28	7.82	8.64	6.94	6.76	10.37	12.66	10.96	12.81
184350	184350	F11D11.3	0.05	0.05	0.1	0.2	0.36	0.52	0.83	0.83
3565061	3565061	ZK1320.13	4.48	4.42	2.53	3.35	5.96	7.09	6.07	4.79
179714	179714	T28H10.3	72.53	70.54	111.62	188.58	140.6	149.45	191.98	178.52
179315	179315	ucp-4	44.66	52.96	41.97	28.71	58.93	62.43	65.68	64.94
184392	184392	F13A2.1	0	0.39	0.39	0	0	0.78	0.78	1.54
175764	175764	F09F7.5	11.51	7.79	10.41	27.1	19.59	18.61	24.06	24.05
190357	190357	Y57E12B.1	0	0	0	0	0	0	1.94	0
3565453	3565453	Y57A10C.11	0.18	0.18	0.09	0.18	0.83	1.3	0.37	0.37
187830	187830	nhr-210	2.01	1.58	1.48	3.46	2.37	2.9	4.48	4.84
3565498	3565498	ZK856.14	0.72	0.27	0.18	0.09	0.63	0.9	1.46	0.81
183248	183248	cyp-25A4	3.23	2.62	3.15	4.65	4.1	5.07	6.21	6.79
176853	176853	grl-26	1.03	0.21	0.52	0.31	1.14	1.15	0.94	1.77
24104581	24104581	F43G6.17	0.55	1.53	0.8	0.52	1.29	2.08	1.88	1.72
181845	181845	nlp-28	91.94	103.49	120.33	101.93	157.85	155.74	142.72	164.75
189186	189186	srt-39	0.25	0.33	0.08	0.17	0.76	1.1	0.59	0.7
173367	173367	tep-1	12.02	11.38	22.5	26.57	21.08	23.11	32.74	32.27
178882	178882	ugt-11	1.72	1.59	0.61	1.14	2.12	2.8	2.27	2.22
180468	180468	snx-1	58.37	73.55	56.57	49.46	90.04	87.67	85.65	90.73
176520	176520	cut-6	1.22	0.93	1.6	2.67	2.25	2.54	3.47	3.16
181391	181391	nspc-9	93.88	92.24	66.81	57.22	101.72	128.15	114.03	116.99
191321	191321	ZK455.5	0.91	1.37	1.45	0.66	1.93	1.93	2.03	2.52
184116	184116	F07B7.8	2.75	2.59	5.1	2.87	6.36	7.63	3.87	3.74
187063	187063	K06C4.1	2.75	2.59	5.1	2.87	6.36	7.63	3.87	3.74
171801	171801	did-2	174.27	177.72	157.76	185.13	250.61	247.1	260.67	271.16
173199	173199	T04D3.8	62.58	52.13	45.3	49.1	77.65	87.4	81.3	64.77
185740	185740	nhr-142	0.92	0.56	0.6	1.28	1.35	1.73	1.93	1.87
179579	179579	T11F9.12	3.41	1.88	4.74	7.07	3.25	6.62	8.11	9.21
13210326	13210326	Y116A8A.150	0	0	6.31	0	5.15	6.09	0	0
180518	180518	igcm-4	4.87	6.24	4.22	3.14	7.23	7.04	8.38	6.56
13188831	13188831	H05C05.4	5.41	3.35	3.9	2.81	5.96	5.87	5.34	7.6
184778	184778	F21D12.2	0	0	0	0	0	0.97	0	0.94
3565035	3565035	rict-1	31.42	30.12	44.49	41.44	48.99	56.74	62.32	51.71
181395	181395	nspc-14	69.32	86.19	65.02	47.43	85.45	102.69	104.62	104.83
4363029	4363029	ZK622.5	1.87	1.88	0.78	0.54	2.44	1.81	2.62	2.52
189676	189676	mksr-2	1.33	2.19	0.85	0.48	2.19	2.82	1.97	2.08
187670	187670	fbxc-24	0.36	0.42	0.24	0.3	0.98	1.09	0.92	0.86
176124	176124	npr-17	1.6	0.74	0.65	0.77	1.29	1.7	2.59	1.87
181410	181410	ivns-1	39.22	45.51	39.81	39.64	63.28	62.98	56.78	61.06
3565799	3565799	F55D12.5	17.97	15.27	18.01	17.55	22.6	27.36	27.69	25.72
174904	174904	Y46G5A.7	4.38	5.07	2.41	1.59	6.42	4.24	5.27	5.8
3565477	3565477	F22F4.5	11.18	8.53	5.32	6.51	13.48	11.72	11.89	11.31
182267	182267	C05E7.3	2.29	0.86	3.61	0.72	2.16	2.91	3.64	4.2
177669	177669	C49C8.2	2.84	2.86	3.13	3.92	3.12	6.31	6.19	5.05
184358	184358	F11E6.4	0.96	1.88	4.68	2.44	3.84	3.21	2.11	7.4
260150	260150	T20G5.13	0	0	0.32	0	0.43	0.32	1.18	0.43
177169	177169	C35B1.2	24.25	21.13	26.1	24.14	38.54	30.44	40.57	33.08
181540	181540	wdr-5.2	6.16	6.59	7.07	4.79	9.18	9.79	9.51	9.63
190512	190512	dmd-9	21.08	31.06	26.56	16.81	36.61	34.9	36.74	34.21
186197	186197	cbs-2	3.31	1	0.5	1.13	2.62	2.98	2.38	2.64
172791	172791	rig-5	1.66	4.29	2.3	0.87	4.08	3.21	4.06	3.94
179270	179270	ttr-47	154.68	121.65	116.1	189.49	202.86	220.22	224.7	209.55
181440	181440	F09A5.2	0.37	0.17	0.52	0.58	0.77	0.79	1.51	1.22
177957	177957	K08C7.4	0.77	0.83	1.02	0.51	1.36	1.81	1.37	1.94
3565733	3565733	spp-21	8.98	9.13	0.85	0.85	3.91	4.18	12.31	10.56
184831	184831	F22E5.1	2.78	1.3	0.67	1.33	2.63	2.76	3.46	1.95
7040126	7040126	ZK355.8	9	10.04	9.13	10.12	13.85	14.23	18.05	11.95
180209	180209	ttr-24	287.35	227.89	248.91	294.13	379.32	369.13	397.92	408.54
3565212	3565212	H13N06.7	0.07	0.07	0	0.14	0.62	0.69	0.42	0.55
187966	187966	T01G6.10	0.18	0.18	0.09	0.09	0.64	0.64	0.28	1.1
172863	172863	fog-3	1.88	1.39	0.76	1.03	1.75	2.32	3.11	2.11
189453	189453	acbp-6	20.43	21.25	9.38	13.83	22.97	22.22	26.97	24.89
177313	177313	Y4C6B.3	3.52	2.93	3.26	2.53	4.97	4.22	4.18	6.45
180206	180206	hmit-1.2	1.96	1.37	0.46	1.23	2.06	2.65	2.25	2.27
13182677	13182677	pals-10	0	1.25	0	0	0	1.26	1.23	1.21
172326	172326	chdp-1	340.81	377.08	315.88	253.11	464.61	447.98	487.17	489.41
186677	186677	H03G16.7	0.87	0.87	0.44	0.15	0.87	2.06	1.47	0.88
177979	177979	rbm-22	152.37	150.03	133.93	120	162.67	161.14	166.89	326.75
185793	185793	F45E1.4	25.38	13.77	20.51	38.23	33.26	39.09	34.51	38.48
13182072	13182072	F46A8.11	0.43	0.58	0.94	0.5	1.23	1.82	1.24	1.16
172437	172437	plin-1	309.8	355.12	389.02	302.65	453.4	451.68	533.72	550.52
188502	188502	T14G8.2	0.63	0.8	0.51	0.62	1.04	1.44	1.34	1.79
191447	191447	ZK892.6	3.57	3.01	2.38	1.52	4.18	4.58	4.21	4.24
184977	184977	pals-34	4.66	4.45	3.27	4.31	5.29	5.84	7	8.17
13184191	13184191	Y25C1A.14	24.02	31.65	18.31	6.43	24.67	26.8	32.36	35.77
179136	179136	str-31	0.17	0.08	0.08	0	0.38	0.47	0.81	0.68
188286	188286	T08D10.3	1.83	1.33	0.41	1.01	2.36	1.75	2.8	1.65
178718	178718	Y19D10A.4	5.76	7.23	5.68	2.13	7.93	7.78	7.9	8.69
178722	178722	C01B4.7	5.76	7.23	5.68	2.13	7.93	7.78	7.9	8.69
177134	177134	Y37E11AM.2	66.45	70.17	68.95	49.6	91.8	97.77	94.21	91.53
173029	173029	C27C7.1	136.48	150.2	122.65	74.58	192.83	177.66	171.07	168.51
24104465	24104465	F21C10.18	1.45	1.96	0	0.99	0.95	1.48	3.43	2.42
177934	177934	F13B12.1	160.82	171.31	159.86	134.06	212.22	241.46	232.94	230.26
32928585	32928585	D2089.8	42.26	48.05	33.54	30.67	52.28	57.52	61.76	56.03
185308	185308	F35F10.1	9.78	7.94	9.15	9.96	12.31	15.37	13.81	14.13
3564999	3564999	fbxa-94	1.12	0.79	1	0.43	1.9	1.64	1.4	1.77
178180	178180	oac-59	3.33	1.75	2.23	6.55	4.52	3.98	7.64	5.92
183200	183200	C34C12.4	113.54	120.61	91.52	102.09	144.68	171.39	156.06	153.85
3565171	3565171	Y38H6C.23	0.15	0	0.45	0	0.45	0.91	0.45	0.9
175129	175129	K02B7.3	57.48	61.81	36.52	37.93	71.19	70.88	68.48	73.86
36805006	36805006	F26D11.1	32.15	33.33	28.28	19.87	42.03	44.16	42.54	38.82
189232	189232	W06A7.4	7.62	3.69	4.16	4.27	6.86	7.35	9.69	6.7
188089	188089	T05A8.2	0.18	0.45	0.09	0.09	0.36	0.64	1.19	0.82
181591	181591	F20D1.1	78.64	100.25	66.7	68.34	112.99	112.7	119.44	114.21
176250	176250	svop-1	2.72	2	2.9	4.17	4.3	4.32	4.86	5.53
175139	175139	tbc-20	78.25	98.18	82.35	57.49	101.85	97.14	166.57	97.05
180573	180573	Y71H10B.1	46.32	36.26	29.57	64.93	63.42	63.77	62.25	70.28
13192832	13192832	K08D10.14	4.69	3.81	5.94	6.6	8.35	8.52	6.5	9.08
187186	187186	phf-33	0.23	0.23	0.17	0.22	0.54	0.8	0.89	0.83
184971	184971	lhfp-4	0.79	0.79	0.88	0.61	1.59	1.24	1.87	1.59
181650	181650	nipi-3	14.73	9.41	32.08	40.7	23.26	30.42	42.91	46.24
191109	191109	btb-12	0.85	0.85	0.17	0.42	1.45	1.29	1.21	1.2
174082	174082	F18C5.10	37.73	51.87	74.67	42.13	73.64	68.02	66.33	94.04
3896737	3896737	F09G8.10	0.34	0.31	0	1.05	0.27	1.64	1.37	1.01
174360	174360	ctg-2	5.72	2.9	3.97	10.45	8.1	10.14	8.98	8.1
173594	173594	fbxa-182	1.83	0.94	1.88	6.58	4.74	4.99	5.11	3.29
24105244	24105244	Y77E11A.23	1.55	2.07	2.58	1.28	3	3.2	2.89	3.59
172277	172277	rnf-1	69.44	76.15	64.48	44.49	95.44	94.54	87.52	94.14
176234	176234	K02D10.4	5.2	4.44	6.55	5.02	6.08	8.67	9.59	8.27
177735	177735	aly-1	36.2	38.15	35.03	37.43	49.27	54.19	57.19	54.32
175311	175311	rep-1	38.86	50.11	45.44	33.14	60.33	57.95	63.77	62.94
189679	189679	Y38F2AR.12	7.03	7.75	5.18	10.29	11.6	11.5	10.82	11.79
185463	185463	F38C2.7	0.89	0.75	0.3	0.89	2.53	1.42	1.06	0.9
181058	181058	sdpn-1	9.76	6.99	9.64	25.21	15.83	17.59	23.8	19.42
188288	188288	fbxb-10	1.07	1.7	1.19	0.75	2.47	2.41	1.53	2.22
181756	181756	sid-3	15.67	17.65	16.41	21.43	29.39	23.96	28.13	23.48
171601	171601	rab-11.1	548.15	621.15	558.71	531.22	809.61	754.11	819.96	893.02
13224506	13224506	F01G12.18	1.63	0.66	0.66	0.82	2.12	1.33	1.83	1.98
189692	189692	fbxa-150	2.54	1.92	1.69	6.09	4.56	4.9	5.45	4.62
171756	171756	scm-1	122.34	138.08	131.85	98.16	195.15	161.21	180.55	175.32
173940	173940	acdh-2	0.13	0.25	0.26	0.58	0.94	0.85	0.85	0.92
3896880	3896880	C06E2.9	0	0	0	0	1.18	0	0.61	0
186497	186497	F58B6.1	5.96	5.38	3.51	5.92	9.57	11.05	6.27	4.96
182195	182195	lgc-9	0.36	0.24	0.24	0.28	1.1	0.85	0.49	0.97
180738	180738	nhr-45	5.67	3.27	6.18	11.84	9.31	9.51	10.62	11.34
182682	182682	C16C10.9	0.24	0.47	0.08	0.23	0.63	0.56	0.88	1.19
181381	181381	F57G12.1	13.34	14.33	18.91	15.39	18.99	20.66	27.62	24.12
174522	174522	cyp-13A10	0.72	0.33	0.69	0.88	0.57	1.16	1.71	2.13
3896813	3896813	Y69A2AL.2	52.12	55.36	51.78	155.1	111.94	116.27	108.53	119.4
190228	190228	gst-31	0.72	0.96	1.45	2.27	1.81	2.19	1.71	3.87
13184322	13184322	T06D4.6	1.09	1.48	0	0	1.79	1.86	0.74	1.1
173129	173129	F33E2.5	8.79	13.51	6.19	6.14	14.13	13.26	12.88	11.52
13222717	13222717	W04G3.13	0.87	1.48	0.6	2.37	1.16	2.68	3.56	2.06
189630	189630	Y37H2A.7	0.76	0.82	0.27	0.14	1.17	1.66	0.59	1.23
173126	173126	W02D9.7	809.9	659.15	311.76	470.34	765.57	894.42	744.08	848.11
173798	173798	F35D11.3	17.15	20.49	20.03	15.99	26.47	26.53	26.55	28.56
177608	177608	sph-1	32.52	28.74	26.46	40.79	41.14	43.49	51.97	50.67
174071	174071	plpp-1.2	8.67	9.77	7.62	14.87	16.21	17.09	13.28	14.27
13206052	13206052	Y105C5A.1268	3.07	3.57	2.27	0.9	3.45	3.6	5.35	3.53
259352	259352	fipr-3	8.15	3.65	3.69	5.65	8.73	8.68	6.31	8.56
180170	180170	C06H5.6	16.96	10.02	7.27	15.12	21	19.68	16.46	15.87
180932	180932	clec-266	148.11	271.91	132.11	83.53	262.44	238.68	226.64	191.13
259652	259652	ZK863.8	7.26	5.31	7.4	4.24	7.42	9.67	9.82	9.75
179991	179991	zmp-4	30.1	28.8	22.5	23.39	36.26	38.44	37.47	40.62
6418841	6418841	K02A6.4	0	0	0	0.74	0.69	0	0.72	1.42
171895	171895	fog-1	17.85	18.95	24.66	19.18	32.16	35.7	27.16	22.94
180963	180963	pes-23	8.78	5.39	3.74	4.68	7.63	8.27	9.15	9.24
191169	191169	kgb-2	1.74	1.27	3.21	6.94	5.54	4.42	5.47	5.27
181670	181670	F59F4.3	7.75	7.41	5.7	7.19	10.02	10.19	10.82	11.09
186213	186213	F54B11.5	19.26	24.84	27.24	25.49	32.58	35.03	36.81	36.65
6418669	6418669	fbxc-12	0.84	0.12	0.21	0.12	1.24	1.36	0.43	0.58
181010	181010	F48E3.8	0.47	0.45	0.3	0.39	0.6	1.04	1.33	1.1
3565843	3565843	C01B10.11	32.35	22.58	30.27	43.82	39.32	45.39	44.18	58.45
177345	177345	bec-1	55.14	50.76	46.58	52.7	70.13	72.22	70.2	84.26
173836	173836	F11G11.5	105.64	121.36	134.35	97.95	163.79	154.99	157.61	185.56
190596	190596	Y71G12B.2	0.45	0.39	0.61	1.94	1.07	1.3	2.16	2.09
188948	188948	fbxb-2	0.26	0.15	0.2	0.15	0.62	0.57	0.88	0.77
174880	174880	Y57A10C.1	0.9	2.47	0.33	1.14	2.56	2.65	1.42	2.07
3564786	3564786	Y26E6A.3	16.89	12.46	9.04	12.43	18.54	19.86	18.11	18.24
24104336	24104336	C49C8.8	0.35	0.83	0.6	0.59	0.83	0.36	2.41	1.55
175389	175389	Y71H2AM.12	4.33	2.62	3.78	6.35	6.53	6.82	6.23	6.68
176336	176336	sod-4	35.76	38.68	33.29	25.4	38.84	43.68	50.42	59.9
176111	176111	pcp-5	17.12	16.52	15.38	26.94	22.4	30.27	30.06	28.04
191087	191087	srt-13	0.06	0.12	0.12	0	0.12	1.07	0.98	0
189242	189242	W06D11.1	41.39	49.36	39.23	23.77	53.39	61.76	49.96	57.16
188420	188420	nas-20	5.28	2.35	5.61	12.42	6.99	11.68	10.91	8.96
4363046	4363046	cyp-25A3	1.42	0.42	1.22	2.29	1.31	2.04	3.28	2.78
180569	180569	igcm-3	24.04	33.64	25.28	20.68	38.83	37.1	39.65	34.77
184810	184810	F22B5.6	2.6	3.4	1.46	1.33	3.99	2.91	4.16	3.28
185756	185756	fbxa-144	0.09	0.18	0.18	0.53	0.36	0.9	1.34	0.54
190314	190314	Y55F3BR.2	4.62	7.26	4.12	3.72	8.11	8.1	6.8	6.99
6418663	6418663	Y53G8AL.4	4.68	1.7	0.69	1.36	3.97	2.05	3.74	4.05
179956	179956	R02D5.1	4.39	6.28	8.84	7.55	8.17	9.23	11.38	11.72
177745	177745	Y11D7A.3	20.37	19.03	5.79	6.98	17.84	18.87	20.33	19.41
24104466	24104466	F21D9.11	0.26	0.13	0.13	0.13	0.79	0.27	1.07	0.53
259752	259752	tsp-2	10.43	13.96	5.78	26.96	15.49	9.26	29.14	29.6
181265	181265	F13E6.1	69.3	68.66	79.18	113.01	102.95	116.74	126.32	128.21
186231	186231	cah-1	4.91	2.83	5.39	3.47	4.73	6.16	7.78	6.81
4927032	4927032	M199.9	66.75	86.69	129.11	110	161.79	170.26	119.57	111.58
13189118	13189118	C01G12.16	0.85	0	0	1.15	1.41	1.45	0.58	1.14
187034	187034	K05F6.4	1.18	1.85	0.56	1.12	2.33	1.76	2.29	2.07
187020	187020	K05C4.8	0.71	0.48	1.21	0.96	0.71	1.94	2.91	0.96
181227	181227	unc-115	24.87	18.64	17.67	34.34	32.46	31.75	37.32	36.66
178423	178423	clec-190	88.22	104.75	127.25	132.17	180.63	197.57	136.83	132.82
181729	181729	cas-1	75.24	84.34	61.19	63.37	101.26	98.54	102.54	105.2
173077	173077	R06C1.6	6.63	7.36	11.84	5.89	9.73	11.39	12.61	13.28
179137	179137	C54F6.5	55.85	78.71	91.11	44.65	61.23	87.08	91.12	148.31
13215999	13215999	T16G1.18	0	0	0	1.21	1.09	1.19	1.16	0
190088	190088	Y49F6C.7	0	0	0	0	0.84	0	0	0.87
184188	184188	scl-24	1.31	2.13	1.52	2.41	4.87	2.76	2.46	2.14
181011	181011	F46C8.3	6.84	6.28	6.18	6.33	7.68	10	10.14	10.47
189695	189695	famh-161	0.11	0.19	0.41	0.37	0.45	1	0.93	0.87
3565462	3565462	Y45F10C.6	4.28	2.83	1.89	1.47	3.63	4.34	3.95	4.73
259530	259530	jmjd-4	20.02	23.55	17.5	13.06	27.31	26.53	27.07	26.57
173645	173645	lido-8	31.62	32.17	27.48	25.22	46.27	42.92	39.53	39.12
177361	177361	lin-33	22.48	17.22	20.86	18.1	22.61	26.75	29.26	35.19
13179121	13179121	Y48G1C.13	65.04	55.78	40.98	53.05	77.93	72.63	78.32	78.89
187045	187045	nas-3	0.89	1.07	2.02	3.07	2.58	2.16	4.6	2.4
186933	186933	K03D3.2	3.75	4.21	16.1	11.77	9.17	10.19	11.46	21.9
177646	177646	eppl-1	32.93	18.09	14.68	22.08	33.22	35.41	29.82	28.21
184989	184989	rom-1	12.96	12.72	12.68	15.13	18.5	18.39	19.44	21.51
41657030	41657030	Y71F9AL.7	6.4	13.28	3.79	3.76	14.61	8.87	7.79	9.17
176969	176969	set-23	28.73	40.45	25.13	22.68	38.93	43.14	42.07	44.02
190668	190668	bre-4	38.4	46.05	35.92	29.73	58.6	55.21	49.43	51.92
172618	172618	C34B7.1	1.13	1.01	0.93	1.27	1.53	1.88	2.37	2.08
189498	189498	fbxb-7	7.01	8.86	8.59	5.36	11.73	10.7	10.52	11.14
181449	181449	K08H2.4	2.76	3.31	2.77	1.95	4.22	5.5	3.26	4.05
188036	188036	T04A6.2	0.46	0.93	0.47	0.35	1.29	1.18	1.42	0.94
3565301	3565301	igdb-1	0.59	0.42	3.09	1.5	3.56	3.4	2.69	0
174792	174792	inos-1	111.84	131.77	115.75	76.67	158.63	156.26	149.48	157.15
182989	182989	ubc-23	0.33	0.82	0.49	3.41	0.94	2.1	3.39	2.43
176491	176491	fmo-3	4.62	3.29	5.06	11.56	7.54	7.37	10.64	10.99
34700653	34700653	Y46C8AM.1	0.66	0.74	1.31	1.18	1.69	1.65	2.05	1.82
7040128	7040128	F38A6.5	4.42	6.18	4.23	5.38	7.82	5.25	10.44	6.87
190739	190739	Y79H2A.2	41.37	33.09	22.91	15.8	38.16	36.21	40.8	47.21
172597	172597	lin-10	17.46	13.12	13.73	16.41	19.95	19.98	25.08	22.89
180726	180726	C07A12.2	1.26	0.54	0.55	0.54	1.8	2.01	0.92	1.05
180230	180230	nhr-65	3.74	4.53	4.7	4.01	6.25	5.83	5.62	8.08
187964	187964	nhr-212	3.06	4.26	4.24	5.03	6.79	5.37	5.77	7.28
41657008	41657008	H03G16.5	1.01	0.77	0	1.03	0.76	1.81	1.55	1.54
190356	190356	Y57E12AL.4	0.47	0	0	0	1.38	0.48	0.48	0
176350	176350	C48B4.7	57.94	68.63	57.92	43.45	75.59	83.7	85.43	80.14
171631	171631	R119.5	4.38	4.07	4.6	4.78	6.78	6.88	6.99	6.29
182671	182671	C16C8.4	33.31	28.57	26.42	29.8	38.66	47.91	42.9	39.57
188282	188282	T08D2.4	0	0	0	1.13	0	1.11	2.16	0
176591	176591	ceh-92	35.1	38.36	40.96	30.74	50.71	51.91	53.81	50.87
179416	179416	ZK856.7	178.38	150.03	164.59	202.74	195.17	250.64	259.25	282.12
184408	184408	F13B6.2	5.88	2.71	2.75	11.46	7.91	7.19	11	7.86
181544	181544	gfi-3	15.57	20.22	17.27	14.15	25.21	25.32	23.7	22.63
178726	178726	irg-3	88.07	81.52	46.32	187.65	225.72	149.46	102.75	95.31
180808	180808	pfn-2	155.72	155.66	119.66	159.95	190.78	215.58	201.51	230.58
13186949	13186949	R03D7.15	0.15	0	0.15	0.15	0.46	0.31	0.77	0.76
188506	188506	ttr-54	12.05	9.82	6.7	6.14	10.98	11.49	13.37	14.95
180178	180178	Y59A8B.19	0	0	0	0.31	1.47	0.16	0.47	0
3565934	3565934	C13C4.7	2.21	2.1	0.91	0.68	1.72	2.01	3.75	2.53
180553	180553	hid-1	9.02	9.06	9.73	12.38	12.7	13.22	15.85	16.74
188484	188484	T13G4.4	3.37	1.92	4.3	7.09	5.7	6.58	6.39	6.58
184440	184440	F13H8.9	2.49	2.13	1.35	1.69	2.36	2.88	3.9	3.35
180762	180762	T07F12.2	41.08	51.08	32.16	23.44	55.2	52.75	52.49	50.16
3565841	3565841	F28H6.8	1.84	1.63	0	1.63	2.3	2.35	1.41	2.8
181351	181351	T04F8.8	443.07	281.36	155.86	199.47	383.74	410.59	373.23	359.7
180239	180239	Y39B6A.42	30.53	36.78	32.22	21.12	47.1	46.14	38.98	39.89
180364	180364	T03D8.6	13.28	10.25	13.16	24.61	18.16	22.58	23.39	24.05
184897	184897	F23D12.4	1.77	1.19	1.44	1.76	2.3	2.65	2.49	2.9
182228	182228	C04F12.8	7.06	6.57	6.16	6.72	8.85	9.52	9.81	10.86
182050	182050	C01A2.4	46.46	37.43	31.43	44.8	53.43	51.87	59.29	62.93
177176	177176	drd-50	7.94	9.06	4.81	13.24	18.24	18.94	8.38	5.52
189280	189280	zip-3	23.62	14.39	10.52	20.98	25.79	30.18	22.43	21.26
13224096	13224096	F09B12.7	0	0	0	0	0	0.82	0.82	0
176555	176555	obr-1	39.06	37.95	40.78	45.18	56.64	59.21	56.7	58.87
246024	246024	his-27	0	1.66	0	0	1.15	0.95	0.47	1.41
184113	184113	his-49	0	1.66	0	0	1.15	0.95	0.47	1.41
266648	266648	snb-1	462.15	552.69	451.97	340.08	618.03	641.31	624.57	664.27
24105289	24105289	ZK418.13	1.56	0.93	0.73	0.53	2.07	1.68	1.64	1.53
187816	187816	R11G1.2	7.93	10.39	8.25	6.04	10.64	14.19	10.65	12.1
174447	174447	hlh-3	2.13	3.82	6.33	4.44	5.61	6.68	6.33	6.57
187677	187677	cut-5	0.39	0.44	0.63	2.08	1.33	1.33	2.04	1.92
188356	188356	cyp-13A5	5.24	3.28	2.75	5.35	4.74	4.9	7.39	8.01
190697	190697	Y75B7AL.2	0.37	0.76	0.6	0.32	1.05	0.86	1.48	1.13
177082	177082	lin-22	0.53	0.15	0.45	0.26	0.65	0.84	1.49	0.61
187600	187600	R05C11.2	0.04	0.11	0	0.07	0.26	0.26	0.75	0.67
181407	181407	sdz-19	0.86	0.43	0.44	0.65	1.93	1.09	1.31	0.65
173494	173494	T13B5.9	1.73	1.15	0.84	1.14	1.22	2.43	2.23	2.59
191342	191342	dyf-2	0.8	0.59	0.87	1.09	1.26	1.82	1.44	1.82
185259	185259	piit-1	1.63	1	0.91	0.99	1.65	2.94	1.76	1.65
179544	179544	folt-1	3.02	2.33	1.64	2.05	3.23	2.75	4.13	4.23
191703	191703	lin-32	0.87	0.58	2.2	0.73	2.19	2.65	1.33	1.61
190546	190546	Y69A2AR.25	1.93	2.06	0.29	1.9	2.84	2.04	2.47	2.96
182811	182811	C23F12.3	0.43	0	0.65	0.22	0.85	0.87	0.65	1.08
173262	173262	Y71A12B.11	3.95	8.29	1.98	5.38	8.86	8.14	5.96	6.21
182029	182029	B0545.4	5.87	5.43	1.66	4.95	6.77	7.11	6.49	6.42
6418699	6418699	C25F9.14	7.55	5.88	12.1	19.88	16.31	15.91	15.82	17.39
180943	180943	abts-4	6.24	7	6.02	9.59	10.1	10.51	10.46	11.08
178734	178734	Y45G12B.2	55.62	71.19	62.41	44.89	84.79	83.45	89.66	72.49
177395	177395	blos-2	148.11	135.01	114.6	137.78	199.18	144.99	209.96	199.2
13187289	13187289	T27D12.6	3.24	2.02	2.04	2.53	3.48	4.33	3.31	4.29
181639	181639	tbh-1	134.78	155.43	146.71	122.99	181.32	207.72	193.77	204.61
178024	178024	nhr-67	0.61	0.88	0.96	0.42	1.44	1.43	1.41	1.36
181150	181150	tmbi-4	50.98	53.48	50.34	54.72	66.7	66.95	79.42	82.54
186864	186864	endu-1	21	16.82	20.52	22.15	26.85	24.87	30.56	32.26
259476	259476	C31C9.7	14.06	12.62	18.78	30.09	15.48	34.33	33.22	24.57
190774	190774	fbxa-138	0.55	0.43	0.85	1.27	1.47	1.23	1.85	1.41
174837	174837	Y17G7B.20	181.14	204.92	214.64	148.52	235.81	256.3	281.68	278.12
179692	179692	snb-2	20.98	17.5	18.27	35.68	30.24	32.79	32.73	35.42
188886	188886	shpk-1	0.6	0.78	0.65	0.94	1.53	1.35	1.49	1.4
191058	191058	fbxa-30	0.66	0.27	1.73	2.24	1.41	1.14	2.9	3.02
172295	172295	T27A3.7	40.09	42.14	49.07	36.39	54.01	58.44	63.33	60.69
177197	177197	Y24D9B.1	4.14	3.04	2.15	2.45	4.89	4.74	3.94	4.53
181531	181531	K06G5.1	140.71	127.14	262.34	521.27	333.19	365.64	406.03	369.28
187849	187849	R13A1.1	0	0.8	0.82	0	2.27	0.81	0	0.79
179903	179903	D1086.11	133.86	71.98	38.76	51.51	101.75	104.95	107.26	102.28
186271	186271	F55A3.6	0.38	0.27	0.23	0.35	0.54	0.57	1.17	1.04
179496	179496	D1054.10	925.62	852.08	453.13	447.06	985.83	975.8	866.59	920.97
175564	175564	mnp-1	1.19	1.7	2.4	2.48	2.46	2.87	3.52	3.62
3565535	3565535	C04A11.5	2.14	2.41	3.4	1.93	4.04	4.13	3.64	3.61
181140	181140	C24A3.4	2.23	3.19	3.29	6.51	4.59	6	6.53	5.77
172936	172936	tli-1	26.74	27.63	24.6	40.66	39.12	41.03	43.31	45.46
181044	181044	eef-1A.2	462.6	385.92	474.74	474.28	602.51	595	669.16	648.2
3565236	3565236	drl-1	4.47	2.88	3.19	6.39	5.72	6.59	7.57	5.38
177155	177155	W02C12.2	3.98	6.05	6.43	5.3	7.57	8.83	7.47	8.13
3565405	3565405	Y37D8A.25	79.33	78.78	59.12	51.93	94.57	107	85.97	90.14
183723	183723	fbxb-95	0.7	0.93	0.23	0.54	1.48	1.18	1.18	1.1
178738	178738	dhs-14	21.02	27.63	12.36	35.84	38.35	36.95	29.46	32.1
183437	183437	srx-13	0.07	0.07	0	0.07	0.43	0.58	0.51	0.36
188112	188112	T05C1.1	2.89	1.35	3.34	2.74	2.08	2.92	5.42	5.58
174489	174489	Y51B9A.9	1.05	0.7	1.3	3.62	2.28	2.43	3.41	2.78
186092	186092	bath-7	6.56	6.25	6.24	5.16	9.58	9.53	8	8.28
184486	184486	F14F9.6	0.73	0	0	2.26	2.81	0.75	1.47	0.73
4363080	4363080	K11H12.11	1.49	1.3	1.64	3.25	3.12	3.17	2.84	3.17
178784	178784	F59B1.8	12.08	15.94	12.1	17.44	20.29	19.3	20.65	21.65
180437	180437	ZC13.1	16.86	17.99	16.55	15.85	21.23	24.12	26.81	23.22
189203	189203	W04G5.8	0.25	0.1	0.2	0.35	0.81	0.86	0.76	0.4
191034	191034	fbxa-35	0.47	0.27	0.47	0.53	0.54	0.88	1.5	1.08
178112	178112	M117.1	9.96	7.36	7.95	7.13	9.48	12.35	12.42	12.48
191113	191113	fbxb-20	0.31	0.4	0.4	0.48	0.71	0.8	1.12	1.16
259498	259498	C14B1.3	15.92	11.58	14.2	17.38	18.8	18.87	20.72	25.51
180405	180405	F28C10.3	24.68	29.69	21.11	14.93	31.67	33.62	32.61	29.65
259993	259993	T19A6.4	11.17	9.36	6.91	6.04	11.76	11.32	13.18	11.96
187667	187667	fbxc-34	0.52	0.74	0.52	0.15	1.49	0.6	1.13	1.04
13211997	13211997	W02H5.11	0.39	0.61	0.18	0.12	0.74	0.69	1.21	0.74
191387	191387	ZK669.2	5.56	4.43	5.05	4.57	6.41	5.99	8.62	7.85
174810	174810	F43G6.4	11.2	7.92	8.63	7.68	10.59	11.6	13.77	14.93
24104550	24104550	gst-25	0.48	0.12	0.12	0	0.61	0.12	0.86	0.98
189623	189623	best-20	9.54	9.28	6.11	5.84	11.19	10.78	11.47	10.95
187612	187612	daf-8	7.3	6.07	10.69	9.94	12.22	11.46	12.32	12.86
186201	186201	F54B8.4	13.71	18.74	8.35	11.39	15.63	19.35	18.36	20.82
266649	266649	C18A3.10	4.18	4.06	2.35	3.73	6.84	3.78	6.16	4.7
174911	174911	Y46G5A.15	4.9	7.33	7.63	7.31	10.12	10.12	9.69	9.41
185050	185050	F28C10.1	0	0	0	0	0.58	0.2	0.39	0.39
176422	176422	spop-1	101.84	105.94	105.87	80.49	128.5	143.99	139.13	137.76
181877	181877	B0244.6	0.54	0.17	0.15	0.68	1.09	0.62	1.02	0.97
177709	177709	rap-1	174.37	171.31	154.53	120.49	207.21	206.06	227.22	223.59
188227	188227	ntr-1	0	0.25	0.25	0.15	0.65	0.65	0.55	0.61
3565464	3565464	F36F2.7	0.69	0.69	0.38	0.46	0.77	1	1.48	1.39
175542	175542	asd-1	66.72	77.52	73.47	56.06	99.49	94.45	96.1	91.76
172797	172797	K07A1.6	130.72	120.31	76.41	46.12	125.71	126.46	123.58	144.6
181859	181859	spl-2	1.01	1.18	1.17	2.03	1.12	2.2	3.14	2.58
186296	186296	fbxb-62	0.95	2.71	0.72	0.47	1.93	2.49	2.18	1.69
3565387	3565387	nlp-59	26.25	24.16	22.43	20.02	33.16	38.63	31.54	27.17
179737	179737	istr-1	133.57	136.05	151.01	143.62	186.25	194.38	204.26	200.17
266836	266836	rab-10	149.68	127.46	126.2	147.2	170.42	187.45	205.42	202.6
188509	188509	aex-4	4.2	3.62	4.27	8.48	6.24	7.52	8.54	7.81
191171	191171	ugt-16	0.53	0.1	0.2	1.05	0.57	0.7	1.82	1.07
175300	175300	Y82E9BR.16	105.29	114.51	85.92	71.79	137.2	127.84	134.89	125.51
182508	182508	ugt-27	0.5	0.5	0.15	0.19	0.89	0.77	0.74	1.01
172626	172626	lin-28	83.56	92.34	81.35	61.76	103.28	106.41	116.32	118.21
174270	174270	T01H3.3	52.06	49.53	53.81	48.89	64.3	64.47	78.05	78.18
188757	188757	T22F7.3	0.41	0.91	0.83	0.59	1.42	1.33	1.39	1.21
189335	189335	W10G6.1	2.05	4.16	1.07	1.06	2.91	1.05	3.07	6.08
191613	191613	T08D2.7	1.58	2.91	1.79	1.44	2.94	2.85	2.74	3.72
173791	173791	M03A1.3	2.99	3.21	2.87	2.41	3.74	3.97	5.06	4.69
191139	191139	ZC317.2	0.43	0.87	1.32	0.22	0.65	0.88	1.98	1.97
13183282	13183282	C03H5.9	0	0.14	0.14	0.28	0.36	0.51	0.58	0.87
4363126	4363126	C53C11.5	5.33	4.73	4.66	9.06	7.33	7.23	9.79	10.15
183474	183474	ilys-1	0	0	0	0	0.92	0	0	0.62
3896833	3896833	F13A2.9	0	2.87	0	0	0	0	2.76	2.75
185285	185285	F35E2.2	0.17	0.42	0.08	0.25	0.34	0.34	0.94	1.19
175348	175348	C39B5.2	9.44	8.86	5.68	5.53	12.31	9.7	11.4	8.95
180817	180817	ddr-1	1.85	1.18	2.29	4.01	3.33	3.19	3.99	3.93
189075	189075	cutl-6	2.27	2.39	2.27	2.39	3.56	3.12	3.74	4
189517	189517	fbxa-13	2.8	2.51	1.54	2.66	3	3.69	3.71	4.27
175690	175690	C45G9.11	0.37	0.25	0.25	0.06	0.81	0.44	1	0.56
188441	188441	fbxa-54	3.32	3.05	3.15	7.88	4.51	5.23	8.42	7.38
177886	177886	gst-4	77.56	50.17	14.67	31.6	64.54	57.06	51.06	68.97
7040180	7040180	W07G4.8	0	1.35	0	0	0	2.04	1.34	0
3565706	3565706	hrpl-1	4.98	4.51	5.08	4.34	6.45	6.82	8.16	6.17
190506	190506	Y67A10A.2	0.18	0.18	0	0	0.36	0.37	0.92	0.36
178002	178002	ttr-16	641.08	576.19	750.22	952.82	932.56	1027.74	985.05	1081.62
173690	173690	C16C8.11	34.4	39.59	30.21	25.02	45.33	46.89	42.73	44.6
3565463	3565463	cng-3	0.2	0.17	0.5	0.67	0.76	0.81	1.13	0.93
173486	173486	str-148	0.35	0.18	0.18	0.07	0.54	0.6	0.91	0.53
173107	173107	C47F8.1	8.84	9.2	6.01	6.43	9.95	12.22	11.19	10.1
175428	175428	frm-8	4.53	6.19	5.39	4.16	6.81	8.18	7.59	6.82
353436	353436	F36H9.4	25.62	18.23	11.52	12.74	22.88	22.95	27.09	22.31
176698	176698	Y37D8A.2	73.52	84.71	65.21	74.31	97.94	107.14	101.71	104.44
188443	188443	fbxa-11	1.62	1.81	2.22	2.03	2.25	2.86	3.61	3.35
178318	178318	Y45F10A.7	6.31	5.52	5.27	7.81	7.97	8.93	8.83	10.03
186785	186785	H25P19.1	48.32	53.03	48.8	33.8	63.34	70.19	63.09	57.71
190276	190276	Y54F10BM.12	2.24	1.7	1.84	1.28	2.26	3.57	1.87	3.5
13211995	13211995	W02H5.16	0.18	0.23	0	0	0.34	0.55	0.76	0.41
180242	180242	Y39B6A.37	48.47	50.64	41.81	34.43	60.3	63.92	56.79	61.42
175312	175312	Y22D7AL.7	20	27.43	22.63	15.63	30.81	30.9	28.08	29.41
179313	179313	acl-14	72.8	73.4	75.61	65.12	92.67	101.61	99.49	101.83
171630	171630	taf-4	44.05	45.53	41.64	33.27	59.43	59.07	57.06	51.85
176875	176875	M04G7.1	3.19	5.44	4.56	2.12	6.92	6.08	4.92	4.6
181595	181595	rbg-1	11.61	14.25	18.15	19.04	18.28	20.98	23.74	25.07
173719	173719	sdz-11	0.22	0.07	0.14	0.29	0.51	0.95	0.51	0.51
179905	179905	D1086.10	668.49	558.21	446.22	433.26	731.11	730.49	706.28	724.89
179316	179316	coq-6	34.19	32.83	35.39	36.48	43.57	50.61	47.32	50.65
7040151	7040151	K07A12.8	5.31	7.13	5.18	2.47	5.65	7.74	6.26	9.41
181510	181510	cytb-5.1	121.69	116.72	107.3	118.52	157.76	173.5	146.16	161.06
180727	180727	ham-2	2.69	3.17	5.04	2.39	4.22	4.08	5.37	6.05
177170	177170	ubc-1	36.13	34.14	35.99	32.88	42.41	48.77	47.63	53.54
4926910	4926910	M01D7.9	0.12	0.23	0	0.17	0.59	0.36	0.6	0.65
181771	181771	crb-1	0.93	0.95	1.45	1.38	1.69	1.88	2.32	2.05
180749	180749	aman-1	2.13	0.5	1.11	3.59	1.91	3.75	3.59	2.28
181719	181719	ain-1	35.91	39.65	41.56	36.72	50.83	54.3	53.14	54
13221552	13221552	F27D9.12	5.6	7.08	0	1.46	2.61	8.58	5.54	4.12
184717	184717	cdc-50.B	3.33	2.66	2.86	6.24	4.37	3.37	7.83	6.58
176062	176062	C07H6.9	8.26	7.7	5.05	4.38	7.98	7.86	10.64	9.77
174931	174931	F58G1.2	45.84	51.37	49.72	34.46	60.1	62.46	60.69	66.62
172637	172637	zhp-2	5.84	6.19	7.69	4.45	7.03	8.84	7.89	10.81
175884	175884	T12A2.3	3.03	2.91	4.81	4.92	6.23	6.74	5.29	4.67
173102	173102	F14B6.2	0.87	1.29	1.48	1.22	2.01	1.95	2.04	2.13
190682	190682	Y73F8A.22	0.86	0.7	0.55	0.39	1.02	1.26	1.19	1.42
188126	188126	T05D4.2	5.84	9.51	4.36	4.06	9.71	7.94	8.94	7.39
181018	181018	vps-52	3.66	3.28	3.31	6.7	5.43	5.79	6.67	6.76
181640	181640	zipt-7.2	95.81	109.74	87.17	103.56	142.21	135.07	129.3	136.71
181649	181649	rab-14	64.62	74.98	69.28	47.8	82.13	83.45	89.75	97.04
173408	173408	Y43H11AL.1	150.06	123.67	129.42	102.73	151.68	210.13	134.34	196.84
177662	177662	mpst-5	0	0	0.08	0.5	0	1.28	0.98	0
174908	174908	vps-2	234.12	276.68	216.94	183.17	311.81	311.04	303.95	319.51
177352	177352	egal-1	10.03	6.93	11.47	22.6	12.67	14.63	21.99	21.91
178453	178453	Y7A9A.1	2.31	1.82	1.11	1.47	2.14	2.7	2.62	3.17
191457	191457	ZK899.6	0.44	0.36	0.42	0.71	1.06	1.26	0.82	0.96
177096	177096	T26C12.3	1.88	3.53	2.61	1.55	4.37	3.56	3.04	3.56
176272	176272	F59B2.3	30.09	32.03	25.05	26.04	38.55	36.64	38.97	41.89
175086	175086	ctl-3	50.45	69.27	62.47	40.34	73.27	75.51	78.95	77.54
190446	190446	Y61A9LA.7	1.26	5.21	0.85	0.84	2.28	2.13	5.21	2.98
180451	180451	C44C1.1	27.76	18.36	12.22	18.04	22.86	27.09	27.78	27.99
184841	184841	F22E5.13	5.86	3.43	4.98	4.45	5.48	4.79	6.66	10.08
180750	180750	lon-2	14.09	16.61	15.15	21.16	20.45	24.19	24.53	23.74
180305	180305	Y60A3A.19	125.44	148.26	110.43	100.78	154.38	158.7	167.83	182.31
190239	190239	Y53G8AM.7	0	0.1	0.21	0	0.52	0.42	0.21	0.73
187229	187229	set-12	1.89	1.85	2.43	3.15	2.92	3.98	4.01	3.26
188284	188284	T08D2.6	11.41	12.63	9.53	5.33	13.07	13.98	13.84	13.59
176954	176954	nadk-1	35.18	38.36	43.94	34.73	46.78	53.73	50.98	57.45
178186	178186	atz-1	13.94	20.03	12.82	11.81	19.52	21.8	21.6	18.41
190718	190718	bath-36	3.71	3.67	5.22	4.5	5.22	6.21	6.84	6.49
177781	177781	wrt-3	2.5	1.24	1.98	2.9	3.06	1.67	4.15	4.32
173234	173234	dkf-1	10.72	12.94	14.28	12.98	16.23	17.22	18.03	19.37
181458	181458	gem-1	1.96	1.81	1.61	2.83	2.61	3.57	3.07	3.39
29991190	29991190	F27D9.13	0.4	0.13	0.13	0.22	0.81	0.45	0.9	0.49
186202	186202	abf-3	0	0	0	0	0	0	1.45	0
3896836	3896836	F59A7.11	0	0	0	0	0	0	0.29	1.16
13190789	13190789	T26G10.9	0.36	0.37	0.36	0.54	0.91	1.3	0.73	0.73
185019	185019	F27D9.7	3.26	2.21	3.5	4.23	4.17	3.68	6.39	5.19
24104251	24104251	C25G4.17	0.38	0.09	0.19	0.09	0.28	0.48	0.67	1.04
189285	189285	srr-1	0.29	0.31	0.66	0.79	0.87	0.67	1.5	1.2
184922	184922	F25D1.5	2.96	3.21	1.42	5.43	4.85	6.91	3.69	3.73
171664	171664	rec-1	21.85	20.66	32.28	19.92	35.76	28.05	30.95	35.65
180202	180202	Y51A2D.18	10.11	5.61	2.78	6.36	7.62	8.73	8.45	10.49
174552	174552	egl-43	2.02	2.17	2.76	2.31	3.09	3.7	3.28	3.98
181524	181524	akt-2	9.96	11.79	22.93	23.95	19.35	24.25	23.42	27.83
179754	179754	ugt-4	6.04	3.69	0.76	1.53	5.24	4.63	3.82	4.11
188081	188081	T05A7.1	40	35.61	28.81	37.15	44.87	51.38	46.36	51.47
178149	178149	F11A10.6	35.73	31.73	26.09	29.01	39.48	41.64	39.47	47.6
175142	175142	nhr-61	16.08	21.85	13.32	10.35	20.64	20.03	20.18	24.39
183001	183001	C29E4.9	0	0	0	0	0.27	0.27	0.45	0.45
173715	173715	fbxc-52	19.16	25.89	18.97	16.51	28.71	27.72	26.08	28.43
171719	171719	Y92H12A.2	22.92	19.35	19.77	21.69	26.93	25.06	29.94	33.36
189221	189221	btb-5	0.22	0.08	0.08	0.07	0.6	0.53	0.69	0.23
188821	188821	T24A6.1	20.15	15.34	12.24	10.26	20.12	26.67	14.77	18.64
181742	181742	F52G3.5	0.71	0.56	0.56	0.4	1.33	1.23	0.77	1.13
175343	175343	Y48G9A.9	21.8	18.66	21.19	24.56	29.68	28.86	29.8	30.05
54162298	54162298	W04B5.8	2.72	2.06	2.68	2.69	2.57	3.97	4.18	4.47
182990	182990	C28G1.2	0.28	0.56	0.22	0.22	0.47	0.98	0.95	0.76
172327	172327	pnk-1	55.69	48.75	59.81	64.35	62.9	77.62	89.41	81.46
189675	189675	oig-2	48.4	20.4	19.5	50.88	53.83	47.09	49.68	39.54
185072	185072	F28F8.7	5.21	5.76	6.36	7.97	10.75	8.94	7.3	8.73
13213873	13213873	ZC513.14	0	0	0.26	0.13	1.04	0.65	0	0.26
4927052	4927052	Y110A7A.21	16.46	14.58	14.9	24.87	24.23	21.33	21.97	29.85
3565941	3565941	try-9	1.05	2.56	1.22	1.54	2.35	3.03	2.76	1.91
178052	178052	leo-1	63.67	74.38	64.71	56.79	83.01	90.51	91.76	87.79
181445	181445	skr-20	22.09	23.77	26.76	30.2	37.6	32.96	35.01	35.15
181614	181614	phat-6	4.45	7.52	4.47	1.7	8.21	7.39	5.79	4.6
181698	181698	mua-6	42.45	27.19	37.27	55.29	45.65	58.82	56.32	60.29
4363109	4363109	Y59A8B.25	1.26	1.42	1.93	1.25	2.45	2.61	2.28	2.01
3564906	3564906	C15H11.11	2.2	11.22	5.52	4.53	3.45	12.18	2.52	15.04
184840	184840	F22E5.12	0.21	0.75	0.75	0.34	1.26	0.49	0.63	1.81
174320	174320	col-76	9.76	8.31	7.21	10.74	14.56	13.89	10.6	11.1
179450	179450	ugt-2	3.33	2.32	2.74	4.41	3.23	4.54	5.87	5.09
174340	174340	skpo-1	61.21	79.27	72.93	64.61	82.97	87.68	96.16	110.65
188174	188174	T06D4.2	0	0	0	0	0.47	0.16	0.47	0.31
182038	182038	B0563.1	0.34	0	0	0.23	0.23	0.57	0.69	0.69
178552	178552	kin-34	3.82	6.97	3.76	3.17	6.39	6.84	7.01	5.13
179465	179465	C35A5.3	2.75	2.2	1.64	3.55	3.19	3.67	4.14	4.12
182068	182068	C01F1.4	1.31	1.54	1.88	1.19	2.42	2.48	1.8	2.71
181658	181658	gpn-1	0.71	0.48	0.71	0.61	1.31	1.17	1.02	1.3
174756	174756	twk-5	25.34	24.47	19.68	17.96	27.85	27.69	28.39	35.67
173713	173713	F19B10.1	23.95	31.76	25.46	19.13	36.93	36.97	30.89	32.17
191426	191426	ipmk-1	9.92	10.64	8.22	7.45	10.84	13.48	12.34	13.71
173395	173395	col-68	5.26	3.51	2.66	6.06	5.8	6.91	6.46	5.87
173632	173632	Y110A2AL.9	19.12	24.43	20.19	9.44	22.73	24.62	29.23	23.7
176606	176606	Y41C4A.12	9.05	9.52	11.72	12.46	15.17	15.29	12.58	16.12
174941	174941	cyd-1	10.5	15.17	12.52	8.59	15.22	15.86	17.98	15.54
173383	173383	F23F1.5	77.94	82.1	69.43	51.98	94.8	99.55	92.83	94.4
186678	186678	H04D03.2	34.02	28.15	30.75	30.94	40.24	52.2	38	38.22
189064	189064	VB0393L.2	6.03	6.39	3.15	4.38	6.96	6.01	9.09	6.28
186515	186515	fbxc-21	0.44	0.82	0.19	0.38	1.08	1.08	0.98	0.73
172451	172451	taf-11.2	34.79	24.31	28.45	47.82	42.27	51.58	47.57	42.71
174610	174610	ZK673.5	0.91	0.61	0.49	0.28	2.98	0	1.51	0
183341	183341	C39E6.2	0.29	0	0	0	0.29	0.9	0.6	0
190565	190565	Y70C5B.1	0.1	0.11	0	0	0.31	0.42	0.53	0.42
24104998	24104998	W06G6.21	0.1	0.11	0	0	0.31	0.42	0.53	0.42
188666	188666	fbxa-71	0.2	0.29	0.05	0.19	0.64	0.59	0.8	0.35
189809	189809	Y40H7A.10	50.67	31.55	25.37	41.76	54.72	61.04	44.17	42.88
175108	175108	dhs-8	1.18	0.85	1.74	1.99	1.99	2.26	2.04	2.87
181831	181831	srz-85	0.1	0	0.07	0	0.15	0.34	0.54	0.59
3564965	3564965	K10C8.4	1.14	0.46	0.47	0	0.69	1.17	0.93	1.39
187703	187703	R08F11.1	11.46	12.73	11.16	16.8	16.32	20.41	18.09	16.83
190762	190762	fbxa-19	1.49	1.12	2.39	6.16	4.15	3.48	5.47	3.32
173930	173930	dhs-5	10.24	10.06	12.83	15.51	14.2	15.73	16.85	20.12
178852	178852	F54D11.4	68.11	83.53	75.82	49.62	86.29	92.55	96.05	99.58
13218842	13218842	Y38H6C.24	1.8	1.83	0	0	1.72	1.84	2.71	0
259653	259653	fipr-1	39.15	22.81	19.98	13.22	26.65	33.49	35.98	33.33
3565721	3565721	ins-12	0.61	0.31	1.56	0.62	1.21	2.49	0.31	1.54
190931	190931	cfap-36	2.01	1.87	1.88	1.88	2.98	3.12	2.61	2.94
182819	182819	cest-7	0.32	0.39	0.19	0.5	1.14	0.87	0.68	0.57
173992	173992	lec-5	171.82	167.44	213.9	224.89	219.29	261.81	286.07	280.05
181428	181428	ppk-3	9.45	7.57	11.5	13.94	11.97	13.38	17.36	15.74
13194168	13194168	B0273.115	0.24	0.49	0.27	0	0.24	1.13	1.11	0.24
178942	178942	klc-2	23.83	22.74	28.75	36.11	31.19	36.84	40.79	42.28
178236	178236	M02B1.3	256.2	307.98	241.05	165.79	323.13	321.39	332.02	329.46
186132	186132	F52H2.4	2.32	2.44	2.4	1.56	2.96	3.52	3.12	3.49
173307	173307	catp-1	7.7	8.12	7.57	7.66	9.66	10.46	10.24	12.72
173065	173065	dnj-27	22.07	24.71	22.4	22.38	31.74	32.62	30	29.97
189502	189502	Y22D7AL.3	0	0	0	0	0	0	0	1.37
259713	259713	C54D1.7	4.13	2.36	3.43	3.67	3.09	3.16	5.79	7.57
175223	175223	grk-2	4.86	4.77	5.59	5.68	6.52	8.18	7.85	6.87
13212128	13212128	srw-135	0	0	0	0.21	0.2	0.42	0.62	0.41
177862	177862	ent-7	4.35	5.12	4.42	6.09	6.86	6.77	7.69	6.86
183808	183808	nhr-172	0.26	0.13	0	0.06	0.13	0.59	0.59	0.66
177401	177401	sfrp-1	1.66	0.95	0.99	0.66	1.31	1.37	1.67	2.73
188469	188469	lips-13	0.41	1.06	0.57	0.32	1.07	1.4	1.24	0.82
180800	180800	vps-41	6.6	6.46	7.51	10.08	8.94	11.7	10.1	11.73
13223435	13223435	K08H2.10	3.33	1.98	1.7	2.84	3.86	3.37	4.31	3.03
3565715	3565715	Y73B6BL.44	7.83	6.65	8.45	7.52	8.67	9.88	12.93	10.7
177162	177162	wrt-5	23.28	29.21	20.19	23.58	34.06	34.76	27.2	34.37
3896870	3896870	T08A9.13	1.24	0.75	1.77	1	2.22	1.26	1.76	2.5
173809	173809	unc-85	156.57	193.65	153.34	117.6	201.37	207.78	199.06	225.61
13198204	13198204	H21P03.10	0	0	0	0	0	1.36	0	0
179134	179134	try-8	0	0	0	0	0.16	0.21	0.47	0.52
180689	180689	ZK470.2	38.5	29.11	74.27	58.2	87.66	48.38	68.65	64.77
185676	185676	erp-44.3	1.22	1.09	1.01	1.25	2.06	1.93	2.06	1.43
175998	175998	ggtb-1	101.69	109.59	89.36	70.83	115.78	120.86	128.3	134.01
184944	184944	fkh-5	0.21	0.34	0.43	0.47	0.91	0.82	0.79	0.78
184900	184900	F23F1.2	1.37	0.69	0.53	2.49	1.69	2.69	2.01	1.77
175346	175346	frl-1	12.29	12.46	13.31	11.63	16.77	15.55	19.17	16.4
187195	187195	K09C4.5	2.08	1.56	1.97	6.27	3.89	4.34	4.48	4.55
186090	186090	bath-4	27.86	29.48	22.85	16.41	31.82	33.51	32.06	33.29
181657	181657	F59D12.2	0.52	0.46	1.11	0.91	1.39	1.26	1.2	1.52
189442	189442	nhr-230	2.3	1.5	1.82	2.23	3.18	3.17	2.24	3.27
184127	184127	F07C3.9	36.89	42.29	50.28	55.98	52.21	75.59	71.07	50.65
183761	183761	C53D6.7	19.26	10.43	8.65	16.9	13.44	16.88	20.83	24.12
175073	175073	efhd-1	35.11	28.9	26.83	30.41	37.38	43.06	41.05	42.1
184052	184052	ugt-43	1.6	0.66	0.61	1.15	0.93	1.72	2.58	1.5
173610	173610	F22E5.8	0	0	0	0	0.35	0.4	0.6	0
190616	190616	Y71H2B.1	16.48	12.92	7.71	10.41	17.31	14.43	15.86	17.28
178786	178786	W08A12.2	60.28	70.59	44.2	37.26	68.94	72.87	70.06	73.34
181461	181461	F02C12.1	2.27	0.89	1.08	6.13	3.16	3.61	4.14	4.3
172282	172282	ari-1.3	31.56	27.39	34.27	37.99	39.34	42.79	48.95	45.65
183215	183215	C34F6.5	5.99	5.06	7.28	8.51	8.36	9.39	10.06	9.4
187175	187175	K08H2.2	1.05	1.35	0.58	1.53	2.03	1.84	2.34	1.16
179462	179462	crp-1	4.37	3.45	3.51	8.61	6	6.66	7.94	7.38
171906	171906	cdap-2	37.95	43.01	42.61	39.05	53.43	53.04	56.31	55.78
189080	189080	W01B6.3	0.59	0.43	0.39	0.16	0.6	1.28	0.88	0.68
181082	181082	ksr-1	6.04	5.39	6.37	7.26	8.02	9.51	9.04	8.24
185670	185670	F42F12.3	28.24	30.82	25.54	34.37	43.01	38.91	37.28	41.02
3565719	3565719	W10C8.6	4.78	5.82	2.29	2.92	9.16	6.19	3.24	3.86
189432	189432	Y11D7A.7	22.86	24.02	18.42	23.43	29.39	33.08	27.44	29.89
191471	191471	rnh-1.2	65.85	62.66	52.12	55.07	67.57	84.47	89.42	74.54
180460	180460	pfn-3	78.41	48.38	42.99	96.52	79.3	95.7	90.87	90.96
185656	185656	F42A9.8	204.02	183.79	159.34	141.99	253.09	250.69	196.43	220.49
179016	179016	sago-1	16.77	17.01	17.25	24.66	22.58	25.51	27.73	26.48
174775	174775	pcs-1	20.91	17.39	17.97	19.57	27.13	25.25	24.5	25.62
176610	176610	C24H11.5	172.5	180.19	115.57	72.18	202.36	191.86	145.26	182.63
178699	178699	nhr-56	2.5	2.26	4.25	3.67	3.7	4.34	4.25	5.95
173818	173818	ctsa-1.1	271.41	252.72	238.67	295.52	312.47	333.98	363.04	402.83
182595	182595	C14B4.2	1.42	0.74	1.56	2.79	1.73	2.4	3.43	2.45
3565812	3565812	Y17G7B.23	0.37	0.22	0.07	0.81	1.06	1.04	0.67	0.52
175225	175225	sel-15	4.37	3.2	3.39	6.89	5.85	5.25	7.1	6.91
171653	171653	sago-2	3.92	3.11	1.4	13.64	7.25	7.32	7.77	8.39
191563	191563	gstk-1	52.61	49.17	29.34	88.86	78.22	85.23	64.66	66.27
173453	173453	T04B8.5	28.42	31.13	23.82	34.66	41.26	39.35	39.34	38.6
177196	177196	set-9	33.04	45.66	41.05	24.94	53.07	44.02	55.01	41.95
185118	185118	F29D10.2	0.28	0	0	0	0	0.57	0.85	0.28
178658	178658	dhs-13	125.88	149.09	121.17	85.88	169.25	169.57	146.93	157.51
180626	180626	sorf-1	21.64	23.33	17.53	16.31	26.69	29.32	24.73	25.54
190868	190868	spl-3	86.93	110.63	92.87	86.27	122.24	143.15	120.66	116.88
185506	185506	F40A3.1	15.54	15.36	20.25	26.52	26.57	22.95	26.86	28.34
189971	189971	nhr-238	1.19	1	1.13	1.84	1.81	2.21	1.89	2.28
182889	182889	C25E10.4	0.62	0.58	0.51	0.58	0.78	0.92	1.19	1.48
181190	181190	T09B9.4	24.03	25.87	25.76	21.75	31.36	34.64	33.67	31.26
188624	188624	phy-3	4.99	3.15	1.23	1.83	4.55	4.11	3.26	4.3
13216964	13216964	Y36E3A.2	1.79	1.86	0.96	2.06	1.85	1.98	2.26	4.1
175275	175275	par-2	65.72	71.02	59.34	39.77	88.5	86.51	64.99	74.96
180824	180824	mboa-3	20.39	18.38	23.75	21.59	26.33	26.98	28.04	31.82
172963	172963	fkb-7	1.32	0.78	1.56	1.59	1	2.71	2.26	2.33
172158	172158	bro-1	0.41	0.35	1.51	0.98	1.64	1	2.06	0.94
180149	180149	lsy-27	36.77	51.24	35.64	30.16	56.68	55.11	47.2	46.84
175759	175759	pqn-25	0.69	0.71	0.6	0.22	1	1.3	1.28	0.69
185911	185911	ugt-32	0.16	0.06	0.03	0.15	0.45	0.46	0.37	0.57
180939	180939	smf-1	10.51	11.89	9.77	12.16	14.08	14.71	15.61	15.84
173015	173015	rsy-1	35.8	40.8	37.28	25.78	46.28	48.13	48.45	44.08
176179	176179	unc-116	75.46	64.9	91.98	99.43	92.35	101.74	123.77	124.41
182796	182796	C18G1.6	0.12	0.08	0.12	0.33	0.38	0.33	0.93	0.54
13190517	13190517	C02D5.4	97.07	88.19	68.01	95	129.08	115.85	108.21	111.01
187623	187623	glt-6	0.95	0.69	0.62	0.71	1	1.29	1.24	1.73
3565262	3565262	B0403.6	4.08	3.63	2.42	4.87	5.26	5.42	5.68	4.88
180743	180743	hyl-2	40.79	42.63	34.15	40.51	55.43	55.84	49.72	50.31
175641	175641	clec-157	0.07	0.21	0.07	0.07	0.57	0.65	0.43	0.22
183255	183255	C36B7.3	0	0	0	0.36	0.35	0.72	0.72	0
191913	191913	sri-39	0.73	0.49	0.06	0.24	0.74	0.86	0.62	1.11
173198	173198	sdz-30	0.44	0.3	0.37	0.84	0.9	1.12	0.94	0.94
13222833	13222833	F46C3.7	0	0	0	0	0	1.31	0	0
189005	189005	T27F6.8	8.94	9.63	12.58	13.93	12.47	12.73	12.93	23
178550	178550	R02C2.1	1.71	2.41	0.75	1.11	2.54	2.16	2.06	2.48
184804	184804	his-63	9.17	15.74	13.97	7.28	16.74	19.15	12.47	14.16
187394	187394	txt-19	13.7	13	12.97	15.04	15.37	16.19	20.13	22.14
179384	179384	ttr-46	339.98	343.42	272.74	468.57	491.2	535.36	444.84	418.09
179066	179066	grl-9	0.58	0.44	0.43	0.36	0.67	0.45	0.86	1.72
173478	173478	fbxc-39	0.52	0.48	0.37	0.35	0.92	1.11	0.95	0.6
172180	172180	apm-1	20.08	15.59	21.42	34.31	25.04	23.82	35.28	38.28
176594	176594	ceh-91	13.74	11.19	17.37	17.29	17.46	21.6	21.42	19.75
181626	181626	C33A11.2	16.23	20.22	16.09	13.02	25.83	19.64	21.13	21.53
175442	175442	clpf-1	3.08	2.56	2.44	1.82	3.28	3.4	3.7	4.03
190217	190217	Y53F4B.18	50.93	54.56	49.6	43.94	67.81	69.96	65.6	61.53
178159	178159	lin-24	93.39	108.58	101.38	84.55	115.86	127	132.13	140.02
180304	180304	chk-2	5.69	6.89	4.8	4.25	7.53	7.27	6.6	8.53
184451	184451	F14B8.4	31.6	16.86	7.15	13.02	22.44	24.08	19.61	26.02
172419	172419	C48B6.3	137.7	135.56	115.1	94.79	155.46	158.55	167.65	159.1
176911	176911	lem-4	48.7	62.07	53.4	36.76	65.69	68.52	65.18	67.77
177234	177234	T22B11.4	3.01	2.89	2.87	1.68	3.88	4.13	4.37	2.74
185739	185739	F44E7.7	0.63	0.43	0.45	1.8	0.45	4.5	0.27	0.45
259861	259861	C15B12.8	0.74	1.04	1.83	1.32	1.35	2.25	1.71	2.5
173064	173064	ced-1	54.26	68.26	64.93	51.64	77.3	77.89	84.31	77.95
24104132	24104132	B0432.1	1.14	1.15	0.57	0.25	1.09	1.16	1.16	1.99
181352	181352	T04F8.2	24.5	26.12	20.54	21.36	29.36	28.62	32.89	32.73
191456	191456	ZK899.5	0.55	0.52	0.42	1.56	1.37	1.28	1.53	1.14
181213	181213	F19C6.2	11.12	10.85	8.39	10.86	13.35	13.72	13.67	15.04
259466	259466	Y17G7B.21	90.58	91.12	84.33	70.32	113.84	108.27	115.48	108.34
181675	181675	F53H4.4	3.76	3.58	2.68	2.98	5.28	5.61	4.16	3.42
259529	259529	pad-2	5.92	7.26	6.66	4.09	8.2	7.77	8.78	8.15
178435	178435	Y73F8A.26	9.14	10.63	8.01	7.43	12.76	13.44	10.52	11.08
180769	180769	calu-1	221.25	121.63	114.82	196.41	201.67	203.12	224.04	236.58
13187642	13187642	Y81G3A.6	1.25	0.98	1.75	0.56	1.82	1.55	1.75	2.16
174791	174791	kel-1	1.57	3.94	3.54	4.03	3.93	6.13	3.56	4.94
180214	180214	txt-14	76.45	77.79	102.58	83.3	112.79	94.57	112.65	130.31
175747	175747	T24G10.2	127.92	118.01	107.04	96.55	138.77	154.4	151.8	149.74
24104471	24104471	F22F7.11	0	0	0	0	0	0.65	0	0.63
3565977	3565977	rde-11	34.51	40.9	44.65	35.48	47.11	53.03	50.93	55.51
190617	190617	ppfr-4	87.2	86.58	78.27	62.71	102.22	112.92	101.54	100.01
3565409	3565409	mff-2	7.47	17.23	1.73	0	9.15	6.85	6.71	13.44
189590	189590	vps-4	139.11	167.73	134.64	102.71	182.16	173.45	174.97	188.71
191916	191916	sri-43	0	0	0.07	0	0.36	0.36	0.29	0.36
186669	186669	fbxb-76	0	0.19	0.19	0.38	0.38	0.38	0.76	0.76
175037	175037	cup-14	35.08	44.25	35.1	28.39	54.11	44.72	47.3	43.57
177643	177643	T26A8.4	63.19	59.15	65.96	56.4	79.27	77.58	91.15	76.09
172175	172175	hpo-32	43.07	47.82	38.63	31.58	48.9	52.87	56.13	55.89
176923	176923	abhd-14	9.11	10.92	10.59	15.88	13.63	13.91	14.53	20.53
178544	178544	ttb-1	129.84	158.5	130.75	93.67	175.34	164.07	166.48	171.57
181474	181474	F18H3.4	12.11	11.43	15.24	18.48	18.13	20.33	18.64	19.68
183708	183708	C51E3.6	6.65	4.41	4.16	6.02	6.19	7.84	7.53	7.72
3565284	3565284	C34F6.11	6.71	7.3	5.7	10.58	11.27	9.25	9.1	11.59
188672	188672	col-85	0.13	0	0.26	0.39	0.46	0.72	0.53	0.59
186635	186635	F59F5.4	0	0.71	0.24	0.24	1.41	0	0.48	0.95
190586	190586	gst-43	13.28	13.84	10.73	15.54	17.7	16.76	19.62	17.55
13186374	13186374	C16D2.3	0	0	0	0	0	0	0	1.27
180783	180783	apl-1	62.33	52.6	81.19	96.51	86.89	92.37	103.2	104.32
180545	180545	mtpn-1	23.86	31.82	27.13	20.52	34.44	38.07	33.97	30.91
187482	187482	fbxb-31	0.06	0.45	0.25	0.38	0.71	0.45	0.97	0.64
13188641	13188641	Y39A3B.7	1.47	2.41	2.98	0.92	4.23	5.23	0.75	1.3
178203	178203	F53B2.8	35.32	43.4	61.93	279.14	133.79	130.4	144.25	145.43
171617	171617	ztf-3	18.32	20.74	20.77	18.61	28.8	23.75	28.72	23.25
191495	191495	nhr-244	0	0	0	0.46	0.92	0.45	0.5	0
173332	173332	Y54E5A.7	39.87	34.84	46.8	37.81	50.68	53.59	58.61	48.06
176395	176395	ZK632.10	256.86	353.65	397.4	319.57	390.23	436.07	421.09	500.87
177405	177405	htp-2	83.6	102.14	77.12	54.3	102.93	110.31	101.59	103.76
259510	259510	R12B2.7	0.34	0	0	0	0	0	1.37	0.34
183235	183235	C35D6.4	0.89	1.04	0.15	0.45	1.34	2.05	0.75	0.45
182242	182242	pph-1	10.23	10.31	11.8	13.99	13.22	15.74	16.9	16.34
190893	190893	Y105C5B.11	0.3	0	0.03	0.24	0.24	0.57	0.57	0.63
191099	191099	ZC190.10	0.79	0	0.67	0	0.78	0.81	0.4	1.19
4363025	4363025	fbxb-92	0.07	0.33	0.07	0.26	0.47	0.47	0.41	0.87
173411	173411	cat-2	0.15	0.29	0.07	0.22	0.42	0.77	0.52	0.51
6418605	6418605	C49G9.2	2.15	1.49	0.98	3.65	1.74	4.02	2.94	3.43
180201	180201	ZK228.4	14	7.48	1.22	6.78	12.85	13.03	7.57	6.56
171948	171948	tppp-1	137.76	145.64	155.98	159.51	187.54	192.03	206	202.75
176519	176519	unc-119	22.67	25.87	18.95	18.92	29.69	32.28	29.31	23.52
187159	187159	K08E4.3	30.67	34.71	30.14	26.16	40.87	39.58	40.13	40.55
173694	173694	Y49F6B.9	59.52	73.84	60.28	42.8	75.92	82.41	75.63	77.85
178568	178568	nhr-98	1.65	1.32	2.24	4.86	3.85	2.1	4.8	3.73
3896782	3896782	clec-173	59.27	42.09	39.01	134.61	92.48	94.68	91.55	83.7
190240	190240	Y53G8AR.1	0.35	0.36	0.18	0.35	0.72	0.54	0.72	0.9
186649	186649	bath-3	10.81	10.57	6.69	5.63	12.42	10.46	10.93	11.68
180130	180130	fbxa-206	32.39	33.31	28.31	27.21	38.6	38.71	41.77	41.24
189236	189236	nmat-1	2.84	1.09	1.84	7.15	4.47	4.32	4.76	4.65
185593	185593	nhr-182	9.29	8.04	7.68	8.91	10.42	10.8	10.88	13.65
7040179	7040179	F49B2.7	0.53	1.13	0.38	0.6	1.36	0.99	0.92	1.44
180982	180982	bar-1	3.44	1.98	3.91	9.06	5.26	5.5	7.91	6.7
173755	173755	C16A11.4	73	81.83	74.06	49.8	89.19	86.06	96.92	94.62
184232	184232	F09C6.3	0.12	0.12	0	0	0.12	0.84	0.36	0.24
186292	186292	fbxb-57	0.14	0	0	0.07	0.41	0.07	0.28	0.76
181568	181568	C05G5.2	8.53	7.1	13.2	13.81	10.73	14.95	15.86	15.58
178003	178003	ttr-17	114.52	118.02	145.7	140.31	138.77	145.27	172.85	223.79
171762	171762	Y37E3.1	55.54	63.55	51	39.2	72.13	70.25	70.2	62.85
3565140	3565140	Y116A8C.10	29.51	32.29	25.65	18.25	38.25	38.52	32.27	30.67
181327	181327	pgp-4	0.48	0.55	0.82	1.41	0.81	1.48	1.58	1.64
181129	181129	cnnm-2	2.7	1.56	1.99	5.47	3.65	3.97	4.64	4.33
178945	178945	crn-2	32.18	28.18	25.59	20.86	33.2	32.86	35.05	40.02
3564825	3564825	Y38E10A.28	2.28	2.13	2.7	1.78	3.37	3.39	3.15	2.97
189907	189907	tyr-5	1.22	1.72	1.57	0.96	1.77	2.02	2.15	2.46
176811	176811	mlc-7	20.71	18.1	9.14	9.79	17	21.88	18.33	19.61
185575	185575	tbx-11	2.82	5.36	2.85	2.9	5.11	5.45	3.7	5.21
34700631	34700631	F55C12.19	2.1	1	1.97	2.75	2.32	2.16	3.61	3.38
4927043	4927043	R01H2.8	0.64	0.32	0	0.32	0	0.81	0.65	1.45
178779	178779	T22F3.2	111.89	120.17	116.95	72.41	130.83	142.65	123.65	155.61
181347	181347	F52D10.2	23.14	26.85	22.79	18.38	30.46	30.82	28.53	30.7
178682	178682	F59A7.2	10.37	7.89	11.14	23.69	12.15	12.72	22.48	23.33
176918	176918	lep-2	27.18	32.81	24.39	21.14	33.81	33.08	35.23	37.14
186377	186377	uev-2	0.27	0.07	0.27	0.07	0.2	0.48	0.69	0.75
185351	185351	srr-3	0.46	0.26	0.36	0.25	0.47	0.78	0.63	1.09
181138	181138	acs-22	26.44	24.56	23.13	77.72	47.67	46.94	49.81	55.35
174077	174077	C56E6.2	21.55	21.08	22.12	27.7	30.81	37.47	25.18	28.62
175756	175756	osg-1	0.83	0.95	0.96	0.88	1.23	1.56	1.68	1.49
189593	189593	Y34F4.5	4.7	7.69	11.26	11.07	10.77	13.02	9.52	13.3
181482	181482	Y12A6A.1	3.91	3.51	3.38	4.16	4.48	5.62	5.2	5.48
184530	184530	F15D4.4	1.35	1.13	0.94	0.4	1.27	1.23	1.66	2.06
180693	180693	F20B6.5	0.25	0.08	0.17	0	0.34	0.77	0.43	0.34
191374	191374	seb-2	3.29	3.91	2.27	2.1	3.67	3.82	4.55	4.3
181361	181361	F54F7.3	58.11	34.66	27.4	24.1	42.81	39.3	54.81	52.75
28661655	28661655	T16G12.12	1.03	1.8	1.94	1.59	1.37	2.25	2.25	3.66
175066	175066	cacn-1	80.71	93.06	87.37	73.48	107.29	103.22	113.19	114.53
13221698	13221698	C02B8.12	0.48	0.57	0.47	0.56	0.91	0.62	1.26	1.15
174848	174848	cnt-1	45.07	53.68	46.89	39.96	63.98	59.82	59.71	60.08
181050	181050	C39D10.7	152.61	146.52	301.78	260.77	219.12	278.44	317.94	310.66
186878	186878	K02D10.3	0	0.78	0	0	1.47	0	0.77	0
173540	173540	btb-8	1.62	2.09	0.98	2.18	2.75	3.04	2.41	1.99
3896781	3896781	K07H8.12	2	2.35	2.24	1.89	2.91	3.05	3.74	2.59
180241	180241	reps-1	10.27	10.01	11.74	10.31	13.6	13.99	15.33	13.55
181499	181499	hlb-1	9.19	6.75	10.53	17.8	13.96	12.54	16.66	15.84
178586	178586	srp-2	14.26	14.08	9.21	9.09	11.92	15.9	15.21	19.05
172355	172355	nmtn-1	0.76	0.66	0.77	1.16	1.23	1.44	1.71	1.21
188660	188660	T20G5.8	12.05	13.21	19.09	11.96	19.63	22.1	16.55	16.41
27219621	27219621	F45C12.17	0.43	0.7	0.32	0.37	0.6	0.96	0.99	1.04
24104608	24104608	F49F1.17	0	0.21	0	0	0	0	0.64	0.85
175019	175019	R06B9.5	203.58	283.66	238.3	137.51	308.09	297.5	267.07	253.99
174630	174630	rpb-6	424.38	468.97	319.57	242.35	524.31	492.1	430	452.33
174091	174091	vps-32.1	282.73	283.02	275.26	262.12	335.81	337.78	365.08	400.91
180731	180731	lnp-1	18.06	20.35	23.98	20.81	25.13	26.1	27.83	30.63
180393	180393	ife-2	96.03	90.78	69.24	74.53	107.53	114.52	97.63	112.46
184097	184097	F02E11.3	1.16	1.17	1.08	0.53	1.72	2.45	0.91	1.27
181509	181509	C31E10.6	6.75	7.05	8.16	7.85	9.17	10.77	10.6	9.53
177210	177210	fbxb-74	0.26	0.94	0.26	0.74	0.92	0.99	0.79	1.38
181283	181283	dgn-1	15.51	18.83	22.45	19.24	20.79	22.96	27.2	29.34
178256	178256	spin-2	1.05	1.05	1.12	1.87	2.02	1.98	2.11	1.73
173104	173104	F14B6.3	2.8	3.34	2.51	3.88	4.45	4.25	4.38	4.45
171978	171978	T20F5.6	57.25	62.41	71.44	63.64	77.36	83.14	86.86	85.63
191466	191466	ZK930.6	0.58	0.65	0.28	0.51	0.97	1.06	1.05	0.76
174759	174759	ooc-3	88.77	89.34	79.26	65.29	103.53	107.83	106.08	103.96
4363096	4363096	T06E6.15	0.12	0.06	0	0.09	0.24	0.33	0.62	0.37
180923	180923	cdf-1	18.11	16.87	20.41	25.74	24.92	25.91	26.94	29.07
191305	191305	ZK380.4	0.33	0	0.17	0.5	0.83	0.84	0.34	0.5
13185313	13185313	T24H7.8	3.38	3.09	1.74	1.38	2.01	1.04	6.89	3.75
13192946	13192946	ZK180.8	0	1.87	0	0	0	0	3.64	0
186513	186513	fbxb-18	0.31	0.35	0.34	0.24	0.75	0.65	0.75	0.67
181277	181277	pgp-8	0.21	0.14	0.07	0.39	0.26	0.47	0.82	0.71
183909	183909	D1046.4	0.75	0.37	0.5	0.65	0.88	1.04	1.2	1.04
259420	259420	fbxb-96	0.7	1.06	0.42	0.56	1.85	1.42	0.79	0.71
179437	179437	gna-1	10.86	8.3	9.71	13	11.97	11.76	13.79	18.16
176417	176417	T16G12.3	19.36	28.54	20.96	15.69	29.21	25.55	27.97	28.46
181131	181131	sec-15	9.47	8.65	9.54	11.61	12.35	12.5	13.73	13.7
188689	188689	T21C9.11	0.72	0.45	0.72	0.53	0.81	1.18	1.09	1.27
184646	184646	F18E9.1	1.14	0.89	0.51	0.38	1.02	1.54	0.9	1.54
177515	177515	tes-1	6.79	2.98	4.55	10.26	5.23	7.4	10.99	9.55
178956	178956	hmgs-1	18.32	14.12	13.04	17.49	18.49	17.81	22.65	24.14
176463	176463	enu-3.1	7.8	8.73	7.91	7.18	11.08	10.55	10.34	10.35
173921	173921	EEED8.4	4.68	5.95	4.29	6.1	7.88	7.21	7.79	5.65
24105181	24105181	Y61B8A.6	0	0	0	0	0.58	0.62	0	0
189743	189743	mlt-3	6.54	3.5	3.09	4.87	5.27	5.27	6.5	7.56
173208	173208	C01A2.2	12.37	18.94	20.67	17.78	17.54	25.82	14.93	33.59
189749	189749	sre-15	0.06	0	0.06	0.12	0.12	0.18	0.49	0.72
189716	189716	hex-3	37.14	48.34	40.11	27.44	48.57	47.43	52.01	52.04
173123	173123	W02D9.2	125.61	147.26	116.01	100.61	168.02	156.48	154.16	158.49
173678	173678	bath-30	58.55	64.32	53.52	47.64	68.13	74.41	74.58	75.13
181248	181248	mig-15	11.87	10.77	17.42	19.97	18.01	18.32	21.25	21.6
176014	176014	dpy-31	14.74	12.97	19.45	18.8	17.32	21.26	22.25	26.04
3564826	3564826	srz-97	0.04	0.08	0.07	0.16	0.37	0.42	0.46	0.4
188097	188097	T05A10.6	1.53	1.12	0.7	0.28	1.26	1.41	1.98	1.26
183188	183188	C33H5.13	53.18	69.78	57.12	93.48	95.96	88.69	81.19	90.66
186432	186432	F57A8.7	0.23	0.43	0.12	0.11	0.47	0.43	0.71	0.74
178495	178495	skr-8	15.86	29.99	11.92	16.56	27.47	28.37	22.23	19.64
184980	184980	F26E4.2	31.31	27	22.99	16.05	28.41	29.18	30.23	39.77
187398	187398	algn-14	28.95	28.83	27.09	27.23	36.16	36.96	39.16	34.41
181268	181268	plpp-1.3	20.95	17.4	11.92	23.17	24.64	24.78	23.64	23.44
171898	171898	mab-31	16.12	14.06	18.28	32.17	22.84	23.87	27.91	31.2
181319	181319	snrp-40.1	50.53	59.22	41.85	37.61	61.43	63.21	56.85	65.22
177794	177794	elt-1	4.44	5.92	8.83	9.2	10.3	8.38	11.31	8.03
180347	180347	F26F2.7	46.83	57.2	58.26	44.21	70.35	63.29	69.14	66.3
36805023	36805023	H40L08.7	0.14	0	0	0	0.56	0.22	0	0.59
177070	177070	nprt-1	73.65	85.28	74.92	54.93	94.81	91.42	92.55	96.97
181343	181343	selt-1.1	71.27	76.87	75.05	90.29	98	95.05	105.6	109.03
178845	178845	unc-62	25.08	25.47	21.86	23.69	32.51	31.97	30.35	30.95
181344	181344	mig-2	41.99	42.68	32.99	32.39	44.75	44.48	50.35	56.12
184192	184192	F08F1.9	17.05	17.43	10.17	10.09	19.88	16.75	18.04	17.47
13188497	13188497	pals-20	0.28	0.91	0.57	0.56	1.32	1.38	0.63	0.86
180121	180121	dkf-2	33.11	40.92	44.93	32.3	50.25	49.75	48.79	48.25
176889	176889	K11H12.9	5.39	7.18	7.46	3.01	6.78	8.33	8.07	7.83
179730	179730	F56H9.2	1273.03	1327.23	1464.09	698.31	1409.55	1711.39	1550.18	1495.05
172436	172436	W01A8.2	12.78	15.57	11.34	9.23	15.02	16.92	15.72	16.84
190961	190961	Y113G7A.13	0.94	0.7	0.98	2.15	1.58	1.99	2.04	1.74
184454	184454	bath-29	44.32	46.44	41.88	35.52	51.75	59.14	53.96	53.95
176539	176539	W09D6.5	43.53	36.45	50.23	76.99	66.5	69.81	64.84	68.12
182004	182004	moa-2	63.68	55.5	52.15	39.2	86.25	64.71	55.76	66.83
176574	176574	sbp-1	12.71	15.32	17.75	16.75	19.27	21.09	22.38	19.32
186001	186001	F48G7.13	0.8	0.73	0.42	0.83	1.63	1.44	0.57	1.13
181914	181914	B0302.5	23.59	20.86	39.49	84.09	53.32	54.24	54.48	56.46
181847	181847	cyp-34A5	0.99	1.14	0.83	0.34	0.89	1.19	1.9	1.46
259570	259570	nbet-1	91.86	99.06	66.84	75.06	102.98	108.84	105.99	113.73
173254	173254	W04A8.3	0.64	0.36	0.21	0.56	1.22	0.94	0.51	0.79
181674	181674	csb-1	9.93	11.67	12.97	11.43	13.64	16.06	15.61	15.33
177977	177977	T11G6.2	16.16	20.34	16.22	18.84	22.16	22.5	24.92	24.1
188556	188556	T16G12.4	27.23	28.37	14.06	15.26	24.5	32	27.31	27.14
184953	184953	ncbp-2	256.72	273.03	179.86	150.1	266.75	279.06	307.76	258.79
174335	174335	C26D10.6	5.37	4.34	4.67	6.25	6.23	7.14	7.72	6.74
173623	173623	fbxb-111	0.38	1.22	0.51	0.63	1.61	1.36	0.58	1.16
181310	181310	C34F6.7	7.09	9.89	7.33	9.1	11.3	10.78	10.32	11.92
177423	177423	F15B10.3	12.41	20.44	11.38	12.24	20.73	21.32	14.96	17.07
13192109	13192109	Y55F3AM.21	3.14	2.86	2.29	1.7	2.68	4.05	3.77	3.56
172300	172300	T09B4.5	30.18	42.98	39.96	29.41	45.3	47.48	46.84	45.53
192065	192065	tsp-15	5.6	5.67	4.6	5.85	6.73	6.62	7.68	8.17
180615	180615	lbp-3	104.3	85.95	69.47	75.71	95.13	109.21	115.38	114.4
185904	185904	F47B10.5	15.39	13.09	12.09	12	14.56	15.66	18.32	20.46
180384	180384	Y73B3A.1	74.85	103.57	86.75	53.15	106.55	98.48	106.88	99.98
[truncated: 16,707 more rows]
