# Supplementary material for: Reduction of DNA Topoisomerase Top2 Reprograms the Epigenetic Landscape and Extends Health and Life Span Across Species
Source: Aging Cell. 2025 Feb 12;24(6):e70010. doi: 10.1111/acel.70010 (PMC12151872; doi:10.1111/acel.70010)
Supplement: Supplementary file 3 — Table S3. Transcriptome sequencing data of kidney. [file ACEL-24-e70010-s001.xlsx]

## Sheet: Kidney FPKM value
Supplementary Table 3: Transcriptome sequencing data of kidney.
Gene ID	Gene Symbol	Type	Kidney_C1 FPKM	Kidney_C2 FPKM	Kidney_C3 FPKM	Kidney_C4 FPKM	Kidney_T1 FPKM	Kidney_T2 FPKM	Kidney_T3 FPKM	Kidney_T4 FPKM
100009600	Zglp1	mRNA	0	0	0	0.09	0.08	0.17	0.09	0.08
100017	Ldlrap1	mRNA	11.72	9.53	9.56	10.42	10.62	10.86	8.43	8.45
100019	Mdn1	mRNA	1.02	1.25	1.15	1.07	0.79	0.87	1.03	0.97
100033459	Ifi208	mRNA	0.37	1.12	0.69	0.89	0.69	0.53	0.96	0.91
100034251	Wfdc17	mRNA	33.24	41.44	34.93	34.88	31.17	38.23	32.58	30.38
100034361	Mfap1b	mRNA	26.79	34.61	30.03	30.45	23.32	27.92	24.15	26.6
100034363	Tmsb15b2	mRNA	1.57	0.92	1.14	0.47	1.21	0.21	0.25	0.19
100034684	Cstdc5	mRNA	0.39	0.39	1.69	0.79	1.79	2.07	1.5	0.37
100034748	A930017K11Rik	mRNA	1.36	1.04	1.12	1.23	2.29	2.43	1.47	1.85
100036518	Vmn1r223	mRNA	0	0	0	0	0	0	0	0
100036521	Umad1	mRNA	13.86	21.53	17.81	17.9	21.58	21.8	26.94	25.61
100036568	Gm3373	mRNA	0	0.16	0.06	0.09	0	0.14	0.15	0.1
100037258	Dnajc3	mRNA	42.59	58.89	53.9	52.09	31.74	34.01	44.24	41.56
100037278	Fam129c	mRNA	0.34	0.33	0.34	0.3	0.16	0.27	0.19	0.12
100037282	Rsph3b	mRNA	46.87	42.5	39.99	43.96	44.13	44.84	47.72	52.3
100037283	Rnaset2a	mRNA	247.27	241.46	232.35	244.14	272.62	276.49	232.52	205.49
100038347	Fam174b	mRNA	12.06	9.1	10.42	11.14	9.13	9.54	6.74	5.73
100038417	Spink13	mRNA	0	0	0	0	0	0	0	0
100038489	Apela	mRNA	136.98	104.54	117.9	109.43	54.56	52.81	46.37	33.85
100038514	Gm11837	mRNA	10.27	9.92	8.91	8.8	3.49	5.73	5.97	6.33
100038538	Gm10767	mRNA	1.25	2.24	1.5	2.08	1.44	1.27	1.76	1.08
100038570	Prcd	mRNA	0.41	0.63	0.38	0.62	0	0.42	0.17	0.14
100038599	Gm10710	mRNA	0	0	0	0	0	0	0	0
100038725	Cep85l	mRNA	0.79	1.38	1.09	1.16	0.65	0.65	0.64	0.51
100038847	Gm10406	mRNA	0.18	0.08	0.08	0	0	0	0.15	0.18
100038882	Isg15	mRNA	9.83	17.92	12.87	15	8.01	10.12	8.32	12.06
100038909	Gm14548	mRNA	0.26	0.1	0.21	0.33	0.21	0.38	0.34	0.22
100038947	Sirpb1c	mRNA	1.15	0.98	0.77	0.77	1.04	1.04	0.7	0.58
100038948	Mup9	mRNA	0.23	0	0	0	0	0	0.18	0
100038993	Gm2002	mRNA	0.06	0.1	0.17	0.09	0.22	0.09	0.07	0.05
100039008	Mup10	mRNA	0	0	0.42	0.11	0	0	0	0
100039045	Gm10471	mRNA	0	0	0	0	0	0	0	0
100039053	Gm2023	mRNA	0.46	0.24	0.38	0.44	0.23	0.17	0.22	0.16
100039054	Mup12	mRNA	0	0	0	0	0	0	0	0
100039060	Gm2026	mRNA	0.24	2.74	1.84	0.36	1.04	0.53	1.62	1.29
100039123	Gm14295	mRNA	7.05	17.71	14.52	12.27	11.02	10.7	10.72	8.13
100039139	Ccdc152	mRNA	0.8	0.79	0.77	0.67	0.08	0.16	0.63	0.08
100039175	Gm9780	mRNA	2.65	0.43	0.84	1.35	1.88	0.85	0.42	1.61
100039192	Tmem254c	mRNA	47.46	82.72	51.33	50.09	94.92	76.58	36.06	50.22
100039210	Gm2102	mRNA	0.02	0	0.06	0.04	0	0	0	0
100039227	Duxbl2	mRNA	0.01	0.02	0.05	0	0	0	0	0.11
100039246	Plac9b	mRNA	17.23	14.04	14.54	13.77	14.89	16.64	9.8	11.92
100039257	Tmem254b	mRNA	86.73	112.4	128.3	126.99	138.16	152.13	195.91	168.53
100039284	Gm2137	mRNA	0.78	0.25	0.72	0.69	0.65	0.56	0.57	0.46
100039293	Duxbl3	mRNA	0.01	0.02	0.03	0.02	0.05	0	0	0
100039441	Gm2237	mRNA	0	0.24	0.17	0.11	0.07	0.09	0	0.1
100039446	Gm2240	mRNA	0	0.05	0	0	0	0	0	0
100039484	Gm2260	mRNA	0.11	0.17	0.06	0	0.08	0	0	0.09
100039503	Gm2274	mRNA	0.11	0.17	0.06	0	0.08	0	0	0.09
100039596	Tcf24	mRNA	3.82	6.95	5.6	5.71	8.23	8.18	10.67	8.7
100039707	Mthfsl	mRNA	46	43.25	42.81	39.72	47.04	44.71	39.32	44.26
100039781	Hrct1	mRNA	6.5	4.38	4.89	5.22	4.15	3.18	3.06	2.99
100039789	Gm12407	mRNA	0.85	1.84	1.26	2.14	0.71	1.28	0.7	0
100039794	Gm2427	mRNA	0.03	0	0.03	0	0	0	0	0
100039795	Ildr2	mRNA	11.36	15.22	14.31	14.26	15.3	15.98	15.18	12.96
100039796	Tgtp2	mRNA	3.79	6.36	5.85	5.56	4.95	5.52	6.9	5.75
100039815	Gm2436	mRNA	1.61	0.9	0.93	1.25	1.24	0.95	1.24	1.41
100039830	Gm2446	mRNA	1.61	0.9	0.93	1.25	1.24	0.95	1.24	1.41
100039848	Gm2457	mRNA	0.93	0.8	1.17	1.07	1.08	0.37	0.97	1.11
100039863	Gm13306	mRNA	0	0	0.4	0	0	0.47	0	0
100039899	Tex13d	mRNA	0.04	0	0	0	0	0	0	0
100039913	Rhox2b	mRNA	0	0	0	0	0	0	0	0
100039939	Gm2506	mRNA	0.35	1.13	0.91	0.65	0.39	0.48	0.26	0
100039953	Gfy	mRNA	0	0	0	0	0	0	0	0
100039968	Tmem35b	mRNA	11.93	13.33	14.82	12.15	14.22	15.19	12.61	14.72
100040016	Rhox2e	mRNA	0	0	0	0	0	0	0	0
100040018	Gmfg-ps	mRNA	0.11	0	0.1	0	0	0	0	0.09
100040035	Gm2564	mRNA	0.93	0.8	1.17	1.07	1.08	0.37	0.97	1.11
100040048	Ccl27b	mRNA	1.77	1.85	1.32	1.69	0.53	0.58	0.99	1.38
100040049	Smim38	mRNA	0.29	0.48	0.1	0.19	0.18	0	0	0.09
100040233	Gm10334	mRNA	0	0	0	0	0	0	0	0
100040298	Gm15501	mRNA	1.81	0.1	0.47	2.22	0	1.17	0	0.78
100040462	Mndal	mRNA	2.99	7.08	4.73	5.43	3.37	3.09	5.03	4.29
100040500	Gm2808	mRNA	0	0.04	0	0.02	0.01	0	0	0
100040531	Dynlt1f	mRNA	29.98	25.05	25.13	21.68	26.03	26.67	20.9	21.88
100040545	Gm2832	mRNA	0.14	0.29	0.16	0.28	0.04	0	0.09	0.03
100040563	Dynlt1c	mRNA	70.72	67.19	58.42	76.02	55.09	63.37	61.02	62.06
100040591	Kcnj13	mRNA	0.41	0.38	0.2	0.4	0.13	0.38	0.29	0.13
100040599	Gm15319	mRNA	0	0	0.06	0.03	0	0	0	0
100040608	Fancf	mRNA	2.26	1.87	2.5	1.89	2.6	2.08	1.35	2.59
100040635	Gm15023	mRNA	0	0	0	0	0	0	0	0
100040657	Gm2888	mRNA	0	0	0	0	0	0	0	0
100040671	Gm2897	mRNA	0.14	0.07	0.06	0.15	0.07	0.16	0.1	0.07
100040697	Gm10340	mRNA	0	0.58	0	0	0	0	0.15	0
100040766	Mroh2a	mRNA	0.04	0.02	0.02	0.01	0.05	0.07	0.04	0.03
100040771	Gm2959	mRNA	0	0	0	0	0	0.08	0	0
100040807	Gm2977	mRNA	0	0	0	0	0	0	0	0
100040870	Gm3005	mRNA	0.16	0.29	0.15	0	0	0.28	0.1	0.12
100040926	Gm3045	mRNA	0.03	0	0	0.01	0	0	0	0
100040935	Gm3050	mRNA	0	0	0	0	0	0	0	0
100040944	Gm3055	mRNA	0.11	0.98	0.85	0.8	0.03	0.21	0.11	0.06
100040972	Tceal7	mRNA	0	0	0.09	0	0	0	0	0
100041012	Gm3095	mRNA	0.05	0.06	0.07	0.05	0	0	0.03	0
100041057	LOC100041057	mRNA	0.32	0.48	0.51	0.39	0.15	0.09	0.12	0.19
100041146	Gm15448	mRNA	0	0.04	0	0.04	0	0.06	0	0.04
100041151	Gm3636	mRNA	0.28	0.27	0.52	0.45	0.26	0.23	0.5	0.14
100041194	Ahnak2	mRNA	0.16	0.07	0.12	0.11	0.06	0.06	0.07	0.11
100041230	Hist1h4m	mRNA	0	0.5	0.55	0	0.45	0.53	0	0
100041262	Gm3239	mRNA	0	0	0	0	0	0	0	0
100041273	Ndufb4c	mRNA	461.52	430.15	462.53	468.94	430.92	417.15	277.89	459.77
100041279	Gm3248	mRNA	0	0.15	0	0	0	0.15	0	0
100041294	Supt4b	mRNA	0	0	0	0	0	0	0	0
100041306	Gm3264	mRNA	0.09	0.28	0.1	0.29	0.14	0.08	0.05	0.09
100041352	Tcp10c	mRNA	0.02	0	0	0	0	0	0	0
100041379	Zfp980	mRNA	0	0.22	0.11	0.15	0	0.02	0.04	0.04
100041420	Gm3325	mRNA	0.24	1.27	0.76	0.77	0.07	0.1	0.07	0.11
100041433	Zfp981	mRNA	0	0.05	0	0.04	0	0	0	0
100041504	LOC100041504	mRNA	0.78	7.91	4.71	4.66	4.96	0.89	0.32	1.13
100041515	Gm3383	mRNA	0.18	0.04	0.11	0.24	0.14	0.27	0.56	0.44
100041546	Ly6c2	mRNA	31.65	28.35	28.43	31.94	7.22	7.39	9.22	5.33
100041574	9030025P20Rik	mRNA	5.34	6.06	6.85	5.72	5.52	5.73	5.77	4.59
100041579	Gm20878	mRNA	0	0.31	0.69	0.64	0	0	0	0
100041581	Zkscan16	mRNA	0.07	0.18	0.15	0.07	0.06	0.05	0.02	0
100041585	Amd2	mRNA	0.04	0.12	0.17	0.04	0.28	0.15	0.15	0.32
100041586	Gm3417	mRNA	1.28	1.02	1.74	1.83	1.5	2.18	1.25	0.92
100041593	LOC100041593	mRNA	0.3	0.11	0.22	0.34	0.11	0.05	0	0.05
100041596	Gal3st2b	mRNA	0	0	0	0	0	0	0	0
100041599	LOC100041599	mRNA	2.28	1.56	2.34	2.47	1.53	1.64	0.65	0.54
100041621	Gm3435	mRNA	1.66	2.25	1.88	3.1	2.2	2.09	4.05	3.07
100041639	Gm3448	mRNA	4.46	1.11	0.43	2.24	2.37	2.19	3.01	2.05
100041677	Zfp984	mRNA	2.01	6.14	4.23	3.57	1.28	1.07	1.55	1.11
100041678	Gm3500	mRNA	0	0	0.11	0.23	0.04	0	0	0.24
100041687	Mup8	mRNA	0	0	0	0	0	0	0	0
100041702	Gm3476	mRNA	0	0	0	0	0	0	0	0
100041722	1700049E17Rik2	mRNA	0.95	1.76	1.56	1.32	1.23	1.83	1.1	0.96
100041734	4930522L14Rik	mRNA	0.36	0.83	0.91	0.6	0.3	0.26	0.33	0.23
100041735	Gm3488	mRNA	0.14	0.04	0.09	0.11	0.05	0.02	0	0.1
100041774	Gm10413	mRNA	0	0	0	0	0	0	0	0
100041840	Gm10408	mRNA	0	0	0	0.05	0	0	0.05	0.05
100041874	Gm3558	mRNA	0.05	0.09	0.14	0	0.07	0.03	0.13	0.11
100041953	Sap18b	mRNA	248.28	227.99	234.94	227.6	213.61	233.68	183.11	198.69
100041958	Gm3591	mRNA	0	0	0	0	0	0	0	0.28
100041979	Gm3604	mRNA	0.1	0.95	0.67	0.66	0.15	0.1	0.15	0.15
100042024	Gm3629	mRNA	0	0	0	0	0	0	0	0
100042054	Gm3194	mRNA	0	0	0.17	0.06	0	0	0	0
100042074	Gm3650	mRNA	1.38	0.25	0.32	1.19	0.45	0.22	0.65	0.28
100042100	Gm3667	mRNA	0	0.12	0.21	0.09	0	0	0.11	0
100042149	Gm3696	mRNA	0.14	0.24	0.22	0.11	0.29	0	0.26	0.14
100042150	Nrg2	mRNA	0.09	0.06	0.11	0.4	0.06	0.08	0.04	0.1
100042165	BC005561	mRNA	0.49	1.78	1.34	1.45	0.33	0.35	0.19	0.24
100042235	Gm3739	mRNA	0.03	0.07	0	0.02	0.04	0.02	0.02	0.02
100042304	Gm38418	mRNA	0	0	0.09	0.12	0.04	0	0.09	0
100042314	Gm10639	mRNA	32.68	14	21.33	21.87	7.89	9.46	5.54	6.63
100042450	Smim17	mRNA	0.03	0.07	0.03	0.03	0	0	0	0
100042480	Nhsl2	mRNA	1.02	1.42	1.3	1.35	1.72	1.84	1.86	1.41
100042493	Ccl21b	mRNA	0	0	0	0	0	0	0	0
100042503	Ndufb4b	mRNA	0.96	2.03	0	0	0.86	0.86	2.05	0
100042555	Gm13305	mRNA	0.43	0.15	0.42	0.16	0.12	0.05	0.1	0.09
100042688	Gm10302	mRNA	0.01	0	0	0	0.01	0.01	0	0
100042698	Gm3973	mRNA	0	0.06	0	0.28	0.07	0.04	0.07	0
100042715	Gm3985	mRNA	0	0	0	0	0	0	0	0
100042784	Prdm11	mRNA	0.6	0.59	0.64	0.84	0.91	0.59	0.46	0.35
100042807	Eif3j2	mRNA	0.33	0.24	0.24	0.16	0.08	0.13	0.26	0.31
100042856	Gm4070	mRNA	0.55	4.76	3.52	2.97	0.35	0.49	1.07	0.57
100042891	Vmn2r47	mRNA	0.01	0	0	0	0.01	0.01	0	0
100042921	Vmn2r51	mRNA	0	0	0	0	0	0	0	0
100042922	H2al1a	mRNA	0	0	0	0	0	0	0	0
100042929	H2al1c	mRNA	0	0	0	0	0	0	0	0
100042931	H2al1d	mRNA	0	0	0	0	0	0	0	0
100042939	H2al1f	mRNA	0	0	0	0	0	0	0	0
100042945	Gm4120	mRNA	0.39	0.12	0.36	0.3	0.4	0.42	0.29	0.11
100042946	H2al1i	mRNA	0	0	0	0	0	0	0	0
100042960	Gm4131	mRNA	0.99	1.22	1.04	1.16	1.82	1.84	2.16	2.56
100043057	Tmem207	mRNA	16.8	34.96	29.2	26.19	14.98	17.37	12.87	11.55
100043123	Cd300ld4	mRNA	0.27	0	0.41	0.46	0.35	0.79	0	0.5
100043125	Cd300ld5	mRNA	1.18	1.84	2.07	0.43	0.58	1.25	0.18	0.19
100043133	9130023H24Rik	mRNA	2	2.06	2.25	2.31	2.75	3.19	3.43	2.8
100043254	Nps	mRNA	0	0	0.11	0.11	0	0	0	0
100043272	Inafm2	mRNA	15.04	11.04	13.65	13.73	14.27	13.02	12.65	11.85
100043314	Tigit	mRNA	1.37	3.69	2.64	2.57	1.46	1.47	2.45	2.34
100043332	Ankrd66	mRNA	0.12	0.06	0.06	0.06	0	0	0	0.06
100043381	Gm14308	mRNA	1.29	1.96	2.23	1.53	0.93	0.58	1.2	0.86
100043387	Gm14305	mRNA	0.68	4.62	2.6	2.29	0.81	0.62	1.14	0.68
100043403	Gm14410	mRNA	1.73	6.25	3.86	3.92	1.6	1.34	1.41	1.17
100043456	Gm10681	mRNA	656.61	326.68	462.75	428.66	329.59	372.6	328.25	285.72
100043461	Gm4450	mRNA	146.49	132.51	141.32	139.22	107.86	106.89	122.12	115.98
100043468	Zfp955b	mRNA	1.44	4.14	3.47	3.6	1.39	1.52	1.94	1.84
100043497	Nat8f7	mRNA	9.88	19.29	15.3	14.64	26.44	25.98	32.58	41.32
100043597	Srcap	mRNA	8.22	6.89	7.4	7.65	6.93	7.41	6.58	5.17
100043617	Gm4553	mRNA	0	0	0	0	0	0	0	0
100043684	Amy2a4	mRNA	0	0	0	0	0	0	0	0
100043686	Amy2a3	mRNA	0	0	0	0	0	0	0	0
100043688	Amy2a2	mRNA	0	0	0	0	0	0	0	0
100043721	Gm4606	mRNA	0	0	0	0	0	0	0	0
100043757	Zfp831	mRNA	0.01	0.06	0.02	0.02	0.03	0.03	0.03	0.02
100043772	Zfp850	mRNA	0.45	0.91	0.42	0.53	0.16	0.2	0.25	0.23
100043813	Rps27rt	mRNA	4.22	0	0	2.11	4.03	0	4.9	0
100043861	Klrb1	mRNA	0	0	0	0	0	0.08	0	0
100043899	R3hdml	mRNA	0	0	0	0.08	0	0.06	0.15	0.06
100043914	Zfp968	mRNA	0.46	0.65	0.73	0	0.8	0.36	0.15	0.47
100043915	Gm4724	mRNA	0.82	1.41	1.09	1.63	0.79	0.62	0.04	0.69
100043920	Fam205a4	mRNA	0	0.21	0.37	0.29	0	0.19	0.29	0.08
100043921	LOC100043921	mRNA	1.35	3.87	2.86	4.38	2.83	2.72	0.95	1.98
100044193	Gm20939	mRNA	0.69	2.21	1.47	1.19	0.16	0.31	0.32	0.13
100044509	Tgfbr3l	mRNA	1.91	0.48	1.58	0.78	0.53	0.55	0.09	0.3
100044627	LOC100044627	mRNA	283.26	205.07	194.09	232.05	257.95	238.34	278.13	205.7
100045778	Rnf223	mRNA	0.4	0.1	0.05	0.05	0.1	0.15	0	0
100045792	Ect2l	mRNA	0.08	0.06	0.08	0.04	0.11	0.1	0.1	0.13
100046950	Gm17778	mRNA	0	0	0	0	0	0	0	0
100048534	Cfap43	mRNA	0.12	0.09	0.04	0.1	0.06	0.05	0.01	0.12
100048644	Pet117	mRNA	2.79	1.59	8.26	8.03	9.7	7.89	0	2.87
100048658	Ddx43	mRNA	0	0.21	0.13	0.03	0	0	0.12	0
100048884	Mup18	mRNA	0	0	0	0	0	0	0	0
100061	Lrrc19	mRNA	36.06	83.91	67.33	63.14	35.89	36.71	62.76	42.32
100072	Camta1	mRNA	6.29	4.29	4.77	5.35	4.36	3.88	3.5	3.56
100073351	Yy2	mRNA	0.49	0.68	0.6	0.57	0.56	0.57	0.41	0.41
100087	Kti12	mRNA	12.45	12.41	14.34	12.52	16.46	14.25	14.57	16.98
100088	Rcc1	mRNA	5.45	7.85	6.56	6.78	5.95	6.65	8.38	7.46
100090	Zbtb48	mRNA	4.36	2.98	3.38	4.3	3.64	3.04	2.13	2.33
100101806	Srp54c	mRNA	16.28	28.36	23.65	21.51	14.09	13.46	18.51	16.14
100101807	1700047I17Rik2	mRNA	5.57	3.18	5.24	4.55	3.57	3.11	3.73	2.79
100101919	Dnah7c	mRNA	0.01	0.1	0.04	0.04	0.05	0.05	0.03	0.05
100102	Pcsk9	mRNA	1.39	2.48	2.6	1.89	1.21	1.24	0.55	0.84
100113398	Adat3	mRNA	1.34	0.89	0.94	0.66	0.74	1.04	0.36	0.89
100121	Tdrd7	mRNA	10.81	11.84	11.47	12.04	10.56	11.5	11.61	10.77
100125586	Vmn2r2	mRNA	0	0	0	0	0	0	0	0
100126226	Krt83	mRNA	0.04	0.09	0.04	0.04	0	0	0	0
100126824	Sco2	mRNA	7.99	8.67	8.75	7.3	9.49	7.22	7.39	7.97
100129	Gpr153	mRNA	1.29	2.69	1.86	1.96	1.65	1.53	1.61	1.78
100141474	4933428G20Rik	mRNA	0.04	0.1	0.06	0.05	0.06	0.07	0.04	0.06
100155	Shoc1	mRNA	0	0	0	0	0	0	0.01	0.01
100163	Pafah2	mRNA	34.57	44.96	40.96	40.49	41.8	43.08	47.67	47.89
100169	Phactr4	mRNA	18.62	15.73	17.21	17.75	17.44	18.9	17.17	14.21
100169864	Gm44504	mRNA	1.5	1.28	3.71	1.17	1.1	1.22	0.29	4.71
100169868	Gm3173	mRNA	0.12	0	0	0.29	0.04	0.04	0	0
100169871	Gm10910	mRNA	0.98	0.81	0.49	1.2	0.85	0.56	0.44	0.46
100170401	EU599041	mRNA	0	0	0	0	0	0	0	0
100177	Zmym6	mRNA	2.94	5.27	4.43	4.59	2.68	2.58	4.24	4.24
100182	Akna	mRNA	1.42	1.49	1.88	1.69	1.53	1.37	0.94	0.96
100189605	Mup19	mRNA	0.37	0	0.43	0.35	0	0	0	0.19
100198	H6pd	mRNA	87.65	76.09	79.44	81.48	75.1	75.96	59.01	62.18
100201	Tmem64	mRNA	23.2	34.23	31.36	30.61	35.16	36.82	48.79	41.62
100206	Adprhl2	mRNA	17.39	15.25	17.5	17.66	19.35	18.12	12.22	17.15
100210	Gpn2	mRNA	10.41	10.67	10.06	11.92	10.67	10.43	7.16	9.47
100213	Rusc2	mRNA	9.4	6.7	7.72	7.83	5.75	5.55	2.9	3.63
100216455	Gm14124	mRNA	0	0	0	0	0	0	0	0
100216474	Ttll2	mRNA	0.09	0	0	0	0	0	0	0.04
100226	Stx12	mRNA	45.88	38.38	43.19	42.14	40.36	40.45	45.89	37.87
100233175	Gon7	mRNA	11.44	9.64	9.9	11.73	10.44	12.91	8.98	8.28
100233208	Gm10778	mRNA	0.66	1.35	1.33	1.25	0.39	0.38	0.53	0.28
100270744	Btbd18	mRNA	0.04	0.04	0	0.04	0.02	0.02	0.06	0.02
100271882	Gm14139	mRNA	0	0	0	0	0	0	0	0
100273	Osbpl9	mRNA	124.69	142.29	135.66	139.5	142.22	149.27	200.74	183
100294583	Alkal2	mRNA	0.16	0.05	0.05	0.05	0	0	0.06	0
100302688	Gm17455	mRNA	0	0	0.13	0	0	0	0	0
100303732	Zfp967	mRNA	0.97	6.11	4.61	3.63	0.63	0.66	0.89	0.72
100303744	Sprr2a2	mRNA	0.15	0.68	0.21	0.26	0.31	0.37	0.65	0
100310809	Gm10509	mRNA	0.69	1.9	1.57	1.43	0.54	0.81	0.84	0.6
100310872	Dynlt1a	mRNA	1.85	1.51	1.47	1.5	1.36	1.67	1.49	1.47
100317	AU040320	mRNA	18.16	17.97	18.76	17.49	20.61	20.73	16.31	16.81
100322896	Dthd1	mRNA	0	0	0	0	0	0	0	0
100328588	Il4i1b	mRNA	0	0	0.24	0	0	0.13	0	0
100336	Ppp1r8	mRNA	14.89	15	13.41	13.93	17.02	16.31	14.29	15.35
100340	Smpdl3b	mRNA	0.92	0.95	1.09	0.68	1.02	1.09	0.65	0.79
100342	Tent5b	mRNA	5.83	3.31	5.27	4.74	3.62	3.35	1.89	2.44
100383	Bsdc1	mRNA	40.66	32.08	35.01	35.44	33.67	33.63	33.25	37.33
100384868	Gm37013	mRNA	0.04	0	0	0.08	0.03	0	0	0
100416706	Zfp729b	mRNA	1.69	4.69	3.85	3.18	0.95	1.06	1.76	1.15
100417514	Adh6b	mRNA	0.11	0	0.2	0.08	0.03	0	0.04	0.14
100434	Slc44a1	mRNA	17.61	19.96	19.84	19.22	20.22	20.33	18.69	14.63
100463512	Gm20594	mRNA	505.45	1036.83	824.94	797.8	363.03	332.36	453.23	316.57
100465	Mob3c	mRNA	5.9	5.26	4.83	5.56	4.58	6.1	4.17	4.08
100470	Lao1	mRNA	0	0	0	0.04	0	0	0.04	0.04
100494	Zfand2a	mRNA	9.07	7.23	8.06	7.96	7.27	7.66	7.12	6.59
100502590	Tex50	mRNA	0	0	0.09	0	0	0	0	0
100502698	Rubcn	mRNA	7.4	8.25	7.81	7.77	8.95	8.61	6.73	7.5
100502736	Gm19345	mRNA	0	0.18	0	0	0	0	0	0
100502766	Kifc1	mRNA	0.32	0.4	0.23	0.19	0.68	0.67	0.59	0.64
100502825	Rpl37rt	mRNA	3.72	3.78	1.69	5.98	3.54	2.6	3.92	3.35
100502841	Epg5	mRNA	3.47	3.23	3.45	3.68	3.98	3.74	3.11	2.7
100502846	Gm19410	mRNA	0.01	0.04	0.02	0.02	0	0.01	0	0.01
100502861	Ccdc13	mRNA	0.05	0.08	0.07	0.04	0.15	0.05	0.03	0
100502876	Kcnmb3	mRNA	0.13	0.11	0.11	0.1	0.07	0.05	0.03	0.08
100502940	Colca2	mRNA	0.84	0.45	0.83	0.83	0.44	0.44	0.83	0.24
100502955	Gm19470	mRNA	0	0.24	0.05	0.14	0	0	0	0.05
100503000	Zfp993	mRNA	0.03	0.32	0.26	0.16	0.01	0	0.03	0.06
100503036	1700015G11Rik	mRNA	0	0	0	0	0	0	0	0
100503041	Pdzd7	mRNA	0.3	0.26	0.34	0.32	0.23	0.31	0.22	0.24
100503043	Armcx4	mRNA	0.61	1.4	1.03	0.95	0.82	0.7	0.45	0.46
100503085	Klhl3	mRNA	14.51	11.27	12.66	11.98	11.16	11.14	8.64	6.49
100503185	Btbd8	mRNA	0	1.18	0.59	0.29	0.21	0.29	0.16	0.28
100503280	Gm38425	mRNA	0	0	0.04	0	0	0	0	0
100503311	Pifo	mRNA	0.1	0	0	0	0	0.1	0	0
100503353	Gm14440	mRNA	2.21	7.82	5.64	6	2.73	2.96	3.56	2.71
100503355	Zfp648	mRNA	0.71	1.11	1.01	0.8	0.85	0.74	0.62	0.56
100503361	Tmem95	mRNA	0	0.17	0	0	0	0	0.07	0
100503386	Tpbgl	mRNA	0.87	0.86	0.67	1.14	0.72	0.67	0.72	0.64
100503545	Nuggc	mRNA	0.39	0.29	0.43	0.3	0.13	0.3	0.14	0.1
100503549	Gm10354	mRNA	1.06	2.18	1.92	1.54	2.2	2.92	1.88	2.19
100503572	Bbip1	mRNA	10.87	14.71	12.73	12.81	10.91	10.59	12.76	10.24
100503583	Fsbp	mRNA	0.19	0.22	0.3	0.23	0.32	0.15	0.26	0.15
100503584	Zfp534	mRNA	0.03	0.18	0.22	0.16	0.08	0.05	0.09	0.1
100503605	Hbb-bs	mRNA	264.53	737.21	553.64	540.81	807.97	854.76	1653.03	1609.39
100503609	Lnp1	mRNA	0	0	0	0	0	0	0	0
100503659	Cbarp	mRNA	1.74	1.54	1.49	1.38	1.22	1.49	0.62	0.99
100503670	Rpl5	mRNA	775.28	701.96	728.99	723.08	864.39	862.6	707.18	666.44
100503884	Ccdc149	mRNA	3.76	2.86	3.35	3.24	2.96	3.27	2.19	2.66
100503890	Pet100	mRNA	19.89	18.4	17.15	18.5	21.79	17.62	15.18	23.1
100503915	Smpd5	mRNA	0.51	0.5	0.35	0.22	0.22	0.19	0.21	0.18
100503924	Fcor	mRNA	0	0.88	0.95	0.44	1.19	0	0.56	0.81
100503949	Zfp965	mRNA	0.47	0.46	0.59	3.82	0.15	0.1	0.29	0.31
100504112	Ccer2	mRNA	0.1	0	0	0	0	0	0	0
100504116	Brd3os	mRNA	4.66	4.29	4.81	4.54	5.56	4.53	6.24	5.04
100504156	Fam181a	mRNA	0	0	0	0	0.06	0	0	0.11
100504195	Micalcl	mRNA	0.39	0.27	0.37	0.23	0.26	0.32	0.16	0.14
100504221	Efcab8	mRNA	0.08	0.04	0.11	0.05	0.05	0.04	0.03	0.04
100504234	Ccdc170	mRNA	2.88	0.69	1.32	1.74	0.24	0.17	0.3	0.43
100504239	Gm10591	mRNA	3.1	2.92	3.2	2.89	3.1	3.13	3.41	2.95
100504263	2210418O10Rik	mRNA	0.91	3.68	2.51	2.44	0.59	0.67	0.95	1.48
100504285	Abhd12b	mRNA	0	0	0.04	0.02	0	0.02	0	0.02
100504292	Gm20153	mRNA	0	0	0	0	0	0	0	0
100504309	Smim27	mRNA	51.79	46.62	48.83	48.22	58.03	63.78	42.44	60.45
100504323	Gm20172	mRNA	0	0	0	0	0	0	0	0
100504346	Gm13304	mRNA	3.1	2.92	3.2	2.89	3.1	3.13	3.41	2.95
100504446	Prr22	mRNA	0.24	0.18	0.18	0.06	0.06	0.35	0.19	0.11
100504474	Smlr1	mRNA	27.92	28.12	31.53	28.57	27.32	30.63	33.78	38.03
100504491	Dcdc2b	mRNA	0.77	0.67	0.71	0.84	1.13	0.57	0.42	0.52
100504518	3425401B19Rik	mRNA	0	0	0.01	0	0	0	0	0
100504663	Atg14	mRNA	11.87	8.19	9.24	10.19	7.59	7.71	6.47	6.49
100504689	Plscr5	mRNA	0	0	0.02	0.02	0	0	0	0
100504710	Nat8f6	mRNA	8.41	30.71	22.73	20.3	78.38	77.31	135.23	150.39
100504715	Tmppe	mRNA	4.28	4.14	4.26	4.48	5.59	5.04	4.81	5.04
100505386	Iqschfp	mRNA	0	0	0	0	0	0	0	0
100505397	Gm20385	mRNA	0	0	0	0	0	0	0	0
100515	Zfp518b	mRNA	0.67	0.87	1.13	0.77	1.11	1.19	1.49	1.32
100529082	Gm11127	mRNA	10.3	13.5	12.74	12.29	9.33	9.61	13.15	17.54
100532	Rell1	mRNA	27.54	10.13	18.1	17.79	11.57	11.57	11.1	9.62
100534273	Fer1l5	mRNA	0.01	0	0	0	0	0	0	0
100534287	Dchs2	mRNA	0.01	0.02	0.01	0.02	0.01	0	0.01	0
100534296	Gm9805	mRNA	0	0	0	0	0	0	0	0
100561	Slc15a4	mRNA	10.26	9.27	9.87	9.04	9.51	8.68	6	6.87
100604	Lrrc8c	mRNA	3.32	2.29	3.04	3.14	3.29	3.57	3.31	2.14
100608	Noc4l	mRNA	7.7	5.42	5.68	6.68	6.63	5.84	6.4	5.3
100609	Nsun5	mRNA	6.16	5.66	5.64	5.8	6.35	5.54	4.24	4.33
100637	N4bp2l1	mRNA	11.36	5.71	7.06	9.01	4.43	5.02	4.72	3.63
100678	Psph	mRNA	17.56	21.44	19.01	19.07	19.85	21.51	19.5	20.09
100683	Trrap	mRNA	3.16	2.85	3.18	3.34	3.74	3.77	2.67	2.77
100689	Spon2	mRNA	0.16	0.27	0.16	0.3	0.11	0.06	0.04	0.07
100702	Gbp6	mRNA	1.05	4.64	3.46	2.87	2.21	1.99	3.8	2.69
100705	Acacb	mRNA	8.84	5.38	6.98	7.15	7.55	8.24	4.45	3.6
100710	Pds5b	mRNA	2.95	6.38	5.43	4.7	3.31	3.38	3.88	2.9
100715	Tent2	mRNA	11.19	7.9	9.54	8.08	7.16	6.68	9.13	7.15
100732	Mapre3	mRNA	15.92	12.96	14.52	14.73	14.05	14.23	13.98	13.15
100737	Dcun1d4	mRNA	13.02	15.29	14.48	15.39	11.53	11.61	15.03	13.46
100756	Usp30	mRNA	12.52	9.86	10.99	9.64	11.31	10.9	9.89	9.72
100763	Ube3c	mRNA	12.24	14.73	14.55	13.99	14.35	14.64	17.56	14.89
100764	Rita1	mRNA	9.52	6.8	7.11	8.12	8.97	10.09	6.93	6.51
100855	Tbc1d14	mRNA	25.15	23.69	26.34	25.62	30.15	32.32	27.34	24.62
100859931	Gm20604	mRNA	3.84	3.56	3.46	3.72	3.2	3.83	3.69	3.12
100861615	LOC100861615	mRNA	0.36	0.83	0.57	0.41	0.27	0.26	0.37	0.7
100861640	Rhox4a2	mRNA	0	0	0	0	0.15	0	0	0
100861647	Gm21104	mRNA	4.01	2.04	2.23	2.32	1.47	0	2.07	1.75
100861655	LOC100861655	mRNA	0	0	0	0	0.04	0	0	0
100861668	Gm21119	mRNA	0.18	0.08	0.05	0	0.02	0.11	0	0
100861702	Gm21149	mRNA	0.3	0.87	0.7	0.93	0.35	0.27	0.84	0.54
100861708	Gm21154	mRNA	0.77	0.36	0.72	0.45	0.53	0.87	0.79	0.52
100861719	Gm21162	mRNA	0.23	0.77	0.45	0.48	0.55	0.57	0.6	0.28
100861727	LOC100861727	mRNA	0.49	0.55	0.49	0.57	0.43	0.45	0.34	0.23
100861753	Gm21188	mRNA	0.57	0.84	0.71	0.61	0.32	0.17	0.11	0.35
100861755	Gm21190	mRNA	0.41	0.3	0.35	0.13	0.07	0.13	0.23	0.29
100861814	LOC100861814	mRNA	0	0.05	0.1	0.05	0.24	0.04	0	0.14
100861909	Mup22	mRNA	0.46	0.18	0	0.57	0	0.09	0	0.37
100861969	LOC100861969	mRNA	0.43	0.15	0.12	0.16	0.12	0.05	0.1	0.09
100861978	LOC100861978	mRNA	0	0.11	0.07	0	0.45	0.46	0	0
100862043	LOC100862043	mRNA	0	0	0.07	0	0	0	0	0
100862066	Cfap99	mRNA	0	0	0	0	0	0	0	0
100862072	Gm21451	mRNA	0.14	0.47	0.1	0.14	0.38	0.62	0.15	0.23
100862085	Gm16867	mRNA	2.92	3.75	3.47	3.28	4.22	4.68	2.57	2.93
100862177	Gm21541	mRNA	3.1	2.92	3.2	2.89	3.1	3.13	3.41	2.95
100862203	Gm6712	mRNA	0.78	2.44	2.22	2.22	0.77	0.68	0.39	0.47
100862220	LOC100862220	mRNA	0	1.07	0	0	0.92	0	0	0
100862247	Gm21586	mRNA	1.56	0.31	0.91	0.74	0.3	0	0.12	0
100862261	Fam205a3	mRNA	0.49	0.22	0	0.01	0.33	0.19	0.02	0.12
100862274	Btbd35f25	mRNA	0	0	0	0	0	0	0	0
100862324	LOC100862324	mRNA	0	0	0	0	0	0	0	0
100862348	Gm9295	mRNA	0.16	0.05	0.16	0.07	0.09	0.03	0.23	0.06
100862349	Gm21663	mRNA	0	0	0	0	0	0	0	0
100862375	Entpd4b	mRNA	59.69	66.27	62.63	64.9	81.71	75.77	106.78	129.68
100862388	Gm21698	mRNA	0	0	0	0	0	0	0	0
100862433	LOC100862433	mRNA	0	0	0	0.13	0	0	0	0
100862446	LOC100862446	mRNA	14.53	14.98	14.84	14.54	13.03	13.52	5.74	16.13
100862455	LOC100862455	mRNA	283.26	205.07	194.09	232.05	257.95	238.34	278.13	205.7
100862468	LOC100862468	mRNA	18.84	10.71	10.24	11.13	0.22	12.54	0	7.38
100862470	LOC100862470	mRNA	0.03	0.02	0.08	0	0.03	0	0	0.03
100862473	LOC100862473	mRNA	0.11	0.59	0.27	0.33	0.18	0.13	0.15	0.08
100900	Hscb	mRNA	39.71	30.68	38.06	36.91	43.46	38.06	34.82	35.38
100910	Chpf2	mRNA	11.78	7.46	9.01	8.98	11.13	10.65	6.57	7.74
100929	Tyw1	mRNA	10.39	9.02	9.21	9.15	10.88	10.57	8.87	9.44
100952	Emilin1	mRNA	10.62	14.95	13.44	12.72	15.53	13.23	8.32	10.51
100972	Rab28	mRNA	39.73	40.49	44.99	39.31	43.05	41.54	35.51	40.11
100978	Nfxl1	mRNA	5.61	5.54	5.82	5.64	3.68	4.71	5	3.48
100986	Akap9	mRNA	2.95	6.42	4.98	5.11	1.88	1.91	2.1	1.9
101023	Zfp513	mRNA	7.48	6.32	7.04	7.14	7.41	6.6	4.84	6.28
101055663	LOC101055663	mRNA	0.25	0.45	0.29	0.62	0.22	0	0	0.13
101055670	Heatr4	mRNA	0	0.01	0	0.01	0	0	0	0.01
101055671	Lipo2	mRNA	0	0.08	0.06	0.08	0.07	0.1	0.69	0.71
101055672	LOC101055672	mRNA	0.58	0.22	0.31	0.56	0.12	0.08	0.2	0.1
101055676	LOC101055676	mRNA	0	0	0	0.32	0	0	0	0
101055745	Gm29721	mRNA	0	0	0	0	0	0	0	0
101055754	Gm2974	mRNA	0	0	0	0	0	0	0	0
101055758	LOC101055758	mRNA	1.16	1.73	1.35	1.19	0.37	0.56	1.33	1.11
101055806	Gm10378	mRNA	0.35	0.22	0.28	0.37	0.56	0.65	0.17	0.1
101055874	Gm29737	mRNA	0.14	0.7	0.29	0.4	0.26	0.09	0.05	0.18
101055907	Gm15246	mRNA	0.6	0.34	0.4	0.23	0.26	0.15	0.32	0.2
101055939	Gm4869	mRNA	0	0	0	0	0.02	0	0	0
101055983	Gm14569	mRNA	0	0	0.01	0.01	0	0	0	0
101055987	Gm29758	mRNA	0.25	1.23	0.63	0.44	0	0.2	0.58	0.25
101056032	Gm9831	mRNA	0	0	0	0	0	0	0	0
101056047	Gm28455	mRNA	0.09	0.09	0.09	0.05	0.02	0.09	0.08	0.05
101056073	Zfp990	mRNA	0	0	0	0.03	0	0	0	0
101056084	Gm29776	mRNA	0.02	0	0.03	0.02	0.02	0	0	0.03
101056115	Gm17067	mRNA	0	0.02	0	0	0	0	0	0
101056144	LOC101056144	mRNA	0.53	0.37	0.54	0	0.39	0.06	0.21	0.06
101056159	LOC101056159	mRNA	0.23	0.28	0.32	0.32	0.14	0.04	0.34	0
101056205	Gm29797	mRNA	0.03	0.07	0.04	0.04	0.03	0	0	0.02
101056232	Gm29804	mRNA	2.66	1.42	1.32	1.8	1.26	1.45	0.96	0.54
101056241	Gm29808	mRNA	0	0	0	0	0	0	0	0
101056408	Gm15816	mRNA	0.04	0	0.04	0.09	0	0	0.05	0
101095	Zfp282	mRNA	3.33	2.72	2.8	3.4	2.92	2.92	2.3	2.24
101100	Ttll3	mRNA	0.77	0.54	0.75	0.92	0.29	0.26	0.41	0.36
101113	Snx21	mRNA	13.21	12.47	12.41	13.09	12.97	13.53	6.6	9.38
101118	Tmem168	mRNA	15.02	19.24	18.23	17.44	16.15	15.05	21.2	18.72
101122	Rpusd3	mRNA	12.8	9.29	11.7	9.73	11.95	13.55	10.76	15.18
101142	Itfg2	mRNA	8.71	7.24	7.53	7.5	10.45	9.48	6.79	7.12
101148	Bmt2	mRNA	7.93	9.51	9.78	8.95	5.02	5.02	5.56	4.13
101185	Pot1a	mRNA	5.56	4.92	5.44	5.24	5.02	5.49	5.54	3.99
101187	Parp11	mRNA	2.4	3.01	2.52	2.54	2.46	2.76	3.7	3.79
101197	Zfp956	mRNA	4.13	2.2	2.67	3.31	2.54	2.49	1.81	2.21
101202	Hepacam2	mRNA	9.45	8.84	8.49	8.17	13.83	14.62	12.59	10.04
101206	Tada3	mRNA	10.96	12.09	11.38	9.14	12.74	12.69	9.81	10.96
101214	Tra2a	mRNA	18.84	35.72	30.36	29.3	24.4	25.73	25.37	20.07
101240	Wdr91	mRNA	21.13	18.76	20.78	21.11	20.51	19.55	14.92	14.62
101314	Brk1	mRNA	127.92	107.83	109.21	118.99	117.83	114.57	110.1	117.24
101320	Dyrk4	mRNA	0	0	0	0	0.04	0	0	0.03
101351	Eogt	mRNA	5.16	6.86	6.93	6.13	4.99	5.23	7.28	5.86
101358	Fbxl14	mRNA	6.99	5.87	6.38	6.67	7.41	8.04	5.71	6.2
101359	Prrt4	mRNA	0	0.06	0	0	0.17	0.12	0.02	0.06
101401	Adamts9	mRNA	1.41	2.12	1.83	1.71	2.09	2.33	1.73	1.6
101437	Dhx32	mRNA	15.64	14.74	16.32	16.27	15.29	16.32	16.05	16.83
101471	Phrf1	mRNA	8.18	7.13	7.3	7.11	7.54	8.07	5.75	5.18
101476	Plekha1	mRNA	23.16	35.8	31.58	29.84	27.8	27.99	25.71	21.26
101488	Slco2b1	mRNA	17.89	11.6	14.49	13.91	13.77	14.35	9.86	9.3
101488143	Hbb-bt	mRNA	53.45	140.9	100.33	109.33	155.27	166.18	257.55	307.98
101488212	Evi2	mRNA	0	0	0.77	0.18	0	0.44	0.23	0
101489	Ric8a	mRNA	17.19	13.93	14.94	15.73	17.25	17.62	12.84	12.23
101490	Inpp5f	mRNA	14	17.49	16.45	16.08	14.25	15.25	18.46	15.81
101497	Plekhg2	mRNA	3.57	2.68	3.43	3.03	3.11	3.07	2.26	2.14
101502	Hsd3b7	mRNA	15.93	16.45	16.46	15.8	16.81	15.91	13.88	12.4
101513	Mob2	mRNA	34.54	22.05	27.33	29.16	26.24	27.76	20.9	21.48
101533	Klk9	mRNA	0	0	0.07	0.07	0	0	0	0
101540	Prkd2	mRNA	4.39	3.33	3.66	3.38	3.75	3.89	2.87	3.45
101543	Wtip	mRNA	16.18	14.55	17.26	16.54	14.28	13.42	10.53	12.21
101544	Zfp575	mRNA	0.18	0.2	0.2	0.15	0.07	0.03	0.17	0.19
101565	Ccp110	mRNA	1.91	2.49	2.37	2.33	1.41	1.61	1.8	1.32
101568	Vrk3	mRNA	34.04	33.91	30.9	31.7	35.83	39.65	32.28	30.37
101592	Efl1	mRNA	6.15	6.21	5.8	6.3	7.32	7.25	6.51	5.7
101602	AI467606	mRNA	1.97	1.88	1.55	1.89	1.26	1.81	1.76	1.55
101604	E430018J23Rik	mRNA	3.31	2.76	3.6	3.78	3.39	3.78	3.05	3.22
101612	Grwd1	mRNA	7.78	7.68	8.23	7.12	10.29	10.57	8.68	9.16
101613	Nlrp6	mRNA	20.48	21.02	21.73	20	15.96	15.15	16.32	18.81
101631	Pwwp2b	mRNA	2.8	2.56	2.31	1.9	3.36	3.24	2.22	2.23
101685	Spty2d1	mRNA	6.5	7.79	7.47	7.1	6.55	6.75	7.05	5.7
101700	Trim68	mRNA	2.41	2.83	2.14	3.11	3.16	2.7	2.27	2.3
101706	Numa1	mRNA	22.51	20.87	21.46	22.13	24.08	24.57	14.41	15.39
101739	Psip1	mRNA	6.45	13.9	10.86	11.61	5.4	5.07	5.95	4.83
101744	Acp7	mRNA	0	0	0	0	0	0	0	0
101772	Ano1	mRNA	0.96	0.94	1.03	0.9	1.14	1.22	1	1.18
101809	Spred3	mRNA	0.54	0.51	0.58	0.69	0.71	0.57	0.53	0.44
101831	Faap24	mRNA	3.9	4.29	3.95	3.69	3.54	3.82	3.99	3.09
101835	AW146154	mRNA	1.32	3.11	2.44	2.55	1.17	0.99	0.96	0.77
101861	Ints4	mRNA	8.99	11.81	10.79	10.22	11.46	12.42	13.89	13.26
101867	Rrp8	mRNA	7.29	6.25	6.76	6.95	7.66	8.25	7.92	7.65
101869	Unc45a	mRNA	13.78	11.38	12.5	12.16	12.13	11.62	7.63	9.5
101883	Igflr1	mRNA	2.79	1.74	2.97	1.85	1.32	1.03	1.35	1.17
101943	Sf3b3	mRNA	18	16.46	16.21	16.7	17.54	17.9	15.09	14.01
101966	D8Ertd738e	mRNA	299.04	266.01	270.05	288.27	255.41	262.51	239.3	274.88
101985	Usb1	mRNA	12.89	9.28	10.36	9.73	9.79	8.45	8.53	8.04
101994	Champ1	mRNA	6.17	6.34	6.8	6.74	7.64	6.69	6.24	5.37
102032	Smim19	mRNA	22.42	21.21	20.44	19.64	26.07	23.63	22.63	25.26
102058	Exoc8	mRNA	2.92	3.2	3.08	2.86	3.24	3.54	3.36	3.23
102060	Gadd45gip1	mRNA	19.48	18.2	20.04	16.63	19.23	20.31	14.57	17.46
102075	Plekhg4	mRNA	0.02	0	0.02	0	0.01	0.02	0	0
102093	Phkb	mRNA	7.65	13.54	11.98	11.02	9.39	10.24	15.19	13.37
102098	Arhgef18	mRNA	13.97	14.16	15.76	14.04	17.77	16.74	12.39	10.72
102103	Mtus1	mRNA	26.75	23.95	24.63	24.79	21.56	22.5	24.62	21.93
102115	Dohh	mRNA	33.42	29.97	30.82	30.1	31.81	32.93	18.93	32.38
102122	Fam192a	mRNA	29.73	25.13	27.36	27.76	26.7	27.26	26.38	24.55
102124	Enkd1	mRNA	3.17	3.88	3.73	3.35	3.41	3.66	3.06	3.59
102141	Snx25	mRNA	14.67	17.55	16.77	15.65	13.65	14.36	13.7	14.32
102162	Taf5l	mRNA	10.3	7.58	7.86	8.53	9.51	8.73	7.1	7.18
102182	Prmt9	mRNA	8.68	7.3	7.59	8.05	7.41	8.35	7.74	7.75
102193	Zdhhc7	mRNA	17.46	14.18	16.35	15.27	16.54	17.6	12.05	16.06
102209	Snapc2	mRNA	16.4	15.1	15.4	14.99	15.5	17.45	11.38	14.57
102216272	Ak6	mRNA	32.26	34.34	33.6	34.94	32	32.7	40.53	41
102247	Gpat4	mRNA	38.13	33.38	36.37	37.35	34.25	34.14	29.23	29.52
102278	Cpne7	mRNA	2.05	1.54	1.82	1.69	2.19	1.7	1.32	1.45
102294	Cyp4v3	mRNA	8.44	4.67	6.21	6.03	4.85	5.98	4.93	4.39
102323	Dcun1d2	mRNA	7.39	9.29	9.18	9.02	9.45	11.09	11.11	11.04
102334	Ankrd10	mRNA	16.06	11.08	11.89	12.89	9.75	9.91	8.35	7.24
102339	Cog4	mRNA	22.02	29.08	27.68	28.04	30.13	29.64	33.41	34.15
102371	Myzap	mRNA	5.62	3.7	3.8	4.13	4.65	4.97	2.88	2.71
102414	Clk3	mRNA	21.49	20.95	20.08	21	20.31	20.3	18.33	16.95
102423	Hinfp	mRNA	2.32	2.92	2.58	2.23	2.73	2.48	2.26	1.87
102436	Lars2	mRNA	8.03	10.93	9.97	9.43	11.72	11.13	13.51	13.59
102442	Dennd4a	mRNA	2.15	2.4	2.38	2.3	1.5	1.45	1.76	1.25
102443350	Xndc1	mRNA	4.29	4.77	4.26	4.29	5.36	4.47	4.41	4.2
102443351	Xntrpc	mRNA	0	0	0	0	0	0	0	0
102448	Xylb	mRNA	75.83	97.19	91.21	86.27	127.39	128.82	142.77	122.87
102462	Imp3	mRNA	81.03	60	73.35	71.95	72.88	69.6	53.21	63.24
102502	Pls1	mRNA	15.15	19.47	18.79	17.19	16.08	16.19	18.87	15.38
102545	Cmtm7	mRNA	8.67	10.45	9.94	9.8	9.31	8.77	7.78	7.73
102566	Ano10	mRNA	15.34	14.69	15.41	15.02	16.79	16.82	14.98	14.79
102570	Slc22a13	mRNA	100.85	63.13	82.57	81.55	49.05	51.79	46.46	54.07
102580	Alg9	mRNA	7.19	8.53	7.73	8.15	9.24	8.92	9.76	8.88
102595	Plekho2	mRNA	3.23	3.64	3.87	3.52	3.25	3.74	3	2.53
102607	Snx19	mRNA	10.47	11.14	10.54	10.08	12	11.16	10.71	10.73
102614	Rpp25	mRNA	0.24	0.71	0.7	0.17	0.73	0.41	0.38	0.5
102626	Mapkapk3	mRNA	12.81	11.36	10.81	10.62	11.35	11.79	10.83	9.61
102631503	Gm29825	mRNA	0	0.04	0	0	0	0	0.04	0
102631681	Gm29958	mRNA	0	0	0	0	0	0	0	0
102631705	Gm29975	mRNA	0	0	0.01	0	0	0.01	0	0
102631730	4930512M02Rik	mRNA	0	0.7	0.28	0.42	0	0.28	0.32	0.13
102631909	Gm30124	mRNA	0	0.41	0.24	0.23	0.08	0.06	0.03	0.11
102632	Acad11	mRNA	88.69	101.99	100.19	98	118.78	124.92	130.41	120.7
102632102	LOC102632102	mRNA	0.07	0.38	0.21	0	0.2	0.07	0.31	0.07
102632142	Gm18905	mRNA	0	0	0	0.03	0	0	0	0
102632353	Gm30447	mRNA	0	0	0	0	0.02	0	0	0
102632483	Gm17330	mRNA	0.12	0.75	0.19	0.3	0.17	0.13	0.13	0.2
102632555	Gm12873	mRNA	0	0	0	0	0	0	0	0
102632660	Gm30679	mRNA	0	0.02	0	0	0	0.02	0.02	0
102632693	Gm30698	mRNA	0.14	0.41	0	0.2	0.2	0	0.15	0.13
102632737	Gm30732	mRNA	0.06	0.04	0.02	0	0	0	0.02	0
102632738	Gm30733	mRNA	0	0	0	0	0	0	0	0
102633075	Gm30990	mRNA	0	0	0.01	0.03	0.01	0	0	0
102633156	LOC102633156	mRNA	1.42	6.98	3.77	2.81	2.2	2.52	1.94	2.28
102633301	Gm31160	mRNA	0.1	0.1	0.09	0.05	0.09	0.09	0.1	0
102633345	Gm9922	mRNA	1.46	1.29	1.03	1.09	1.15	1.03	1.17	0.99
102633424	Gm31255	mRNA	0.09	0.17	0.15	0.14	0.02	0.01	0.04	0.05
102633458	Gm11100	mRNA	0	0.08	0.08	0	0	0.04	0.2	0.18
102633498	Gm31309	mRNA	0	0	0	0	0	0	0	0
102633679	Gm31445	mRNA	0.01	0	0	0	0	0	0	0
102633740	Gm31493	mRNA	5.33	4.48	4.76	4.42	2.06	1.72	3.06	2.97
102633750	Gm10130	mRNA	1.04	1.5	1.25	1.08	0.93	0.95	1.24	1.16
102633763	Gm31513	mRNA	0.04	0.03	0.16	0.04	0.06	0.05	0.07	0.19
102633888	Gm31606	mRNA	0	0.02	0.01	0	0.01	0.01	0.01	0.01
102633951	Gm31649	mRNA	0	0	0	0	0	0.21	0.12	0
102633986	Gm31679	mRNA	0.27	0.43	0.1	0.16	0.1	0.26	0.1	0.09
102634072	Gm38457	mRNA	0.71	0.38	0.44	0.56	0.63	0.45	0.22	0.35
102634078	LOC102634078	mRNA	2.79	1.67	2	2.23	2.12	1.73	1.32	1.08
102634296	Gm4779	mRNA	0	0	0.03	0	0.07	0	0	0
102634333	1110002E22Rik	mRNA	0.01	0.01	0.01	0.01	0.01	0	0.01	0
102634429	Gm6569	mRNA	0	0	0.04	0	0	0.04	0	0
102634672	Gm32204	mRNA	0	0	0	0	0	0	0	0
102634715	Gm32234	mRNA	0	0.01	0.01	0	0	0	0	0
102634746	Gm13201	mRNA	0.13	0.15	0.15	0.21	0.13	0.13	0.18	0.05
102634778	Gm32280	mRNA	0	0	0	0	0	0	0.05	0.04
102634841	Gm38469	mRNA	0	0.03	0.06	0.03	0.03	0.03	0.03	0
102634941	Gm29376	mRNA	0	0	0	0	0	0	0	0
102635181	Gm32584	mRNA	0	0.05	0	0	0	0	0	0
102635315	Gm32687	mRNA	0.28	2.2	1.6	0.96	0.3	0.26	0.19	0.11
102635360	Gm32719	mRNA	0.05	0.37	0.21	0.21	0.16	0.14	0.09	0.26
102635552	Gm32856	mRNA	0.17	0.67	0.43	0.45	0.05	0.09	0.14	0.06
102635566	LOC102635566	mRNA	0	0.01	0	0	0	0	0.01	0
102635744	Gm28729	mRNA	0	0	0	0	0	0	0	0.03
102635781	Gm38481	mRNA	0	3.26	3.51	1.86	1.5	4.29	4.37	4.42
102635802	Gm33049	mRNA	0.63	1.14	1.15	1.13	1.32	0.51	0.42	1.41
102635873	Gm33099	mRNA	0	0	0	0	0	0	0	0
102635879	4933407O12Rik	mRNA	0.07	0.07	0.22	0	0	0.07	0.16	0.07
102635944	Gm33153	mRNA	0.25	0.2	0.29	0.39	0.36	0.28	0.17	0.15
102636082	Ccdc168	mRNA	0	0.01	0.01	0.01	0	0	0	0
102636203	4930519L02Rik	mRNA	0.19	0.56	0.38	0	0	0	0.22	0
102636251	Gm33370	mRNA	0.02	0.02	0.05	0.02	0	0	0.12	0
102636256	Gm33373	mRNA	0.58	0.95	0.84	0.63	0.39	0.25	0.26	0.33
102636497	Gm29258	mRNA	0	0	0	0	0	0	0	0
102636509	Gm8020	mRNA	0	0.13	0	0	0.13	0	0	0.11
102636907	Gm4275	mRNA	0	0	0	0	0.04	0.04	0.02	0.04
102636909	Gm33851	mRNA	0	0	0	0	0.26	0.25	0	0.1
102636989	Acte1	mRNA	0.05	0.05	0	0	0	0	0	0.05
102637020	Gm33933	mRNA	0.04	0.04	0	0.07	0	0.07	0	0.04
102637087	Gm33989	mRNA	0.99	2.48	1.7	1.91	0.56	0.62	0.71	0.6
102637099	Gm38495	mRNA	9.91	11.11	11.16	10.16	11.5	11.67	11.46	8.62
102637366	Gm10037	mRNA	0.38	0.72	0.46	0.59	0.33	0.21	0.49	1
102637505	Gm34296	mRNA	0	0	0	0	0	0	0	0
102637507	Gm34298	mRNA	0.92	0.51	0.62	0.57	0.36	0.37	0.35	0.33
102637572	Gm38499	mRNA	0.28	0.39	0.33	0.33	0.21	0.22	0.24	0.26
102637782	Gm34507	mRNA	0.88	0.45	0.72	0.75	0.8	0.62	0.41	0.53
102637808	Gm21976	mRNA	0	0	0	0	0	0	0	0
102637839	Gm10476	mRNA	0	0	0	0.06	0	0	0	0
102637947	LOC102637947	mRNA	3.42	4.49	3.82	3.04	5.84	4.26	7.21	2.78
102637973	Gm34653	mRNA	0	0	0	0	0	0.04	0	0
102638047	LOC102638047	mRNA	0.4	0.49	0.26	0.45	0.05	0.08	0.17	0.08
102638083	Ccdc188	mRNA	0	0	0	0	0	0	0	0
102638085	LOC102638085	mRNA	0	0	0	0	0	0	0	0
102638120	Gm34758	mRNA	0.13	0.2	0.13	0.15	0.18	0.23	0.31	0.25
102638268	1700014D04Rik	mRNA	0	0.03	0.01	0.05	0.05	0	0.01	0.01
102638514	Gm35060	mRNA	0	0	0	0.05	0	0	0	0
102638541	Gm35078	mRNA	0	0	0	0	0	0	0	0
102638546	Gm35083	mRNA	0	0.17	0.09	0.08	0.08	0	0.19	0
102638674	Gm14428	mRNA	0	0.37	0	0.18	0	0	0.21	0
102638847	Gm35315	mRNA	0.15	0.46	0.4	0.34	0.11	0.11	0.07	0.2
102638882	Gm35339	mRNA	0.19	0.27	0.25	0.35	0.2	0.19	0.12	0.11
102638888	LOC102638888	mRNA	5.38	6.08	5.99	6.29	8.23	8.65	4.04	6.47
102638918	Gm35364	mRNA	0.2	0.11	0.08	0.08	0.09	0.09	0	0.03
102638978	Gm35410	mRNA	0.28	0.2	0.18	0.32	0.28	0.34	0.19	0.14
102639021	LOC102639021	mRNA	0.15	0.13	0.24	0	0.25	0.07	0.07	0.15
102639087	Gm35486	mRNA	0.33	0.51	0.48	0.42	0.37	0.31	0.34	0.28
102639105	Gm35498	mRNA	1.03	1.43	1.66	1.1	0.38	1.1	1.2	1.19
102639132	Gm21885	mRNA	0.06	0.02	0	0.02	0.04	0	0.02	0.02
102639145	LOC102639145	mRNA	0.21	0.14	0.2	0.14	0.1	0.16	0.02	0.12
102639178	Gm35549	mRNA	0.15	0.09	0	0	0	0	0	0
102639229	Gm35588	mRNA	0	0	0	0	0	0	0	0
102639543	Ifi206	mRNA	0.28	0.79	0.47	0.49	0.32	0.29	0.56	0.6
102639549	Gm38521	mRNA	0.21	0.27	0.25	0.33	0.24	0.2	0.2	0.21
102639598	Gm14296	mRNA	0.91	3.68	2.43	2.44	0.76	0.67	0.95	0.05
102639650	Vamp9	mRNA	0.16	0.13	0	0	0	0	0	0
102639653	Gm2007	mRNA	0.16	0.16	0.78	0.11	0	0	0	0
102639700	LOC102639700	mRNA	0.13	0.73	0.48	0.25	0.11	0.12	0.17	0.12
102639794	LOC102639794	mRNA	0	0	0	0	0	0	0	0
102639802	Gm36028	mRNA	4.09	2.37	3.17	3.21	3.24	3.08	4.24	3.47
102639870	Gm38523	mRNA	0	0	0	0	0	0	0	0
102640043	Gm36210	mRNA	0.29	0.24	0.28	0.32	0.45	0.58	1.05	1.32
102640165	Gm36298	mRNA	0.31	0.61	0.64	0.63	0.21	0.3	0.16	0.2
102640171	Gm38525	mRNA	0.32	0.27	0.25	0.4	0.07	0.27	0.15	0.24
102640203	Gm36327	mRNA	0	0	0	0	0	0	0	0
102640263	Gm36375	mRNA	0	0	0	0	0	0	0	0
102640268	Gm2956	mRNA	0	0	0.08	0.04	0	0.04	0	0
102640376	Gm36448	mRNA	0	0	0	0	0	0	0	0
102640387	Gm36457	mRNA	1.06	0.68	0.81	0.66	1.5	1.11	0.57	0.84
102640586	LOC102640586	mRNA	0	0	0	0.03	0.03	0	0	0
102640673	LOC102640673	mRNA	0.5	2.27	2.12	1.54	0.22	0.26	0.43	0.3
102640710	Gm36712	mRNA	0	0.05	0.02	0	0	0	0	0
102640722	Gm36722	mRNA	0.02	0.01	0.02	0.02	0.02	0.02	0.07	0.01
102640809	Gm36789	mRNA	0	0.03	0	0	0	0	0.03	0
102640913	Gm36864	mRNA	0.08	0.18	0.28	0.09	0.59	0.48	0.21	0.04
102640920	Pvrig	mRNA	0.17	0.21	0.07	0.08	0.02	0.15	0.05	0.08
102641068	Gm38529	mRNA	0	0.11	0.11	0.17	0.07	0.19	0.09	0.15
102641157	Gm38538	mRNA	0.07	0.12	0.07	0	0.08	0.2	0.08	0.19
102641244	Gm27239	mRNA	0.13	0.09	0.18	0.21	0.23	0.19	0.23	0.12
102641463	Gm17175	mRNA	0	0.07	0	0	0	0	0	0
102641467	Gm20684	mRNA	0.39	0.47	0.6	0.54	0.47	0.27	0.23	0.26
102641557	Gm38564	mRNA	0	0	0	0	0	0	0	0
102642386	LOC102642386	mRNA	0	0	0	0	0	0	0	0
102643076	Gm38655	mRNA	0	0	0	0	0	0	0	0
102643210	Gm38664	mRNA	0.25	0.09	0.22	0.2	0.18	0.13	0.07	0.13
102644	Oaf	mRNA	10.9	13.81	13.36	12.8	15.2	13.74	13.32	14.75
102657	Cd276	mRNA	0.15	0.24	0.28	0.34	0.16	0.19	0.18	0.1
102680	Slc6a20a	mRNA	15.78	8.97	13.25	12.51	13.11	12.42	9.55	7.63
102693	Phldb1	mRNA	7.01	9.16	7.55	8.51	9.54	9.22	6.06	7.42
102747	Lrrc49	mRNA	1.87	2.39	2.28	2.23	2.28	2.09	1.93	1.73
102774	Bbs4	mRNA	9.18	7.27	8.45	8.16	7.71	8.49	7.96	7.51
102791	Tcta	mRNA	36.64	31.93	36.71	35.72	40.18	35.49	33.7	33.45
102857	Slc6a8	mRNA	67.97	60.4	63.82	62.93	84.13	83.35	69.18	66.5
102866	Pls3	mRNA	27.91	42.27	35.28	36.83	28.43	28.61	32.44	23.11
102871	Radx	mRNA	3.25	2.83	2.97	2.8	1.71	1.74	1.31	0.74
102902673	Gm21992	mRNA	0.34	0.07	0	0.27	0.14	0	0	0.07
102920	Cenpi	mRNA	0.02	0.11	0.16	0.12	0.04	0.27	0.15	0.02
102954	Nudt10	mRNA	2.41	1.47	2.18	2.12	1.29	1.62	1.23	1.87
102991	AU022751	mRNA	0	0	0	0	0	0	0	0
103080	Sept10	mRNA	8.04	10.69	9.23	8.78	9.48	10.15	8.93	7.55
103098	Slc6a15	mRNA	8.32	12.31	11.01	10.31	6.83	6.15	10.93	9.15
103135	Pan2	mRNA	7.16	5.21	6.38	5.83	4.88	4.77	3.91	3.53
103136	Pwp1	mRNA	12.06	11.68	11.86	11.81	10.8	12.45	13.14	12.04
103140	Gstt3	mRNA	49.16	40.72	44.92	44.84	61.52	58.76	45.76	44.03
103142	Rdh9	mRNA	1.21	1.46	1.64	1.46	1.45	1.46	1.64	0.71
103149	Upb1	mRNA	60.42	51.36	52.8	53.61	59.46	56.59	60.07	61.99
103161	Apof	mRNA	0	0.09	0.06	0	0.06	0.03	0	0.03
103172	Chchd10	mRNA	278.85	243.31	248.22	258.82	270.64	258.54	144.38	237.22
103199	Fig4	mRNA	11.46	12.11	11.22	11.7	13.71	13.42	13.3	14.06
103213	Traf3ip2	mRNA	5.24	2.74	4.05	3.69	4.03	3.23	2.93	2.76
103220	Ttc41	mRNA	1.86	2.17	1.8	2.05	1.46	1.79	1.26	1.27
103236	Csnk1g2	mRNA	54.92	50.38	53.05	52.39	57.68	56.33	41.65	47.19
103266	Tmem263	mRNA	3.65	4.3	4.51	4.99	3.61	3.27	3.39	2.65
103268	Cep57l1	mRNA	2.53	2.68	2.74	2.89	1.82	2.41	2.4	2.52
103284	Zc3h10	mRNA	8.7	6.17	7.33	6.45	7.75	7.42	5.32	4.84
103406	Zfr2	mRNA	0.62	0.7	0.79	0.89	0.45	0.76	0.56	0.62
103425	Ncln	mRNA	27.11	24.43	25.88	26.03	26.53	25.46	18.88	23.86
103466	Nt5dc3	mRNA	2.59	1.61	2.03	2.16	2.18	2.48	1.83	1.66
103468	Nup107	mRNA	5.73	4.6	5.31	4.86	4.75	5.64	5.8	5.41
103511	Calhm5	mRNA	1.72	1.54	1.73	1.15	0.56	0.37	1.07	0.9
103534	Mgat4b	mRNA	55.86	42.91	49.1	48.5	49.98	49.38	42.1	44.18
103537	Mbtd1	mRNA	6.32	6.13	6.69	6.96	4.2	3.99	4.99	3.41
103551	Epop	mRNA	2.16	0.95	1.63	2.05	2.35	2.2	1.33	1.09
103554	Psme4	mRNA	16.37	26.61	23.46	23.15	12.51	12.91	22.13	18.69
103573	Xpo1	mRNA	8.21	15.65	13.52	12.44	6.76	6.75	9.51	7.98
103583	Fbxw11	mRNA	32.35	30.24	32.73	32.45	35.98	38.91	37.9	37.38
103611158	Gm38666	mRNA	0	0	0	0	0	0	0	0
103655	Sec14l4	mRNA	0.35	0.1	0.18	0.12	0.27	0.25	0.27	0.42
103677	Smg6	mRNA	13.18	9.88	11.07	10.29	12.34	11.93	9.08	9.04
103694	Tmed4	mRNA	121.66	94.71	107.67	107.69	112.85	105.86	96.14	101.58
103710	Slc35e4	mRNA	5.35	3.57	3.62	4.73	4.83	4.79	3.35	3.84
103711	Pnpo	mRNA	43.71	35.96	37.96	38.93	46.66	41.7	43.88	46.01
103712	6330403K07Rik	mRNA	0.67	1.91	0.9	1.03	0	0.09	0.15	0.18
103724	Tbc1d10a	mRNA	23.87	25.69	26.32	25.87	27.48	25.55	20.02	26.07
103733	Tubg1	mRNA	12.68	12.4	13.25	11.69	13.7	13.37	13.43	14.09
103737	Pex12	mRNA	8.78	7.13	7.15	8.35	9.43	8.94	10.48	8.87
103742	Mien1	mRNA	127.25	140.43	135.02	130.31	118.64	140.15	155.69	201.66
103743	Tmem98	mRNA	16.01	9.52	12.34	11.57	11.41	11.6	7.71	7.06
103765	Tmem17	mRNA	3.13	2.77	3.15	3.58	2.42	2.45	2.72	2.55
103768	Tubg2	mRNA	0.34	0.63	0.37	0.83	0.28	0.33	0.4	0.28
103784	Wdr92	mRNA	11.59	8.24	8.63	9.53	7.43	7.51	7.6	7.68
103806	Maml1	mRNA	5.47	4.44	4.79	4.84	4.62	4.5	3.55	3.57
103836	Zfp692	mRNA	4.59	5.02	3.57	4.51	3	3.05	2.15	2.21
103841	Cuedc1	mRNA	9.34	8.35	8.27	8.97	9.64	8.41	5.71	5.83
103844	Inca1	mRNA	6.07	3.75	4.49	5.36	3.02	4.47	2.39	3
103850	Nt5m	mRNA	12.39	12.01	12.48	12.03	13.26	13.1	9.23	12.26
103889	Hoxb2	mRNA	21.23	11.74	15.82	16.02	14.63	15.53	12.35	11.7
103963	Rpn1	mRNA	61.1	73.39	70.72	69.01	76.19	74.08	78.6	80.44
103967	Dnm3	mRNA	2.25	3.09	2.86	2.32	2.61	2.11	2.02	1.51
103978	Gpc5	mRNA	0.54	0.5	0.51	0.41	0.34	0.39	0.18	0.36
103988	Gck	mRNA	0	0	0	0.03	0.06	0	0	0.06
104001	Rtn1	mRNA	2.71	4.77	4.23	4.93	1.42	1.19	0.94	0.84
104009	Qsox1	mRNA	14.1	7.84	11.92	11.64	11.03	11.87	8.51	6.71
104010	Cdh22	mRNA	0	0.07	0.04	0.04	0.11	0.07	0	0.05
104015	Synj1	mRNA	5.71	5.06	5.23	5	4.95	4.98	5.12	3.5
104027	Synpo	mRNA	18.57	18.46	18.77	18.4	21.17	21.2	13.55	13.8
104069	Sncb	mRNA	0.3	1.34	0.52	1.04	0	0	0	0
104079	Nxph3	mRNA	0.91	0.76	0.65	0.68	1.13	1.23	0.77	0.72
104080	Nxph4	mRNA	0.41	2.25	2.54	2.13	2.02	1.64	1.44	2.16
104082	Wdr7	mRNA	2.7	4.19	3.61	3.53	3.74	4.3	4.32	3.53
104086	Cyp27a1	mRNA	53.07	31.38	42.65	39.02	29.36	30.4	28.75	26.87
104099	Itga9	mRNA	2.65	3.86	3.62	3.61	2.78	2.89	2.87	2.7
104110	Adcy4	mRNA	1.93	3.07	2.44	2.35	2.86	2.6	1.63	1.69
104111	Adcy3	mRNA	1.19	1.38	1.13	1.08	0.91	0.8	0.77	0.88
104112	Acly	mRNA	34.73	56.17	49.54	48.1	50.49	54.46	54.35	53.79
104130	Ndufb11	mRNA	458.77	378.19	414.77	417.07	434.85	420.23	343.82	412.52
104156	Etv5	mRNA	7.34	6.27	6.7	6.48	9.83	10.79	8.71	7.51
104158	Ces1d	mRNA	131.77	173.65	163.8	157.11	211.97	211.06	297.3	293.62
104174	Gldc	mRNA	154.14	58.25	97.38	100.85	87.61	90.45	62.05	51.52
104175	Sbk1	mRNA	11.7	13.67	12.85	12.94	15.87	14.06	13.72	16.56
104183	Chil4	mRNA	0.15	0.1	0	0	0	0	0	0
104184	Blmh	mRNA	39.8	41.42	40.63	40.95	42.95	47.05	57.23	59.52
104215	Rhoq	mRNA	21.47	26.53	25.14	24.78	20.43	22.72	28.14	21.6
104245	Slc6a5	mRNA	0	0.01	0	0.01	0.06	0.05	0.03	0.01
104248	Cabin1	mRNA	7.46	6.2	6.85	6.25	7.81	6.99	5.54	5.88
104252	Cdc42ep2	mRNA	6.74	7.84	7.82	7.52	9.02	10.51	7.83	7.46
104263	Kdm3a	mRNA	13.85	10.17	11.82	12.1	8.34	8.54	7.75	5.65
104271	Tex15	mRNA	0.02	0.17	0.11	0.09	0	0	0.1	0
104303	Arl1	mRNA	152.97	152.91	149.39	149.8	136.92	145.95	154.83	160.27
104318	Csnk1d	mRNA	43.59	32.1	37.65	37.93	37.76	37.82	30.85	31.88
104346	Gas8	mRNA	9.53	9.8	9.27	10.26	11.88	10.53	8.75	8.66
104348	Zfp120	mRNA	1.7	4.83	3.75	3.27	0.78	0.99	1.17	0.94
104349	Zfp119a	mRNA	2.09	3.36	2.96	2.57	1.17	1.34	1.6	0.79
104360	Isl2	mRNA	0.04	0.04	0.02	0.04	0	0	0	0
104362	Meig1	mRNA	0.28	0	0.2	0	0	0.29	0.34	0
104382	Barhl2	mRNA	0	0	0	0	0	0	0	0
104383	Rcor2	mRNA	0.27	0.41	0.3	0.65	0.88	0.96	0.6	0.41
104394	E2f4	mRNA	15.88	13.01	13.76	15.95	15.74	14.8	11.71	13.89
104401	Pcnx3	mRNA	7.15	6.83	7.26	7.19	8.21	8.19	5.61	6.28
104416	Bap1	mRNA	26.97	26.21	28.11	27.64	30.92	28.69	23.72	25.46
104418	Dgkz	mRNA	21.07	22.75	23.6	22.3	21.47	22.81	22.33	25.83
104443	Npffr2	mRNA	0	0	0	0	0	0	0	0
104444	Rexo2	mRNA	69.01	72.35	67.81	69.25	67.38	67.95	69.45	71.03
104445	Cdc42ep1	mRNA	13.6	11.51	12.88	13.97	16.58	16.32	11.02	10.59
104457	0610010K14Rik	mRNA	32.8	24.93	31.98	30.64	34.09	41.73	33.32	38.69
104458	Rars	mRNA	24.68	29.94	28.76	28.81	26.62	25.95	35.44	34.24
104479	Ccdc117	mRNA	21.12	17.59	18.98	20.33	17.72	18.01	13.82	11.7
104570	Ppp4r3b	mRNA	5.29	15.41	11.27	11	3.13	2.75	4.14	3.08
104582	Rprml	mRNA	0.08	0.16	0	0	0	0.08	0.09	0.22
104601	Mycbpap	mRNA	0.93	1.16	1.35	0.88	0.82	1.08	0.55	0.74
104625	Cnot6	mRNA	11.69	19.26	17.38	15.66	9.81	10	12.49	9.81
104662	Tsr1	mRNA	9.34	10.67	10.16	9.96	11.45	11.61	11.64	11.48
104681	Slc16a6	mRNA	2.12	2.83	2.48	2.89	3.43	3.18	6.06	5.14
104709	Pik3r6	mRNA	0.88	0.93	0.82	0.79	1.2	0.92	0.76	0.8
104718	Ttc7b	mRNA	13.85	14.49	14.6	15.5	13.7	14.16	14.51	14.57
104721	Ddx1	mRNA	56.92	61.44	59.64	55.96	46.57	46.98	59.19	50.87
104725	Sptssa	mRNA	92.6	87.65	90.94	87.41	96.95	103.25	99.78	78.91
104732	Tedc1	mRNA	0.39	0.29	0.38	0.48	0.35	0.22	0.17	0.15
104759	Pld4	mRNA	3.88	6.54	6.25	4.55	5.98	6.02	3.92	4.76
104771	Jkamp	mRNA	22.29	25.09	24.57	25.03	24.39	24.02	28.48	27.99
104776	Aldh6a1	mRNA	271.34	314.14	304.4	296.32	314.29	326.69	449.69	385.47
104799	Vipas39	mRNA	24.98	22.62	23.91	24.96	27.52	26.57	23.69	24.63
104806	Fancm	mRNA	1.05	1.06	1.17	1.01	0.64	0.63	0.84	0.62
104816	Aspg	mRNA	7.19	10.8	9.51	9.68	6.82	6.49	10.76	16.28
104831	Ptpn23	mRNA	7.4	6.79	7.34	6.82	8.62	8.27	5.9	6.23
104836	Cbll1	mRNA	3.19	3.37	3.42	3.44	3.2	3.36	3.95	2.16
104859	Tecpr2	mRNA	1.93	1.66	1.78	1.89	1.77	1.9	1.31	1.31
104871	Spata7	mRNA	7.42	3.13	6.11	5.48	5.55	4.68	4.02	5.2
104884	Tdp1	mRNA	3.45	3.85	3.26	3.66	4.93	4.64	3.07	4.29
104885	Tmem179	mRNA	0.09	0.18	0.21	0.21	0	0	0.22	0.08
104886	Rab15	mRNA	3.45	2.18	2.84	3.04	3.51	2.98	2.02	1.62
104910	Slc25a47	mRNA	1.28	0.92	1.63	1.86	0.88	0.88	0.65	0.91
104923	Adi1	mRNA	52.8	48.23	51.22	47.3	56.93	59.23	62.03	50.24
104943	Fam110c	mRNA	11.62	5.93	8.69	9.06	7.02	6.14	6.57	5.43
105000	Dnal1	mRNA	2.49	2.38	2.24	2.16	1.87	1.95	1.87	1.61
105005	Lratd1	mRNA	9.78	6.11	8.16	7.46	5.08	5.46	3.6	3.12
105014	Rdh14	mRNA	28.77	39.12	35.86	35.18	31.81	33.5	32.91	34.68
105083	Pelo	mRNA	14.55	12.74	14.11	13.85	13.38	14.55	15.32	15.95
105148	Iars	mRNA	12.24	15.33	13.89	12.62	14.92	14.76	16.17	13.91
105171	Arrdc3	mRNA	46.08	55.19	53.33	51.88	30.93	32.19	34.94	24.43
105180375	Tmem265	mRNA	5.04	3.61	3.59	3.95	2.8	3.24	2.74	2.32
105193	Nhlrc1	mRNA	0.75	2.09	1.29	1.63	1.79	2.18	2.31	2.37
105203	Tasor2	mRNA	1.12	4.09	3.16	2.92	0.74	0.85	1	0.83
105239	Rnf44	mRNA	33.05	29.3	29.49	28.19	32.75	30.74	27.07	27.41
105242399	Gm21083	mRNA	0.4	0.17	0.36	0.14	0.18	0.13	0.15	0.18
105242418	Gm38690	mRNA	0	0.05	0.05	0	0	0	0	0
105242430	Gm38699	mRNA	0.47	2.13	1.89	0.67	0.63	0.57	0.41	0.24
105242433	Gm38702	mRNA	0.21	0.1	0.15	0.04	0.1	0	0.03	0.11
105242435	Gm38704	mRNA	0	0.07	0.49	0.21	0	0.07	0	0.07
105242449	LOC105242449	mRNA	0	0	0	0	0	0	0	0
105242472	Gm11639	mRNA	0	0	0	0	0	0	0	0
105242736	LOC105242736	mRNA	0.57	0.43	0.14	0.28	0.13	0.57	0.48	0
105242930	Gm39002	mRNA	0	0	0	0	0	0	0	0
105243	Slc9a3	mRNA	10.81	23.67	18.94	17.34	28.72	29.45	26.04	23.8
105243089	Gm39115	mRNA	0	0	0	0	0	0	0.08	0
105243147	Gm39147	mRNA	0.13	0	0.13	0	0	0.13	0	0
105243312	Gm39270	mRNA	0	0.09	0	0	0.26	0	0	0
105243585	Gm39469	mRNA	0.59	2.71	1.72	2.2	0.18	0.25	0.32	0.29
105243794	Gm39566	mRNA	0	0	0	0	0	0	0	0
105244006	Gm39701	mRNA	9.02	4.86	8.61	8.01	4.38	5.3	8.07	3.36
105244034	LOC105244034	mRNA	6.3	7.64	8.4	8.26	8.52	9	9.03	9.36
105244150	LOC105244150	mRNA	0	0.09	0.37	0.27	0.09	0.27	0	0.09
105244158	1700024J04Rik	mRNA	0.03	0	0	0	0.03	0	0	0
105244208	LOC105244208	mRNA	1376.84	993.26	1143.22	1160.5	1211.44	1216.6	1109.92	989.36
105244343	Gm39972	mRNA	365.09	315.53	338.45	338.18	422.05	401.52	442.65	430.58
105244402	LOC105244402	mRNA	0.12	0.79	0.38	1.04	0.11	0	0	0.11
105244600	Gm40190	mRNA	0.2	0.06	0.13	0.32	0.22	0.1	0.03	0.09
105244804	Gm40349	mRNA	0	0.04	0	0	0	0	0	0
105244808	Gm40353	mRNA	0	0	0	0.07	0	0	0	0
105244826	Gm40363	mRNA	1.75	1.6	1.42	1.19	0.62	1.37	1.08	0.37
105244829	Gm40365	mRNA	0.07	0	0.2	0.07	0.21	0.08	0.08	0.1
105244831	Gm40367	mRNA	1.81	1.77	2.21	2.88	3.88	2.4	1.77	1.96
105244833	Gm40369	mRNA	0.49	0.4	0.67	0.75	1.58	1.27	1.09	0.77
105244887	Gm40415	mRNA	0	0	0	0	0.16	0	0	0.08
105244925	Gm40447	mRNA	0.21	0.09	0.21	0.26	0.26	0.03	0.06	0.11
105244938	Gm40460	mRNA	0	0	0	0	0	0	0.07	0
105244947	Gm40469	mRNA	0.42	0.56	0.5	0.41	0.4	0.46	0.25	0.44
105244999	Gm40514	mRNA	28.57	23.35	30.61	28.97	26.06	32.45	59.86	30.67
105245	Txndc5	mRNA	81.47	71.16	76.12	78.29	60.82	59.29	51.78	54.02
105245011	Gm40525	mRNA	41.13	38	37.77	39.84	47.28	42.76	48.81	49.69
105245043	LOC105245043	mRNA	0	0.02	0.04	0.04	0.02	0.05	0.02	0.02
105245047	Gm40556	mRNA	0.12	0.04	0.04	0.11	0	0.04	0.04	0.04
105245097	Gm40595	mRNA	0.53	0.41	0.28	0.21	0.17	0.09	0.37	0.27
105245278	Gm40755	mRNA	0.97	0.81	0.77	0.89	1.62	1.45	1.13	0.71
105245342	Gm40814	mRNA	2.91	3.62	2.9	3.48	1.73	1.1	3.06	3.21
105245369	Gm40835	mRNA	0.3	0.21	0.29	0.24	0.26	0.19	0.21	0.05
105245381	Gm40847	mRNA	0.63	1.44	1.05	0.58	0.28	0.3	0.44	0.49
105245382	LOC105245382	mRNA	0.27	0.71	0.8	0.68	0.2	0.23	0.29	0.38
105245383	Gm40848	mRNA	0.09	0.48	0.1	0.34	0.09	0.09	0.43	0.13
105245389	Gm40853	mRNA	0.89	0.59	1	0.84	0.19	0.26	0.39	0.43
105245400	Gm40862	mRNA	0.37	0.22	0.2	0.3	0.19	0.13	0.23	0.13
105245402	Gm40864	mRNA	0.02	0.06	0.02	0.02	0.02	0.02	0	0.04
105245406	Gm5954	mRNA	0.31	0.23	0.06	0.29	0.13	0.08	0.17	0.18
105245424	Gm40881	mRNA	0.06	0.25	0.19	0.06	0	0	0.03	0.06
105245436	Gm40892	mRNA	0.83	2.22	1.59	1.37	0.6	0.56	0.8	0.82
105245453	LOC105245453	mRNA	0.44	0.53	0.48	0.44	0.29	0.64	0.39	0.26
105245580	A930018O16Rik	mRNA	0.15	0.15	0	0.07	0	0.07	0.16	0.14
105245682	Gm41099	mRNA	0	0.04	0	0	0	0.02	0	0
105245911	Gm41291	mRNA	0.77	0.83	0.61	0.64	0.75	0.58	0.56	0.56
105246	Brd9	mRNA	8.22	8.74	8.94	8.89	8.75	8.78	8.99	7.63
105246049	Gm41408	mRNA	0.17	0.21	0.16	0.22	0.22	0.29	0.15	0.1
105246303	Gm41607	mRNA	0	0	0	0	0	0	0	0
105246320	Gm26637	mRNA	0.08	0.18	0.08	0.33	0.23	0.2	0.29	0.17
105246572	Gm41844	mRNA	3.89	1.87	3.48	3.62	1.04	1.13	1.14	1.37
105246618	Gm41885	mRNA	45.41	29.5	40.69	42.06	46.76	50.84	79	64.37
105246807	Gm42031	mRNA	34.18	34.1	33.78	34.19	52.05	49.94	48.07	54.37
105246824	Gm42048	mRNA	16.11	50	36.24	35.39	22.56	24.29	24.03	21.82
105246825	Gm42049	mRNA	0	0	0.17	0	0	0	0.18	0
105246904	Gm42102	mRNA	159.33	168.15	172.5	174.38	234.15	245.26	262.55	236.03
105246940	Gm42134	mRNA	0.15	0.09	0.22	0	0.14	0	0	0.14
105246961	AB010352	mRNA	0.36	1.17	0.94	0.9	0.37	0.28	0.52	0.32
105246978	Gm42166	mRNA	0.97	0.29	0.38	0.61	0.54	0.53	0.17	0.19
105247050	Gm42226	mRNA	1.67	2.68	2.41	2.58	1.56	1.64	2.02	1.64
105247109	Gm42267	mRNA	3.31	2.84	2.89	3.09	2.73	3.48	2.11	2.47
105247180	Gm42323	mRNA	0.29	0.21	0.34	0.38	0.3	0.17	0.3	0.27
105247198	Gm42337	mRNA	0	0.08	0	0	0.16	0.25	0	0.16
105247220	Gm42355	mRNA	0	0	0.03	0	0	0	0	0
105247234	Gm42368	mRNA	1062.83	960.45	1013.91	1021.08	1366.13	1397.4	1479.65	1418.08
105247240	Gm42372	mRNA	0.05	0.09	0.1	0.12	0	0	0	0.03
105278	Cdk20	mRNA	5.78	3.36	3.85	4.74	3.1	3.49	2.34	3.39
105298	Epdr1	mRNA	1.8	4.82	3.11	2.99	5.9	5.86	9.39	8.4
105348	Golm1	mRNA	7.49	9.37	9.56	8.58	6.53	6.88	6.14	5.36
105349	Akr1c18	mRNA	16.03	4.18	9.19	10.11	1.7	1.99	3.28	3.15
105351	AW209491	mRNA	11.7	12.86	13.13	12.02	13.02	13.57	16.03	15.71
105352	Dusp22	mRNA	21.28	21.32	20.76	21.97	20.28	20.88	25.79	26.48
105355	Slc17a3	mRNA	54.33	69.69	64.33	65.21	45.9	46.25	184.9	198.85
105372	Utp15	mRNA	5.98	5.14	5.4	5.35	5.36	5.83	5.87	4.98
105377	Slf1	mRNA	1.98	2.9	2.8	2.94	1.17	0.94	1.63	1.15
105387	Akr1c14	mRNA	17.19	20.63	21.47	19.65	13.77	14.46	76.94	82.11
105418	E330034G19Rik	mRNA	0	0	0	0	0	0.06	0	0
105428	Fam149b	mRNA	22.17	28.63	26.74	26.07	23.11	26.85	24.13	27.16
105439	Slain1	mRNA	2.4	1.71	1.91	1.62	2.23	1.99	1.36	1.47
105440	Kctd9	mRNA	9.99	9.22	10.18	10.23	9.97	9.85	10.4	9.47
105445	Dock9	mRNA	12.67	14.03	13.3	13.79	13.82	13.43	12.15	10.87
105446	Gmpr2	mRNA	15.26	18.63	19.45	21.43	18.11	17.03	18.78	20.97
105450	Mmrn2	mRNA	7.39	6.62	7.63	7.77	10.11	9.01	7.32	8.23
105501	Abhd4	mRNA	50.27	32.21	40.26	37.72	38.63	39.47	31.84	29.24
105504	Exoc5	mRNA	7.28	13.34	10.46	11.54	4.39	5.03	5.53	4.87
105511	Fam170b	mRNA	0	0.04	0.13	0	0	0	0	0
105513	Chmp7	mRNA	26.71	27.72	27.42	27.02	29.86	28.05	25.82	28.77
105522	Ankrd28	mRNA	15.1	13.23	14.16	14.21	13.43	14.15	14.7	11.99
105559	Mbnl2	mRNA	23.06	25.51	28.85	25.32	13.63	14.6	17.8	12.81
105590	Zfp957	mRNA	0	0.1	0.05	0.02	0.02	0	0	0.02
105594	Cphx1	mRNA	0.06	0.32	0.23	0.27	0.52	0.68	0.63	0.21
105638	Dph3	mRNA	21.42	18.95	18.63	18.06	18.03	16.65	17.99	19.05
105651	Ppp1r3e	mRNA	5.27	4.55	3.59	4.45	4.85	5.67	4.29	4.39
105653	Phyhip	mRNA	0.72	2.03	1.29	1.59	3.07	2.75	1.98	1.46
105663	Thtpa	mRNA	13.08	14.36	13.45	13.55	16.12	14.55	15.41	13.26
105670	Rcbtb2	mRNA	11.16	11.86	11.24	11.65	13.15	13.28	13.96	12.14
105675	Ppif	mRNA	27.29	36.46	31.61	31.09	39.39	40.47	38.95	36.14
105689	Mycbp2	mRNA	4.26	5.63	5.05	4.95	4.5	4.91	4.34	3.11
105704528	Gm13090	mRNA	0	0	0	0	0	0	0	0
105722	Ano6	mRNA	17.88	19.79	19.1	20.27	19.81	21.52	18.96	16.35
105727	Slc38a1	mRNA	0.77	0.67	0.73	0.81	0.76	0.79	0.7	0.56
105732	Fam83h	mRNA	5.66	5.36	4.97	5.2	5.61	6.06	4.45	4.91
105734	Tigd5	mRNA	0.95	0.75	0.91	0.91	0.88	0.92	0.57	0.6
105734727	Gm27021	mRNA	0	0	0.43	0.2	0.13	0.33	0.62	0.65
105782	Scrib	mRNA	10.2	7.58	8.51	8.6	8.61	8.64	5.44	5.87
105785	Kdelr3	mRNA	1.17	2.99	1.37	1.64	2.06	1.32	2.08	2.24
105787	Prkaa1	mRNA	8.51	10.44	10.07	9.65	8.39	8.09	10.16	7.46
105827	Amigo2	mRNA	3.02	2.13	2.36	2.88	1.96	2.3	1.19	1.35
105833	Ccdc65	mRNA	0.08	0.46	0.68	0.71	0.44	0.26	0.33	0.37
105835	Sgsm3	mRNA	4.1	4.79	4.06	4.48	4.37	4.76	3.09	4
105837	Mtbp	mRNA	2.7	2.41	2.19	2.67	2.1	2.95	2.55	2.02
105841	Dennd3	mRNA	9.36	7.56	8.3	8.34	8.61	8.64	7.44	7.78
105844	Card10	mRNA	13.97	16.83	17.16	16.85	18.57	19.17	12.21	16.41
105847	Lmf2	mRNA	16.1	16.85	15.48	15.6	16.64	16.57	12.02	13.21
105853	Mal2	mRNA	22.75	32.35	30.1	29.33	23.23	24.05	26.73	19.01
105855	Nckap1l	mRNA	1.99	3.72	2.65	2.78	2.33	2.46	2.46	2.49
105859	Csdc2	mRNA	1	1.14	1.26	1.34	1.47	1.48	1.05	0.93
105886298	Cmc4	mRNA	10.39	14.27	13.54	10.76	14.65	10.48	19.55	17.88
105940408	Gm20498	mRNA	6.31	5.07	4.11	7.58	7.73	6.45	3.82	7.6
105943584	Gm45927	mRNA	3.49	2.24	2.79	3.49	3.41	3.66	2.09	2.49
105988	Espl1	mRNA	0.06	0.09	0.13	0.08	0.23	0.2	0.13	0.08
106014	Tafa5	mRNA	3.43	2.86	3.01	3.23	3.65	3.24	3.91	3.95
106021	Topors	mRNA	12.08	12.74	12.92	13.34	12.09	12.34	12.43	10.35
106025	Sharpin	mRNA	22.46	18.36	19.05	21.23	23.34	23.33	19.03	18.51
106039	Gga1	mRNA	16.7	14.98	16.31	15.88	18.49	18.03	14.08	16.41
106042	Prickle1	mRNA	3.02	3.23	2.63	2.9	2.64	3.12	2.4	1.88
106052	Fbxo4	mRNA	6.64	5.7	5.81	5.18	5.28	5.74	5.94	6.02
106064	AW549877	mRNA	24.01	27.17	27.32	25.71	18.92	20.75	22.99	17.47
106068	Slc45a4	mRNA	8.06	6.74	7.56	7.9	7.93	7.2	5.54	5.52
106073	Mfsd5	mRNA	18.78	16.88	18.62	16.29	21.85	20.09	15.14	19.83
106143	Cggbp1	mRNA	20.47	22.83	21.82	21	18.14	18.02	22.35	15.08
106200	Txndc11	mRNA	18.88	12.9	16.68	18.23	14.2	15.09	13.88	12.62
106205	Zc3h7a	mRNA	9.95	13.04	10.9	12.11	8.2	8.41	9.84	8.44
106248	Qtrt2	mRNA	3.84	3.29	4.06	3.35	3.07	3.27	3.75	3.2
106298	Rrn3	mRNA	13.29	9.86	12.12	11.99	13.22	12.51	13.07	11.89
106326	Osbpl11	mRNA	11.34	9.3	10.11	10.04	8.19	8.45	8.23	7.78
106338	Nsun3	mRNA	7.66	9.41	9.13	8.6	7.78	9.42	10.3	10.05
106344	Rfc4	mRNA	7.37	7.19	8.16	8.29	6.85	6.59	10.66	7.13
106347	Ildr1	mRNA	22.63	19.58	20.66	22.89	16.84	16.03	10.92	10.55
106369	Ypel1	mRNA	1.4	0.65	0.94	0.87	0.61	0.69	0.71	0.58
106389	Eaf2	mRNA	10.82	14.1	10.46	13.26	10.34	10.96	11.76	8.42
106393	Srl	mRNA	0.93	1.58	0.92	1.27	2.15	2.33	1.99	1.39
106489	Sft2d1	mRNA	38.52	35.16	36.23	38.3	39.8	39.64	38.07	48.07
106504	Stk38	mRNA	17.24	21.58	19.83	20.02	21.61	23.01	23.5	19.66
106512	Gpsm3	mRNA	6.31	7.04	7.17	7.12	7.16	8.13	5.4	4.22
106522	Pkdcc	mRNA	8.35	6.58	7.43	8.07	7.8	9	5.28	6
106529	Tecr	mRNA	199.17	196.05	194.79	203.3	237.18	238.09	167.57	191.04
106557	Ldhal6b	mRNA	0.05	0.11	0.16	0.11	0	0.05	0.06	0.05
106564	Ppcs	mRNA	22.76	25.37	27.88	26.98	33.73	35.6	43.74	47.05
106565	Dlk2	mRNA	0.56	0.14	0.85	0.25	0.37	0.33	0.06	0.21
106572	Rab31	mRNA	9.46	12.24	11.35	11.09	10.95	11	10.75	9.14
106581	Fam234a	mRNA	47.69	38.84	43.93	42.51	45.75	47.53	33.73	32.55
106582	Nrm	mRNA	1.66	2.02	1.48	2.04	2.08	2.68	1.2	0.85
106583	Scaf8	mRNA	12.62	10.1	11.04	10.74	11.61	10.28	11.25	9.26
106585	Ankrd12	mRNA	1.57	3.01	2.5	2.21	0.74	0.89	1.01	0.72
106618	Wdr90	mRNA	1.38	1.3	1.38	1.5	1.19	1.35	0.82	1.03
106628	Trip10	mRNA	29.5	17.08	23.94	22.76	18.61	16.53	12.35	14.77
106633	Ift140	mRNA	2.22	3.29	2.82	2.93	3.91	4.13	2.99	3.34
106639	Vmac	mRNA	16.27	14.2	14.63	14.85	17.86	17.42	15.9	14.37
106648	Cyp4f15	mRNA	0.17	0.39	0.44	0.33	0.55	0.6	0.68	0.51
106672	AI413582	mRNA	25.87	24.33	28.22	28.07	33.23	30.01	19.28	22.53
106707	Rpusd1	mRNA	4.29	3.31	4.48	3.7	3.8	3.64	2.81	2.5
106722	Mpig6b	mRNA	0.26	0.33	0.32	0.28	0.43	0.28	0.41	0.25
106757	Catsperd	mRNA	0.23	0.04	0.3	0.29	0.2	0.12	0.09	0.31
106759	Ticam1	mRNA	8.56	8.88	8.34	8.59	10.68	10.74	8.87	8.38
106763	Ttbk1	mRNA	0.34	0.36	0.57	0.43	0.71	0.72	1.2	1.68
106766	Stap2	mRNA	7.27	7.61	7.79	7.12	6.09	7.48	5.75	5.11
106794	Dhx57	mRNA	3.01	2.92	3.48	3.27	3.1	2.86	2.79	2.79
106795	Tcf19	mRNA	2.65	2.2	3.15	2.41	4.11	3.37	3.55	2.83
106821	Oard1	mRNA	59.34	60.62	64.17	61.44	66.46	70.3	68.04	62.02
106840	Unc119b	mRNA	52.65	53.5	54.63	53.02	78.4	78.78	62.74	72.33
106861	Abhd3	mRNA	46.48	54.19	54.98	55.19	58.88	57.08	70.99	78.8
106869	Tnfaip8	mRNA	51.01	119.83	91.24	89.22	109.34	101.09	153.13	133.09
106877	Afap1l1	mRNA	13.92	13.87	13.6	12.66	14.16	12.62	19.14	20.12
106878	Smim3	mRNA	3.25	4.14	4.05	3.45	3.54	4.9	3.24	4.38
106894	Hmgxb3	mRNA	8.39	7.05	8.08	7.49	8.27	8.44	7.3	7.47
106931	Kctd1	mRNA	17.75	14.76	15.67	14.79	14.8	17.87	13.04	11.98
106947	Slc39a3	mRNA	9.15	9.81	10.25	9.93	11.27	11.17	6.76	9.19
106952	Arap3	mRNA	4.99	5.8	5.17	4.99	5.99	5.63	4.48	4.76
106957	Slc39a6	mRNA	3.11	2.7	2.94	2.94	2.47	2.89	2.71	2.13
107022	Gramd3	mRNA	18.69	15.87	16.23	16.38	16.02	17.1	21.11	18.94
107029	Me2	mRNA	2.76	2.25	2.51	2.7	2.29	2.31	1.85	1.87
107035	Fbxo38	mRNA	12.64	11.41	11.94	12.33	10.27	11.1	11.44	10.04
107045	Lars	mRNA	12.39	12.57	12.01	13.11	12.53	12.66	14.64	12.64
107047	Psmg2	mRNA	16.58	22.73	21.3	19.65	22.32	23.57	24.87	24.84
107065	Lrrtm2	mRNA	0.05	0.03	0.07	0.08	0.02	0.01	0	0
107071	Wdr74	mRNA	26.33	22.97	25.06	24.04	26.6	23.59	22.08	24.21
107094	Rrp12	mRNA	2.58	2.42	2.46	2.51	2.91	3.57	2.72	3.23
107146	Glyat	mRNA	181.7	320.62	272.2	255.01	340.49	360.1	768.45	608.07
107173	Gpr137	mRNA	20.53	20.51	22.27	22.32	17.62	17.83	14.9	19.21
107182	Btaf1	mRNA	5.88	6.12	6.63	6.22	3.81	3.93	5.29	4.23
107197	Uqcc3	mRNA	54.98	41.47	46.19	50.81	43.87	49.24	34.12	47.34
107221	Ffar4	mRNA	0.85	0.28	0.84	0.56	0.65	0.17	0.18	0.48
107227	Macrod1	mRNA	40.03	19.32	29.19	29.44	25.23	22.61	17.09	21.52
107239	Carns1	mRNA	0.29	0.68	0.65	0.32	0.42	0.37	0.3	0.48
107242	AI837181	mRNA	34.53	29.1	30.48	29.62	36.27	33.73	19.87	22.32
107250	Kazald1	mRNA	0.57	0.66	1.05	1.08	0.88	0.86	0.91	0.73
107260	Otub1	mRNA	53.54	49.59	50.78	51.92	58.74	58.7	50.62	51.85
107271	Yars	mRNA	19.68	21.97	21.7	22.18	21.58	21.71	21.26	23.87
107272	Psat1	mRNA	34.35	42.56	39.92	36.6	24.59	23.96	24.98	25.12
107303348	Gm45935	mRNA	1.04	0.59	1.04	1.01	0.79	0.75	0.8	1.06
107305	Vps37c	mRNA	25.55	16.34	18.27	19.31	16.58	14.85	10.49	11.3
107321	Lpxn	mRNA	2.26	3.31	2.61	2.34	1.74	1.78	2.39	2.07
107328	Trpt1	mRNA	10.12	6.11	7.79	7.35	8.97	8.89	4.91	5.71
107338	Gbf1	mRNA	9.33	11.71	10.8	10.98	13.48	14.81	10.76	12.49
107351	Kank1	mRNA	23.74	20.97	21.75	21.88	22.13	21.85	17.44	16.74
107358	Tm9sf3	mRNA	48.2	69.14	62.55	61.4	43.22	43.69	58.13	49.72
107368	Pdzd8	mRNA	6.94	6.83	7.12	6.98	4.75	4.32	5.79	3.86
107371	Exoc6	mRNA	39.59	39.8	38.97	38.74	34.08	34.95	44.65	41.3
107373	Fam111a	mRNA	1.24	2.77	2.01	1.74	0.84	0.93	1.38	1.17
107375	Slc25a45	mRNA	15.67	17.2	19	20.29	13.43	13.92	19.86	21.57
107392	Brms1	mRNA	37.29	21.73	26.92	26.63	29.34	29.52	21.55	22.55
107435	Hat1	mRNA	22.07	21.72	24.35	23.22	21.86	22.83	25.32	24.37
107448	Unc5a	mRNA	0.46	0.44	0.44	0.56	0.53	0.39	0.45	0.4
107449	Unc5b	mRNA	2.53	2.43	2.26	2.21	3.33	3.17	2.15	1.88
107476	Acaca	mRNA	3.63	2.97	3.41	3.52	3.18	3.43	3.39	3.54
107477	Guca1b	mRNA	0.28	0.18	0.32	0.23	0.09	0.14	0.24	0.39
107503	Atf5	mRNA	12.82	11.86	11.69	12.11	9.4	8.98	5.93	8.76
107508	Eprs	mRNA	17.5	26.42	22.57	22.81	17.16	16.99	20.8	19.49
107513	Ssr1	mRNA	30.17	27.66	29.58	28.51	26.24	26.94	29.22	26.41
107515	Lgr4	mRNA	68.2	72.46	71.78	69.51	60.49	61.23	60.02	42.84
107522	Ece2	mRNA	0	0	0	0	0.02	0.02	0.07	0
107526	Gimap4	mRNA	11.01	23.79	19.57	18.79	18.41	20.62	26.61	26.22
107527	Il1rl2	mRNA	0.63	0.58	0.72	0.61	0.55	0.45	0.4	0.49
107528	Magee1	mRNA	0.75	1.33	1.25	1.38	1.4	1.32	1.04	1.11
107566	Arl2bp	mRNA	36.56	35.23	34.39	35.85	29.33	30.8	29.55	32.04
107568	Wwp1	mRNA	11.03	30.89	23.82	22.46	16.88	17.05	27.29	21.08
107569	Nt5c3	mRNA	36.16	39.95	36.39	41.73	36.6	40.28	54.87	47.97
107581	Col16a1	mRNA	5.56	2.97	4.02	4.35	1.72	2.17	1.44	1.99
107585	Dio3	mRNA	0.88	0.32	0.16	0.39	0.38	0.19	0.13	0.52
107586	Ovol2	mRNA	2.65	1.63	1.86	1.87	1.41	1.67	0.88	0.79
107587	Osr2	mRNA	5.33	5.77	5.4	4.83	4	4.51	2.84	3.35
107589	Mylk	mRNA	16.22	22.7	19.98	20.45	20.33	20.65	23.05	19.59
107605	Rdh1	mRNA	0.88	0.83	1.2	0.74	1.93	1.27	1	0.72
107607	Nod1	mRNA	5.55	4.9	5.26	5.35	4.9	5.08	3.27	3.36
107650	Pi4kb	mRNA	14.11	12.3	12.76	13.97	12.65	14.19	12.2	12.4
107652	Uap1	mRNA	45.49	41.41	42.92	42.21	44.46	45.3	51.89	48.7
107656	Krt9	mRNA	0	0	0.08	0.05	0	0	0	0
107684	Coro2a	mRNA	2.6	1.76	1.99	2.03	1.85	1.95	1.64	1.46
107686	Snrpd2	mRNA	167.71	183.18	183.79	175.17	152.88	186.94	144.47	167.3
107701	Sf3b4	mRNA	22.52	16.51	19.69	18.84	22.72	23.79	19.78	18.91
107702	Rnh1	mRNA	87.26	76.27	81.39	85.4	84.42	91.6	69.92	84.17
107723	Slc12a6	mRNA	9.71	9.81	10.06	10.37	9.83	10.24	15.45	13.09
107732	Mrpl10	mRNA	43.13	41.3	42.04	42.44	42.39	44.9	47.98	48.99
107733	Mrpl41	mRNA	21.11	16.98	18.16	17.95	17.36	15.99	14.67	18.59
107734	Mrpl30	mRNA	233.26	177.38	204.62	201.43	194.53	189.62	209.13	182.55
107746	Rapgef1	mRNA	17.29	15.42	17.01	16.55	19.33	19.98	13.39	13.37
107747	Aldh1l1	mRNA	309.67	188.7	236.45	243.55	241.14	259.75	187.94	199.12
107751	Prrxl1	mRNA	0	0	0	0.03	0	0	0	0
107753	Lgals2	mRNA	0.2	0	0.21	0	0	0	0	0
107765	Ankrd1	mRNA	3.62	2.62	3.3	2.46	1.37	1.63	1.67	1.71
107766	Haao	mRNA	113.88	129.11	125.52	122.78	140.32	138.27	171.57	209.84
107767	Scamp1	mRNA	24.62	26.31	26.09	25.91	20.5	20.89	24.19	20.09
107769	Tm6sf1	mRNA	3.07	4.32	4.27	4.24	3.79	3.48	4.26	4
107770	Tm6sf2	mRNA	9.01	11.27	9.3	9.83	6.43	7.14	3.87	3.55
107771	Bmyc	mRNA	10.78	5.04	6.76	7.66	8.17	7.17	5.95	9.35
107815	Scml2	mRNA	0	0	0.08	0	0.01	0.03	0.04	0
107817	Jmjd6	mRNA	21.83	16.19	20.28	20.83	20.5	18.56	15.17	16.82
107823	Nsd2	mRNA	4.42	5.05	4.65	4.43	4	4.28	4.7	3.6
107829	Thoc5	mRNA	12.22	11.72	12.35	11.8	13.47	14.76	13.69	12.84
107831	Adgrb1	mRNA	0.06	0.21	0.2	0.2	0.02	0	0	0
107868	Usp9y	mRNA	0	0	0	0	0	0	0	0
107869	Cth	mRNA	193.23	171.16	185.74	180.63	180.53	184.63	208.25	196.84
107885	Mthfs	mRNA	26.25	27.54	22.16	20.06	26.38	29.8	25.77	26.86
107895	Mgat5	mRNA	5.02	7.38	6.47	6.77	7.06	6.96	6.12	4.32
107932	Chd4	mRNA	31.2	32.12	31.68	30.94	42.82	43.53	34.28	30.72
107934	Celsr3	mRNA	0.04	0.03	0.02	0.03	0.02	0.01	0	0
107939	Pom121	mRNA	6.04	4.38	4.87	4.84	4.47	4.68	3.87	3.14
107951	Cdk9	mRNA	34.38	20.4	26.26	26.87	24.07	23.28	18.36	19.39
107971	Frs3	mRNA	2.88	3.29	3.9	2.93	3.39	3.19	2.22	3.14
107975	Pacs1	mRNA	4.81	3.67	4.25	3.92	5.05	5.68	3.83	3.34
107976	Babam2	mRNA	46.29	37.33	39.68	38.95	47.69	44.57	41.69	38.71
107986	Ddb2	mRNA	6.34	3.86	5.3	5.42	5.34	3.92	3.5	2.78
107993	Bfsp2	mRNA	0.28	0.05	0.23	0.26	0.18	0.45	0.11	0.2
107995	Cdc20	mRNA	1.01	1.09	0.78	1.07	1.4	1.65	1.16	1.49
107999	Gtpbp6	mRNA	10.62	9.49	8.92	10.14	9.29	8.41	5.17	7.93
108000	Cenpf	mRNA	0.01	0.06	0.05	0.07	0.03	0.01	0.03	0.02
108011	Ap4e1	mRNA	3.92	3.69	4.04	3.63	2.44	2.07	2.24	2.05
108012	Ap1s2	mRNA	3.64	5.59	5.9	4.36	3.2	3.77	3.61	2.43
108013	Celf4	mRNA	0.34	0.64	0.46	0.36	0.19	0.17	0.17	0.11
108014	Srsf9	mRNA	33.87	33.25	31.24	33.34	39.45	36.93	25.93	31.96
108015	Chrnb4	mRNA	0.04	0	0.06	0.06	0.04	0.04	0.04	0.11
108017	Fxyd4	mRNA	67.61	69.35	64.25	69.09	51.55	52.52	65.71	58.35
108030	Lin7a	mRNA	0.47	0.78	0.61	0.56	0.29	0.24	0.44	0.53
108037	Shmt2	mRNA	40.91	55.23	49.26	50.28	72.09	72.94	70.42	95.47
108043	Chrnb3	mRNA	0	0	0	0	0	0	0	0
108052	Slc14a1	mRNA	1.29	1.86	1.82	1.57	2.93	2.54	1.59	1.27
108058	Camk2d	mRNA	9.41	8.7	8.12	8.63	6.97	8.4	8.72	5.55
108062	Cstf2	mRNA	6.28	10.22	8.57	8.07	8.69	9.53	11.38	10.03
108067	Eif2b3	mRNA	12.66	10.69	10.88	10.49	13	11.93	13.88	12.71
108068	Grm2	mRNA	0	0.1	0.02	0.02	0	0	0	0
108069	Grm3	mRNA	0.02	0.06	0.08	0.06	0	0	0	0
108071	Grm5	mRNA	0.03	0.14	0.1	0.05	0	0	0	0
108073	Grm7	mRNA	0.48	0.26	0.37	0.45	0.24	0.17	0.19	0.17
108075	Ltbp4	mRNA	6.65	6.25	6.95	6.72	7.32	6.69	5.92	6.98
108077	Skiv2l	mRNA	17.17	15.35	17.53	16	18.02	18.55	13.82	14.38
108078	Olr1	mRNA	0	0.08	0	0.02	0	0.07	0.02	0.07
108079	Prkaa2	mRNA	17.94	24.01	21.51	21.84	18.76	19.87	22.9	17.2
108083	Pip4k2b	mRNA	4.8	4.4	4.79	4.18	5.08	5.05	4.57	4.17
108086	Rnf216	mRNA	11.83	9.07	9.83	9.84	10.08	11.39	8.42	7.41
108089	Rnf144a	mRNA	4.54	4.19	4.07	3.88	4.8	4.67	4.38	3.52
108096	Slco1a5	mRNA	0	0.03	0	0	0	0	0.06	0.03
108097	Prkab2	mRNA	2.49	2.09	1.91	1.99	1.72	1.97	1.83	1.64
108098	Med21	mRNA	53.5	61.9	58.47	63.97	50.45	52.41	95.32	93.73
108099	Prkag2	mRNA	21.55	20.27	20.6	19.59	28.27	27.48	23.8	19.18
108100	Baiap2	mRNA	31.8	21.06	25.58	26.45	24.87	23.93	19.02	20.65
108101	Fermt3	mRNA	2.29	2.54	2.96	2.85	3	3.31	2.03	1.96
108105	B3gnt5	mRNA	0.07	0.09	0.1	0.06	0.04	0.03	0.02	0.01
108112	Eif4ebp3	mRNA	150.93	30.49	77.57	83.16	20.97	20.35	22.9	20.69
108114	Slc22a7	mRNA	133.22	32.09	73.9	80.13	7.62	7.13	37.73	65.17
108115	Slco4a1	mRNA	10.41	7.75	10.07	9.5	6.72	6	3.94	4.43
108116	Slco3a1	mRNA	24.22	39.84	35.23	36.07	41.19	41.78	59.35	66.69
108121	U2af1	mRNA	94.02	72.96	72.67	79.22	76.37	72.61	80.27	91.96
108123	Napg	mRNA	14.08	12.76	12.41	12.77	11.39	12.12	14.07	12.21
108124	Napa	mRNA	72.82	61.95	66.79	67.23	69.12	73.98	57.25	62.81
108138	Xrcc4	mRNA	8.69	12.21	10.62	10.1	10.45	10.3	11.18	11.87
108143	Taf9	mRNA	56.74	50.22	54.35	51.77	51.65	63.24	61.93	57.08
108147	Atic	mRNA	10.29	13.29	12.04	12.68	14.67	15.59	13.61	16.28
108148	Galnt2	mRNA	21.78	24.4	24.13	23.37	26.49	26.78	22.02	23.15
108150	Galnt7	mRNA	5.32	3.75	4.08	4.17	2.83	3.08	3.71	3.62
108151	Sema3d	mRNA	0.47	1.36	1.05	0.96	0.45	0.46	0.44	0.26
108153	Adamts7	mRNA	1	0.7	0.66	1	0.93	0.76	0.6	0.73
108154	Adamts6	mRNA	2.51	1.49	1.75	1.89	0.98	0.96	1.03	0.59
108155	Ogt	mRNA	22.64	36.72	29.59	30.26	23.83	24.18	26.58	20.45
108156	Mthfd1	mRNA	96.39	90.68	94.59	95.76	110.63	112.28	95.59	93.93
108159	Ubxn8	mRNA	22.22	18.28	19.73	18.57	20.8	20.93	18.85	21.09
108160	Fam50a	mRNA	29.31	29.52	30.43	29.5	31.21	34.95	32.53	30.41
108167320	LOC108167320	mRNA	1.52	0.45	0.65	2.62	1.45	0.4	0.32	1.02
108167321	LOC108167321	mRNA	1.21	0.81	0.71	1.09	0.62	0.4	0.45	0.27
108167347	LOC108167347	mRNA	0.06	0.15	0.06	0.06	0.06	0	0.07	0
108167368	LOC108167368	mRNA	0.53	0.33	0.66	0.45	0.3	0.28	0.18	0.17
108167391	LOC108167391	mRNA	0	0	0	0.05	0	0	0	0
108167409	Gm45972	mRNA	0.39	0.35	0.35	0.17	0.31	0.2	0.22	0.14
108167412	Gm45975	mRNA	0	0	0	0	0	0	0	0
108167415	Gm45978	mRNA	1.97	1.6	2.02	2.45	1.8	1.57	1.6	1.87
108167437	Gm44812	mRNA	0.15	0.24	0.03	0.12	0.17	0.23	0.19	0.11
108167440	LOC108167440	mRNA	2.28	2.67	2.75	2.7	1.96	2.3	1.91	1.68
108167466	Gm45618	mRNA	0	0	0	0	0	0	0	0
108167506	Gm46022	mRNA	0	0	0	0	0	0	0	0
108167533	Gm46041	mRNA	0.78	0.9	0.53	0.69	0.28	0.67	0.38	0.3
108167560	Gm46058	mRNA	0.02	0.02	0.06	0	0.04	0	0.09	0.02
108167575	Gm46065	mRNA	0	0	0	0	0	0	0	0
108167636	Gm46100	mRNA	0	0	0	0	0	0	0	0
108167694	LOC108167694	mRNA	0	0.85	0	0	0	0.43	0	0
108167700	Gm46139	mRNA	0.07	0.19	0.16	0.11	0.15	0.05	0.05	0.03
108167725	Gm46156	mRNA	8.55	4.95	5.46	6.07	2.11	2.56	1.41	1.38
108167827	Gm46238	mRNA	0.1	0.02	0	0.02	0.02	0	0.04	0.02
108167830	Gm46240	mRNA	0	0	0	0	0	0	0	0
108167848	Gm12258	mRNA	1.56	2.11	1.82	1.56	1.2	1.36	1.45	1.36
108167860	Efcab13	mRNA	0	0	0	0	0	0	0	0
108167883	Gm46270	mRNA	0.42	0.49	0.41	0.49	0.37	0.4	0.28	0.47
108167886	Gm46272	mRNA	0.7	1.29	1.37	1.14	1.94	2.12	2.24	1.59
108167918	Gm46290	mRNA	0.06	0.08	0.1	0	0	0	0.08	0
108167922	LOC108167922	mRNA	0	0	0	0	0	0.07	0	0
108167945	Gm46305	mRNA	0.37	2.55	1.02	1.3	0.06	0.54	0.82	0.57
108167989	Gm46340	mRNA	0	0.12	0	0.12	0	0.05	0	0.02
108167995	Gm46345	mRNA	0	0	0	0.01	0	0	0	0
108168003	Gm46353	mRNA	0.27	0.29	0.18	0.4	0.32	0.21	0.06	0.06
108168034	Gm46382	mRNA	0.21	0.14	0.25	0.2	0.17	0.24	0.11	0.11
108168049	Gm46390	mRNA	0.9	1.02	0.71	1.05	1.52	0.88	0.43	0.21
108168084	Gm46415	mRNA	0.34	0	0	0	0	0	0.43	0
108168101	Gm46430	mRNA	2.45	5.45	4.51	4.28	1.8	1.44	2.03	1.76
108168148	Gm5798	mRNA	0	0	0	0	0	0	0.05	0
108168152	Gm8126	mRNA	1.05	5.45	3.51	3.74	1.43	1.57	1.92	1.66
108168153	Gm17124	mRNA	0	0.82	0.19	0.37	0.24	0.12	0.07	0.13
108168155	Gm5799	mRNA	0.44	0.47	0.92	0.15	0.3	0.54	1.27	0.42
108168162	Gm43305	mRNA	242.22	199.95	198.2	218.18	266.44	257.27	204.71	240.76
108168208	Gm45521	mRNA	0	0	0	0	0	0	0	0
108168307	Gm46567	mRNA	0.08	0	0	0.08	0.07	0	0	0
108168308	Smim34	mRNA	0.77	0.53	0.77	0.86	0.93	0.95	0.32	0.38
108168336	Gm46592	mRNA	0	0	0	0	0	0	0	0
108168358	Gm46608	mRNA	0.47	0.47	0.69	0.37	0.33	0.3	0.3	0.39
108168367	LOC108168367	mRNA	0.44	0.28	0.25	0.53	0	0.29	0.23	0
108168373	Gm46617	mRNA	2.37	1.48	1.9	1.94	1.62	1.14	1.23	0.82
108168376	Gm46620	mRNA	29.97	24.2	25.24	28.43	27.94	29.29	22.22	17.92
108168393	LOC108168393	mRNA	0	0.02	0	0.01	0	0	0	0
108168395	Gm45871	mRNA	2.45	4.77	4.03	4.29	1.03	1.21	1.95	1.59
108168411	Gm46650	mRNA	0	0	0	0	0	0	0	0
108168499	Gm46696	mRNA	0	0.2	0.23	0.25	0.33	0.17	0.15	0.21
108168679	LOC108168679	mRNA	0.62	0.17	0	0.11	0	0.16	0.23	0.15
108168680	LOC108168680	mRNA	0.89	0.42	0.67	0.33	0.41	0.27	0.2	0.32
108168727	Gm46725	mRNA	0	0	0	0	0	0	0	0
108168740	Gm46731	mRNA	0.99	0.75	0.86	0.91	0.53	0.4	0.56	0.37
108168747	Gm46735	mRNA	0.56	0.3	0.18	0.38	0.17	0.18	0.32	0.29
108168756	Gm46741	mRNA	0.2	0.16	0.06	0.11	0.09	0.05	0.1	0.05
108168771	LOC108168771	mRNA	1.61	0.89	1.15	1.12	1.32	1.36	1.12	0.54
108168775	Gm46752	mRNA	0.58	0.23	0.59	0.69	0.22	0.23	0.52	0.55
108168904	Gm43403	mRNA	0.38	0.25	0.25	0.31	0.12	0.25	0.13	0.12
108168906	Gm43707	mRNA	0.02	0.02	0.01	0	0.01	0	0	0
108168923	Gm46840	mRNA	1.84	1.35	1.99	2.28	1.28	1.81	0.95	0.68
108168925	Gm46841	mRNA	0.01	0	0	0	0	0	0	0
108168936	LOC108168936	mRNA	0.01	0	0.01	0.01	0.01	0.01	0.01	0
108168956	LOC108168956	mRNA	0.76	0.25	0.25	0.5	0.83	1.14	0.42	0.95
108168963	Zfp978	mRNA	0	0	0.12	0	0	0	0	0
108168971	Gm46866	mRNA	0.24	0.18	0.42	0.54	0.7	0.24	0.33	0.63
108169010	LOC108169010	mRNA	0.62	0.17	0	0.11	0	0.16	0.23	0.15
108169013	Gm46894	mRNA	765.5	395.85	540.58	553.15	406.66	400.61	346.8	303.75
108169021	Gm46900	mRNA	0	0.05	0.02	0	0	0.02	0.02	0
108169023	Gm46901	mRNA	0.72	1.05	1.12	0.83	0.83	0.92	1.2	0.57
108169043	Gm46911	mRNA	13.94	12.59	11.75	11.75	20.84	17.5	13.79	16.64
108169054	Gm46915	mRNA	0	0	0	0	0	0	0	0
108169060	LOC108169060	mRNA	0	0.14	0.03	0.17	0	0	0	0.03
108169073	Gm15921	mRNA	0	0.28	0	0	0	0	0	0
108169082	LOC108169082	mRNA	0	0	0	0	0	0	0	0
108169096	Gm46933	mRNA	0.88	0.55	0.18	0.18	0	0.24	0.26	0.18
108169150	Gm46963	mRNA	0	0	0	0.07	0	0	0	0
108169152	Gm46965	mRNA	0.2	0.09	0.18	0.14	0.11	0.11	0.1	0.08
108169171	Gm46977	mRNA	0.02	0	0.02	0.04	0.06	0.14	0.06	0.04
108645	Mat2b	mRNA	82.42	72.35	81.13	80.06	69.44	69.55	70.11	78.93
108652	Slc35b3	mRNA	14.91	11.29	13.67	14.89	14.56	15.62	15.62	13.5
108653	Rimklb	mRNA	0.24	0.3	0.33	0.13	0.23	0.3	0.19	0.19
108654	Fam210a	mRNA	9.41	14.04	12.76	11.68	13.03	13.23	15.96	14.25
108655	Foxp1	mRNA	4.18	3.22	3.5	3.78	3.46	3.05	2.88	1.9
108657	Rnpepl1	mRNA	31.88	31.51	32.74	31.73	34.77	33.08	26.41	34.28
108660	Rnf187	mRNA	92.61	99.59	103.55	97.67	108.9	107.64	94.93	116.38
108664	Atp6v1h	mRNA	80.21	97.84	95.74	92.14	98.59	103.81	123.28	113.48
108670	Epsti1	mRNA	2.84	3.91	4.04	3.25	2.98	3.22	3.04	3.68
108671	Dnajc9	mRNA	18.83	17.44	17.22	18.05	19.99	19.74	16.72	15.03
108672	Zdhhc15	mRNA	0.37	0.6	0.41	0.44	0.45	0.42	0.46	0.33
108673	Ccdc86	mRNA	3.51	3.09	2.88	3.24	4.11	3.87	3.54	3.58
108679	Cops8	mRNA	32.85	31.89	33.21	32.05	33.19	32.16	30.18	31.93
108682	Gpt2	mRNA	11.31	14.91	13.39	14.38	22.86	24.46	21.88	19.85
108686	Ccdc88a	mRNA	0.31	1.17	1.07	0.95	0.19	0.17	0.23	0.18
108687	Edem2	mRNA	22.06	18.76	20.47	19.68	18.64	18.25	15.7	17.83
108689	Stn1	mRNA	1.66	2.93	2.45	2.95	3.38	3.06	3.43	2.23
108699	Chn1	mRNA	4.06	8.08	6.67	7.11	3.95	4.27	4.2	4.69
108705	Pttg1ip	mRNA	250.64	193.34	218.59	220.94	207.88	214.59	182.3	178.01
108707	Fam207a	mRNA	20.06	17.14	19.25	17.26	19.21	17.52	13.33	16.99
108723	Card11	mRNA	0.13	0.41	0.39	0.21	0.52	0.39	0.46	0.32
108735	Sft2d2	mRNA	34.43	27.44	30.61	29.86	29.36	29.87	24.67	24.67
108737	Oxsr1	mRNA	13.6	15.29	13.83	13.48	17.02	16.58	17.54	14.55
108755	Lyrm2	mRNA	36.09	36.34	35.44	33.92	42.32	41.4	44.69	43.46
108760	Galnt16	mRNA	0.1	0.36	0.25	0.3	0.17	0.1	0.2	0.18
108767	Pnrc1	mRNA	76.55	53.66	68.01	61.9	43.85	46.57	34.42	27.13
108797	Mex3b	mRNA	1.13	0.78	0.85	1.12	1.02	1.04	0.82	0.62
108800	Ston2	mRNA	4.68	4.15	4.51	4.1	3.2	3.38	2.86	2.29
108802	Calr4	mRNA	0.07	0	0	0.04	0	0	0	0.04
108803	Spem2	mRNA	0	0	0	0	0	0	0	0
108811	Ccdc122	mRNA	1.15	1.51	1.31	0.78	1.46	1.07	2.03	2.11
108812	Flacc1	mRNA	1.5	1.87	2.41	2	2.31	2.73	1.8	1.75
108829	Jmjd1c	mRNA	10.66	15.57	15.07	14.01	6.14	6.99	6.05	5.65
108832	Tmem74b	mRNA	0.12	0.1	0.18	0.16	0.34	0.4	0.16	0.15
108837	Ibtk	mRNA	13.67	11.82	13.36	13.49	9.32	9.82	9.71	8.6
108841	Rdh13	mRNA	11.43	11.04	10.51	10.55	12.17	13.36	10.64	11.06
108853	Mtrf1l	mRNA	3.14	5.48	3.63	3.4	4.05	3.84	3.41	3.92
108857	Ankhd1	mRNA	8.21	8.75	8.76	8.64	7.44	7.8	8.16	6.69
108888	Atad3a	mRNA	36.12	29.04	31.02	32.79	34.87	34.61	26.05	29.66
108897	Aif1l	mRNA	107.93	101.87	104.56	104.93	105.94	105.47	84.21	73.72
108899	2700081O15Rik	mRNA	3.07	2.96	3.29	2.84	3.75	3.72	2.8	2.53
108900	Fam72a	mRNA	0.85	0.43	0.48	0.37	0.28	0.23	0.42	0.29
108902	B4gat1	mRNA	27.47	24.14	26.53	27.19	30.46	29.74	25.69	25.22
108903	Tbcd	mRNA	15.09	14.04	13.86	13.57	16.77	17.65	15.89	15.59
108907	Nusap1	mRNA	0.41	0.7	0.53	0.55	1.18	1.11	1.98	1.68
108909	Aida	mRNA	10	11.92	11.3	11.07	10.94	9.83	10.6	9.51
108911	Rcc2	mRNA	11.34	11.45	12.36	10.34	13.19	12.34	10.01	10.15
108912	Cdca2	mRNA	0.04	0.14	0.21	0.13	0.09	0.17	0.1	0.11
108927	Lhfp	mRNA	20.99	23.14	23.27	22.65	18.17	19.75	13.06	14.91
108934	Smim13	mRNA	6.38	5.85	6.66	6.07	3.68	4.2	4.82	3.61
108937	Rnf169	mRNA	7.89	5.39	7.39	6.69	6.2	6.83	6.04	5.15
108943	Trmt10a	mRNA	1.62	3.29	2.69	2.44	1.98	1.9	2.62	2.63
108946	Zzz3	mRNA	12.71	16.81	15.96	15.8	12.38	13.12	13.09	10.05
108954	Ppp1r15b	mRNA	24.66	19.95	21.41	22.14	22.01	23.78	26.99	22.82
108958	Miga2	mRNA	7.25	11.33	10.2	9.06	12.92	12.9	9.74	10.86
108960	Irak2	mRNA	12.04	13.71	12.32	13.26	13.22	13.86	12.38	11.88
108961	E2f8	mRNA	0.06	0.1	0.06	0.02	0.08	0.06	0.15	0.09
108978	4930555G01Rik	mRNA	0.04	0	0.07	0	0.07	0	0	0
108989	Tpr	mRNA	8.06	15.88	11.7	11.91	4.81	4.74	5.14	4.44
108995	Tbc1d10c	mRNA	0.69	0.6	0.63	0.88	0.37	1.05	0.55	0.8
109006	Ciapin1	mRNA	23.26	20.69	20.71	20.46	26.08	23.74	23.22	30.82
109019	Nabp1	mRNA	19.8	41.91	32.35	32.09	29.52	32.24	31.74	27.5
109032	Sp110	mRNA	1.81	2.88	3.64	2.86	3.2	2.64	2.57	2.11
109042	Cavin3	mRNA	13.4	15.79	17.03	13.35	19.33	17.79	14.8	17.67
109050	Inka2	mRNA	0.25	0.54	0.63	0.56	0.41	0.31	0.43	0.35
109052	Krt75	mRNA	0	0	0	0	0	0.02	0	0
109054	Pfdn4	mRNA	22.72	24.26	23.35	24.51	20.77	22.91	31.22	27.06
109065	Dnaaf2	mRNA	4.58	3.49	3.91	4.04	4	3.48	3.6	3.55
109075	Exosc4	mRNA	15.93	14.98	15.64	15.58	16.79	17.85	9.48	16.2
109077	Ints5	mRNA	7.75	5.72	6.9	6.47	7.46	7.11	5.15	5.5
109079	Sephs1	mRNA	13.03	12.43	12.38	12.57	13.03	13.55	14.78	13.2
109082	Fbxw17	mRNA	2.28	3.44	3.11	3.32	3.69	3.06	2.58	2.41
109093	Rars2	mRNA	17.17	26.81	22.36	19.73	20.44	22.38	32.8	30.32
109095	Rbm15b	mRNA	5.48	4.74	5.22	4.83	5.56	5.93	3.74	4.25
109108	Slc30a9	mRNA	51.52	66.29	62.96	58.49	57.1	57.96	73.09	70.79
109113	Uhrf2	mRNA	12.06	14.98	13.39	13.34	10.71	10.52	12.21	12.35
109115	Supt3	mRNA	6.61	7.3	8	7.61	10.13	9.26	8.44	7.37
109129	Mmadhc	mRNA	76.19	73.21	75.65	76.86	68.71	66.88	80.36	77.22
109135	Plekha5	mRNA	11.55	9.13	10.34	10.32	8.38	8.36	7.38	7.04
109136	Mmaa	mRNA	3.77	5.46	4.67	4.59	4.52	4.03	5.56	5.76
109145	Gins4	mRNA	19.14	20.18	18.42	19.27	19.53	18.82	18.12	18.8
109151	Chd9	mRNA	2.63	4.12	3.72	3.57	1.96	2.1	2.28	1.53
109154	Mlec	mRNA	83.22	156.82	126.33	124.98	140.05	138.62	185.24	199.16
109161	Ube2q2	mRNA	18.66	21.36	20.99	21.04	15.45	16.09	21.79	17.54
109168	Atl3	mRNA	18.9	19.67	18.73	19.03	17.76	17.26	19.34	15.17
109169	Igip	mRNA	11.47	16.66	15.4	15.53	6.94	7.87	11.92	7.48
109181	Trip11	mRNA	3.31	6.72	5.36	5.42	2.39	2.56	2.83	2.45
109205	Sobp	mRNA	0.2	0.24	0.17	0.12	0.17	0.26	0.1	0.13
109212	Pimreg	mRNA	0.11	0.11	0.05	0.31	0.1	0.07	0.16	0.2
109218	Tmem139	mRNA	16.46	17.32	16.88	18.42	16.35	15.78	16.81	20.68
109222	Rarres1	mRNA	0.84	0.72	0.72	1.21	1.33	1.21	0.48	1.15
109225	Ms4a7	mRNA	3.71	5.37	4.81	5.07	1.94	2.07	3.15	2.19
109229	Fam118b	mRNA	9.62	7.9	7.98	8.38	8.02	8.4	9.28	8.45
109232	Sccpdh	mRNA	21.95	20.73	21.3	22.54	14.27	15.38	17.63	19.34
109241	Mbd5	mRNA	1.35	2.38	2.21	2.05	2.69	2.43	2.4	1.96
109242	Kif24	mRNA	0.44	0.21	0.22	0.31	0.18	0.23	0.27	0.17
109245	Lrrc39	mRNA	0.5	0.64	0.54	0.66	0.16	0.41	0.28	0.32
109246	Tspan9	mRNA	17.41	22.17	21.83	19.25	23.28	23.74	18.65	18.36
109254	Adtrp	mRNA	62.13	69.2	65.72	67.99	62.74	54.76	74.76	77.14
109263	Rlf	mRNA	3.44	4.02	3.66	3.82	2.26	2.43	2.7	2.42
109264	Me3	mRNA	28.63	24.83	26.06	26.77	32.99	31.41	17.59	19.7
109267	Ssc4d	mRNA	0.7	0.46	0.58	0.76	0.81	0.86	0.57	0.72
109270	Prr5	mRNA	21.07	17.2	18.85	18.71	19.4	17.39	17.57	20.47
109272	Mybpc1	mRNA	0.04	0.07	0	0.02	0.02	0.02	0.02	0.02
109275	Actr5	mRNA	5.55	4.04	4.54	5.35	4.4	3.84	3.59	2.89
109284	R3hdm4	mRNA	50.64	41.92	46.98	47.89	50.78	51.32	33.54	36.03
109294	Prex2	mRNA	1.78	3.24	3.23	2.73	1.2	1.16	1.72	1.44
109299	Tmem250-ps	mRNA	36.72	36.67	37.47	37.6	38.91	38.69	35	33.49
109305	Orai1	mRNA	21.01	12.57	16.53	16.57	10.29	10.92	10.33	12.14
109323	C1qtnf7	mRNA	8.54	4.2	5.92	5.41	5.02	5.19	3.64	2.37
109331	Rnf20	mRNA	11.32	14.11	12.19	12.55	9.98	10.18	10.81	10.18
109332	Cdcp1	mRNA	10.91	9.7	10.46	10.51	8.98	9.18	10.19	9.66
109333	Pkn2	mRNA	10.56	15.93	14.41	14.86	8.15	8.27	10.14	8.02
109342	Slc5a10	mRNA	120.18	84.9	98.57	101.21	46.52	46.88	53.78	82.47
109346	Ankrd39	mRNA	5.63	3.7	4.8	5.1	3.96	5.18	3.62	3.52
109349	Fam163b	mRNA	0.26	0.47	0.28	0.28	0.16	0.08	0.03	0.02
109359	Abraxas2	mRNA	19.51	22.3	22.16	21.85	19.5	19.5	22.86	20.62
109552	Sri	mRNA	67.12	75.21	76.45	74.72	70.33	71.41	68.39	61.95
109575	Tbx10	mRNA	0.05	0.09	0.14	0.09	0.04	0	0.55	0.97
109593	Lmo3	mRNA	0.02	0.23	0.13	0.11	0	0	0	0
109594	Lmo1	mRNA	2.05	2.63	1.87	1.8	1.88	2.36	1.48	1.35
109620	Dsp	mRNA	5.95	5.61	5.67	5.55	4.69	5.08	3.28	2.44
109624	Cald1	mRNA	18.79	27.47	23.99	23.4	17.89	19.23	19.3	14.02
109637	Upk1a	mRNA	1.23	0.98	0.79	1.21	3.03	3.03	0.72	1.15
109648	Npy	mRNA	19.44	25.12	26.58	25.72	20.27	14.29	10.71	7.88
109652	Acy1	mRNA	141.91	89.71	104.05	108.51	72.1	73.14	87.42	101.62
109658	Txlna	mRNA	15.58	13.53	13.26	13.27	13.14	13.21	11.34	11.75
109660	Ctrl	mRNA	0	0.1	0.1	0.21	0	0	0	0.1
109672	Cyb5a	mRNA	942.06	951.12	957.65	946.76	1359.63	1389.51	1864.68	1956.01
109674	Ampd2	mRNA	6.71	6.65	8.04	7.71	6.28	6.23	6.22	6.07
109676	Ank2	mRNA	2.29	2.81	2.64	2.49	1.49	1.73	1.26	0.88
109685	Hyal3	mRNA	0.37	0.57	0.48	0.44	0.43	0.76	0.43	0.61
109689	Arrb1	mRNA	15.01	17.38	17.07	16.87	14.73	15.38	12.59	11.89
109700	Itga1	mRNA	9	14.47	12.12	11.81	7.32	7.5	8.52	7.27
109711	Actn1	mRNA	12.66	10.33	12.03	11.93	12.52	12.37	8.91	9.08
109729085	Htd2	mRNA	0.15	0.49	0.6	0.15	0.56	0.16	0.17	0
109731	Maob	mRNA	6.95	6.36	5.66	5.27	5.61	4.75	5.2	4.65
109754	Cyb5r3	mRNA	70.95	75.32	75.43	74.83	110.42	107.48	101.4	92.23
109778	Blvra	mRNA	112.34	107.72	108.13	104.49	102.88	108.04	115.21	116.91
109785	Pgm3	mRNA	26.17	18.85	22.96	23.97	15.2	16.8	18.12	19.47
109801	Glo1	mRNA	103.1	120.35	107.79	111.97	103.25	108.16	127.71	127.08
109815	Selenos	mRNA	116.29	89	102.75	98.34	100.22	104.58	74.96	83.7
109820	Pgc	mRNA	0	0	0	0	0	0	0	0
109821	F11	mRNA	0	0	0	0	0	0.03	0	0
109828	C7	mRNA	26.66	31.94	31.01	29.04	27.24	27.04	17.55	9.89
109857	Cbr3	mRNA	20.18	13.27	18.93	17.86	9.93	11.96	4.53	4.4
109880	Braf	mRNA	3.8	4.48	4.56	4.64	2.3	2.6	3.27	2.54
109889	Mzf1	mRNA	0.33	0.39	0.43	0.23	0.32	0.39	0.18	0.17
109900	Asl	mRNA	155.06	130.1	140.13	144.83	202.8	202.55	160.89	160.3
109901	Cela1	mRNA	30.56	72.78	54.09	53.35	60.82	57.42	65.77	88.2
109904	Mcf2	mRNA	0	0.04	0.02	0.02	0.04	0.04	0	0.02
109905	Rap1a	mRNA	32.53	47.5	43.8	41.24	28.31	29.24	35.73	33.6
109910	Zfp91	mRNA	35.58	30.11	31.81	33.17	29.15	29.11	35.29	26.02
109929	Zbtb25	mRNA	2.38	2.09	2.39	3.37	2.47	3.33	3.12	2.42
109934	Abr	mRNA	17.2	13.77	16.73	16.41	15.63	17	15.37	14.5
109959	Amy2a5	mRNA	1.85	0.29	0.86	0.62	0	0	0.1	0.09
109978	Art4	mRNA	3.94	5.55	5.21	4.49	4.23	4.52	4.76	4.38
109979	Art3	mRNA	3.99	3.45	3.49	3.41	2.1	2.06	4.45	4.36
110006	Gusb	mRNA	15.7	19.53	18.55	17.5	18.83	18.38	22.08	23.14
110012	Tpgs1	mRNA	26.57	31.36	27.09	28.62	30.95	29.34	20.61	29.81
110033	Kif22	mRNA	0.11	0.42	0.42	0.42	0.33	0.45	0.19	0.4
110052	Dek	mRNA	23.08	45.18	38.14	34.36	11.75	12.24	14.99	11.39
110058	Syt17	mRNA	3.32	5.32	4.61	4.79	6.67	6.91	5.28	4.47
110074	Dut	mRNA	7.41	7.72	7.68	7.64	5.54	6.47	6.47	5.96
110075	Bmp3	mRNA	0.8	1	0.91	0.81	0.31	0.31	0.31	0.26
110078	Pygb	mRNA	11.86	16.4	14.89	13.9	18.87	19.34	12.87	12.58
110082	Dnah5	mRNA	0.02	0.01	0	0.03	0.04	0.06	0.04	0.03
110083	Dnah12	mRNA	0.05	0.11	0.12	0.1	0.05	0.07	0.03	0.03
110084	Dnah1	mRNA	0.04	0.01	0.02	0.01	0.04	0.02	0.02	0.01
110094	Phka2	mRNA	4.64	5.15	5.1	5.91	6.28	6.89	6.71	5.24
110095	Pygl	mRNA	19.15	15.87	17.03	17.61	20.18	18.49	15.07	10.94
110109	Nop2	mRNA	9.21	9.48	9.48	9.75	10.52	11.17	10.12	10.98
110119	Mpi	mRNA	23.26	25.69	26.34	27.79	23.68	26.42	22.89	23.16
110147	Ehmt2	mRNA	32.22	26.93	30.53	28.92	30.9	31.55	24.08	25.69
110157	Raf1	mRNA	33.15	30.67	32.85	32.84	32.53	34.23	31.71	28.65
110168	Gpr18	mRNA	0.44	0.77	0.87	0.38	0.52	0.49	0.41	0.46
110172	Slc35b1	mRNA	44.67	44.35	44.68	47.36	36.75	37.57	48.48	48.48
110173	Manba	mRNA	29.62	31.02	31.55	31.25	33.45	35.59	30.92	28.21
110175	Ggct	mRNA	34.64	40.97	29.7	33.14	24.21	24.25	38.43	63.08
110196	Fdps	mRNA	31.24	40.49	36.85	36.34	39.75	41.78	27.57	24.87
110197	Dgkg	mRNA	1.36	2.63	2.27	1.89	2.47	2.72	3.34	3.11
110198	Akr7a5	mRNA	194.03	171.72	188.39	185.18	199.37	200.69	166.73	219.41
110208	Pgd	mRNA	73.67	72.83	72.73	74.19	89.07	89.13	72.86	83.28
110213	Tmbim6	mRNA	1187.14	1066.39	1102.26	1118.67	1345.85	1331.26	1078.25	1165.94
110253	Triobp	mRNA	18.08	18.17	16.83	19.08	20.7	18.72	12.99	14.48
110257	Hba-a2	mRNA	107.73	293.91	228.57	220.35	343.57	376.65	788.38	749.11
110265	Msra	mRNA	181.97	189.28	188.15	186.84	188.84	195.69	238.42	241.1
110279	Bcr	mRNA	8.59	9.18	8.52	8.47	9.47	10.39	8.14	7.66
110304	Glra3	mRNA	0.01	0.02	0	0	0	0	0	0
110308	Krt5	mRNA	0.33	0.39	0.58	0.39	1	1.03	0.14	0.25
110310	Krt7	mRNA	116.13	110.25	117.08	116.09	101.46	103.12	64.37	73.78
110312	Pmch	mRNA	0	0	0	0	0	0	0	0
110323	Cox6b1	mRNA	1669.73	1623.13	1766.44	1690.4	1653.55	1653.67	2131.44	1756.61
110326	Tas1r1	mRNA	0.08	0.05	0.13	0.05	0.1	0.15	0.03	0.12
110332	Pp2d1	mRNA	0.2	0.09	0.09	0.08	0.05	0.08	0.03	0.11
110350	Dync2h1	mRNA	0.83	1.81	1.54	1.41	0.79	0.85	0.95	0.85
110351	Rap1gap	mRNA	40.56	34.05	36.15	36.81	57.51	56.31	31.47	29.36
110355	Grk2	mRNA	23.59	19.2	20.65	19.58	22.42	20.81	16.33	16.66
110379	Sec13	mRNA	78.02	77.35	78.64	79.16	78.38	80.42	82.55	86.6
110380	Shroom2	mRNA	11.25	5.6	7.78	8.59	5.74	6.14	5.22	4.39
110382	C8b	mRNA	0	0	0	0	0	0	0	0
110385	Pde4c	mRNA	21.57	20.27	22.35	19.86	17.8	18.04	15.38	15.83
110391	Qdpr	mRNA	222.3	243.98	233.8	242.14	249.47	260.45	253.26	279.54
110417	Pigh	mRNA	10.63	11.19	11.54	11.31	12.83	13.33	11.31	10.57
110446	Acat1	mRNA	156.3	220.44	201.71	199.06	248.24	253.9	364.08	427.91
110454	Ly6a	mRNA	603.67	775.41	714.45	703.86	749.74	780.51	1323.22	1182.43
110460	Acat2	mRNA	79.94	55.04	62.35	63.09	64.1	61.54	66.25	69.4
110511	Olfr153	mRNA	0	0	0	0	0.09	0	0	0
110521	Hivep1	mRNA	4.62	4.02	4.61	4.55	4.02	4.25	3.42	2.93
110524	Dgkq	mRNA	5.39	6.43	6.31	6.14	5.83	5.84	5.94	7.63
110532	Adarb1	mRNA	4.28	3.02	3.68	3.48	3.11	3.41	2.5	2.39
110542	Amhr2	mRNA	0.04	0.08	0.11	0.04	0	0.15	0.04	0
110557	H2-Q6	mRNA	25.97	28.95	28.8	28.26	32.09	33.38	25.21	30.81
110558	H2-Q9	mRNA	0.32	3.29	0	2.91	3.07	1.94	1.94	3.39
110593	Prdm2	mRNA	11.81	9.14	10.43	10.91	8.32	8.52	7.63	5.72
110595	Timp4	mRNA	0.71	0.47	0.39	0.51	0.23	0.35	0.47	0.33
110596	Arhgef28	mRNA	28.88	22.77	24.97	26.46	26.08	25.09	20.03	17.26
110599566	Eef1akmt4	mRNA	9.97	8.56	8.86	9.29	10.96	9.17	9.68	11.59
110599589	Asdurf	mRNA	0	0	0	0	1.1	0	0	0
110606	Fntb	mRNA	2.58	3	2.41	2.73	3.03	3.52	2.73	2.82
110611	Hdlbp	mRNA	64.44	63.55	64.5	62.52	60.06	62.29	71.68	69.08
110616	Atxn3	mRNA	5.29	6.3	6.65	6.5	4.27	4.94	5.25	3.73
110637	Grik4	mRNA	0.1	0.06	0.02	0.02	0.02	0.02	0	0
110639	Prps2	mRNA	19.89	33.93	29	28.18	30.75	31.54	31.65	24.24
110648	Lmx1a	mRNA	0.21	0.06	0.14	0.2	0.08	0.08	0.09	0.09
110651	Rps6ka3	mRNA	8.55	14.56	12.16	11.77	6.93	7.16	9.12	7.17
110695	Aldh7a1	mRNA	106.17	121.84	115.55	119.04	179.6	177.07	149.55	159.93
110749	Chaf1b	mRNA	1.94	0.81	1.33	1.48	0.99	1.21	0.53	0.44
110750	Cse1l	mRNA	16.07	22.44	19.93	19.87	16.56	15.84	26.18	21.33
110751	Adam33	mRNA	0.34	0.23	0.26	0.22	0.26	0.15	0.06	0.17
110784	Nr3c2	mRNA	4.1	3.07	3.51	3.4	4.82	5.1	3.79	3.29
110789	Adgrv1	mRNA	0.03	0.09	0.05	0.08	0.06	0.06	0.05	0.04
110794	Cebpe	mRNA	0.07	0.07	0	0	0.06	0	0	0.06
110796	Tshz1	mRNA	9.49	8.74	8.53	8.73	10.92	11.21	9.97	7.02
110809	Srsf1	mRNA	21.93	32.23	29.56	28.26	26.65	27.13	34.46	27.26
110816	Pwp2	mRNA	4.58	3.7	3.9	4.58	4.27	4.78	3.61	4.09
110821	Pcca	mRNA	53.32	80.1	69.03	66.5	76.52	75.67	88.17	94.74
110826	Etfb	mRNA	807.49	680.57	753.25	740.05	708.64	691.41	639.69	755.62
110829	Lims1	mRNA	14.83	17.96	17.04	17.21	13.22	13.13	16.29	12.71
110834	Chrna3	mRNA	0	0	0.02	0.02	0	0	0	0
110835	Chrna5	mRNA	0	0	0	0.03	0	0	0	0
110842	Etfa	mRNA	354.89	375.41	372.2	377.32	351.21	362.3	387.57	407.12
110854	Ptpa	mRNA	49.7	57.22	55.24	54.82	66.77	63.24	50.64	58.13
110855	Pde6c	mRNA	0	0	0	0	0	0	0	0
110862	Kcnq3	mRNA	0.03	0.07	0.04	0.1	0.03	0.01	0.04	0.04
110876	Scn2a	mRNA	0.02	0.15	0.18	0.11	0	0.03	0.01	0.01
110877	Slc18a1	mRNA	20.32	27.7	26.26	24.83	25.42	25.58	48.33	49.8
110880	Scn4a	mRNA	0.09	0.04	0.06	0.04	0.02	0.01	0.01	0.02
110886	Gabra5	mRNA	0.15	0.4	0.23	0.23	0.03	0	0	0.03
110891	Slc8a2	mRNA	0.07	0.31	0.13	0.14	0.13	0.08	0.03	0.03
110893	Slc8a3	mRNA	0.11	0	0.05	0.08	0.08	0.03	0.05	0.03
110895	Slc9a4	mRNA	0.61	0.46	0.39	0.38	0.51	0.56	0.52	0.48
110902	Chrna2	mRNA	0.04	0.08	0.06	0.02	0.26	0.27	0.31	0.31
110911	Cds2	mRNA	30.86	22.93	25.01	25.82	24.53	25.12	18.9	18.19
110920	Hspa13	mRNA	9.31	14.6	13.07	12.11	8.36	9.78	12.68	9.55
110935	Atp6v1b1	mRNA	33.88	47.6	42.45	38.73	73.7	71.66	42.98	39.35
110948	Hlcs	mRNA	2.33	2.28	2.53	2.28	2.8	3.04	2.59	2.19
110954	Rpl10	mRNA	2226.09	1691.09	1932.89	1924.39	2119.88	2249.26	2007.12	1780.37
110956	D17H6S56E-5	mRNA	13.85	8.52	10.8	11.12	8.17	8.66	6.97	5.21
110957	D1Pas1	mRNA	0	0	0.02	0.02	0.04	0	0	0
110959	Nudt19	mRNA	194.42	150.4	172.96	174.67	210.21	207.91	564.63	663.59
110960	Tars	mRNA	22.03	23.75	24.75	25.31	23.63	23.1	26.54	25.25
110962	Mbd6	mRNA	6.88	5.2	5.57	6.13	5.77	5.59	3.37	3.7
111173	Erc1	mRNA	3.45	3.6	3.2	3.27	4.38	4.68	3.98	3.46
111175	Pecr	mRNA	131.07	181.55	163.79	158.85	204.02	219.49	429.48	547.82
111241	Hmga1b	mRNA	0.14	0.15	0.16	0	0	0	0.16	0.16
111368	Prn	mRNA	0	0	0	0	0	0	0	0.25
112403	Dxo	mRNA	16.68	14.54	15.56	13.76	17.73	19.05	14.6	16.95
112405	Egln1	mRNA	33.72	35.28	33.51	33.4	34.08	35.38	32.52	32.96
112406	Egln2	mRNA	54.38	43.62	46.77	48.17	45.83	42.75	29.31	42.88
112407	Egln3	mRNA	9.88	9.27	8.98	9.25	12.52	11.56	10.56	10.27
112415	Zfp607b	mRNA	0.28	0.56	0.39	0.36	0.37	0.32	0.41	0.38
112418	1700102P08Rik	mRNA	0.16	0.77	0.53	0.11	0.22	0.3	0.5	0.52
112419	Ifit1bl2	mRNA	0.82	1.88	1.36	1.15	0.78	1.09	0.76	0.64
112422	Zfp979	mRNA	0.12	0.47	0.42	0.53	0.09	0.15	0.1	0.2
112694759	Gm20517	mRNA	0.75	0.66	0.57	0.77	0.22	0.5	0.43	0
11287	Pzp	mRNA	0.03	1	0.85	0.6	2.01	2.03	20.5	25.68
11298	Aanat	mRNA	0	0	0	0.12	0	0	0	0
113002583	Shld3	mRNA	3.66	2.32	2.7	2.81	1.4	1.63	2.7	2.4
11302	Aatk	mRNA	0.76	0.57	0.68	0.9	0.77	0.66	0.27	0.5
11303	Abca1	mRNA	11.59	4.08	7.59	7.66	3.22	3.57	2.87	1.76
11304	Abca4	mRNA	2.08	1.73	1.88	1.84	2.83	2.24	1.65	1.42
11305	Abca2	mRNA	7.42	9.02	8.44	8.38	8.3	8.99	6.38	5.65
11306	Abcb7	mRNA	6.62	15.63	12.58	11.88	5.58	5.95	8.84	7.47
11307	Abcg1	mRNA	8	3.37	5.29	5.49	3.44	3.53	2.16	1.66
11308	Abi1	mRNA	24.7	21.37	22.55	23.1	19.33	21.33	24.65	18.21
11350	Abl1	mRNA	9.56	8.95	10.16	10.12	10.93	10.93	7.39	7.6
11352	Abl2	mRNA	4.56	3.44	3.9	4.2	3.14	3.58	3.35	2.92
11363	Acadl	mRNA	251.56	207.4	229.71	232.31	206.33	209.8	234.35	232.46
11364	Acadm	mRNA	1182.94	561.91	809.02	820.51	386.98	390.77	512.24	541.26
11370	Acadvl	mRNA	261.34	223.78	234.56	243.84	223.56	228.69	191.4	222.58
113868	Acaa1a	mRNA	87.32	82.13	87.03	85.68	107.77	106.82	74.18	93.59
113939900	Ancv1r	mRNA	0.37	0.18	0.27	0.27	0.17	0.27	0.1	0.26
11409	Acads	mRNA	74.58	86.91	84.79	80.78	105.45	103.24	102.64	129.86
114128	Laptm4b	mRNA	92.47	71.79	83.82	83.63	72.61	70	68.12	61.95
114142	Foxp2	mRNA	0.04	0.1	0.05	0.03	0.02	0.01	0.01	0
114143	Atp6v0b	mRNA	263.71	278.93	277.51	274.27	273.72	274.36	201.08	283.25
11416	Slc33a1	mRNA	42.27	53.3	51.29	50.12	46.13	47.63	75.54	61.93
11418	Asic2	mRNA	0.43	0.3	0.39	0.34	0.42	0.34	0.36	0.23
11419	Asic1	mRNA	1.37	1.19	1.27	1.03	1.34	1.35	0.97	1.09
11421	Ace	mRNA	65.74	23.73	40.29	42.51	24.28	24.49	42.77	42.86
114229	Kiss1r	mRNA	0.74	1.09	1.15	1.19	1.5	1.97	0.82	0.91
11423	Ache	mRNA	1.52	2.57	2.01	1.51	3.09	3.26	1.58	1.41
114230	Aipl1	mRNA	0.05	0	0.03	0.05	0.03	0	0	0.05
114249	Npnt	mRNA	44.96	60.98	54.54	53.5	35.83	37.54	28.38	20.6
11425	Apoc4	mRNA	0.8	0	0.28	0	0.25	1.1	0.32	0
114255	Dok4	mRNA	6.01	7.62	7.29	7.33	7.79	8.4	7.38	9.09
11426	Macf1	mRNA	8.57	10.7	10.09	9.82	6.76	6.82	6.25	5.05
11428	Aco1	mRNA	70.89	79.48	76.33	73.93	90.28	90.98	97.43	102.73
11429	Aco2	mRNA	346.32	375.68	372.38	370.87	406.18	411.18	382.56	399.35
11430	Acox1	mRNA	298.49	246.22	276.28	268.53	474.27	480.91	498.9	484.21
114301	Palmd	mRNA	2.33	1.87	2.61	2.4	2.22	2.19	2.45	2.68
114304	Slc28a3	mRNA	0	0	0	0	0	0.01	0.02	0.01
11431	Acp1	mRNA	28.83	27.13	28.92	30.48	24.29	25.22	31.43	29.26
11432	Acp2	mRNA	10.62	11.43	11.58	11.44	12.68	13.02	14.28	11.96
11433	Acp5	mRNA	21.08	33.56	29.14	27.65	20.68	21.34	34.83	40.68
114332	Lyve1	mRNA	0.57	0.13	0.13	0.34	0.13	0.11	0.34	0.25
11434	Acr	mRNA	0.23	0.01	0.06	0.06	0.05	0.06	0.12	0
11435	Chrna1	mRNA	0.03	0.03	0.06	0.03	0.07	0.03	0	0.01
11438	Chrna4	mRNA	2.92	6.89	5.62	5.03	6.88	6.91	6.76	5.98
11440	Chrna6	mRNA	0	0	0	0	0	0	0	0
11441	Chrna7	mRNA	0.1	0.17	0.27	0.07	0.27	0.14	0.15	0.26
11443	Chrnb1	mRNA	4.23	3.53	4.31	4.17	2.67	3.27	2.03	2.12
11444	Chrnb2	mRNA	0.84	0.75	0.77	0.92	0.91	1.01	0.6	0.71
114479	Slc5a5	mRNA	0	0.02	0.12	0.07	0.05	0	0	0
11448	Chrne	mRNA	0.05	0	0	0	0.05	0.15	0	0.05
11450	Adipoq	mRNA	1.46	0.2	0.39	0.59	0	0	23.8	29.91
11451	Acrv1	mRNA	0	0	0	0	0	0	0	0
114564	Csprs	mRNA	1.11	0.99	1.1	0.91	0.2	0.35	1.12	1.16
114565	Zbtb21	mRNA	2.44	2.38	2.65	2.4	2.45	2.5	1.95	1.67
114570	Crip3	mRNA	0.48	0.17	0.22	0.36	0.23	0	0.17	0.24
114584	Clic1	mRNA	108.68	106.31	107.15	111.72	109.17	110.83	117.22	108.62
114585	D17H6S53E	mRNA	5.93	6.43	6.95	6.56	6.9	6.46	5.33	6.27
11459	Acta1	mRNA	0.05	0.21	0.26	0.26	0	0.21	0.56	0.74
114601	Ehbp1l1	mRNA	5.74	7.15	6.19	5.73	6.04	6.08	4.95	4.89
114602	Zmynd10	mRNA	12.33	9.91	10.64	9.47	14.72	14.03	9.92	13.42
114604	Prdm15	mRNA	1.1	1.37	1.32	1.4	1.29	1.08	1.17	1.03
114606	Tle6	mRNA	0.85	0.52	0.24	0.65	0.46	0.94	0.44	0.47
11461	Actb	mRNA	230.19	310.94	277.86	274.97	281.84	276.39	269.12	248.49
114615	Elac1	mRNA	4.36	3.02	3.7	3.7	3.11	3.13	2.46	2.21
11464	Actc1	mRNA	0	0.05	0.05	0	0	0.05	0	0.05
114640	Pth2	mRNA	0	0	0	0	0	0	0	0
114641	Rpl31	mRNA	595.07	468.41	485.95	515.89	508.87	506.5	421.33	418.7
114642	Brdt	mRNA	0.8	0.46	0.76	0.72	0.58	0.42	0.47	0.42
114643	Oas1c	mRNA	3.24	3.77	2.83	3.74	4.28	4.34	4.23	4.34
114644	Slc13a3	mRNA	124.7	164.91	152.71	148.98	285.19	282.18	226.12	245.85
11465	Actg1	mRNA	499.93	717.21	642.83	630.45	706.19	698.28	612.64	530.08
114654	Ly6g6d	mRNA	1.77	1.4	1.6	0.68	1.82	1.98	1.33	0.65
114661	Prss28	mRNA	0.28	0	0.07	0.07	0	0	0	0
114663	Impa2	mRNA	7.3	8.58	7.42	8.62	13.31	12.5	7.35	8.14
114664	Hsd17b11	mRNA	97.25	82.99	85.64	88.96	129.41	125.39	165.43	161.17
114666	Krtap5-5	mRNA	0	0	0	0	0	0	0	0
114671	4930444G20Rik	mRNA	0	0	0.04	0	0	0	0.01	0
114674	Gtf2ird2	mRNA	2.78	2.62	2.77	2.47	3.01	2.62	2.51	2.5
114679	Selenom	mRNA	58.59	59.96	53.62	56.97	79.43	72.2	45.85	55.26
11468	Actg2	mRNA	0.18	0.06	0.12	0.18	0.12	0.06	0.07	0.11
11470	Actl7a	mRNA	0	0	0	0	0	0	0	0
11471	Actl7b	mRNA	0	0	0	0	0	0	0	0.05
114712	Ferd3l	mRNA	0	0	0	0	0	0	0	0
114713	Rasa2	mRNA	5.91	5.96	6.65	5.86	4.34	4.01	5.01	4.42
114714	Rad51c	mRNA	1.22	1.32	0.53	0.95	1.07	1.39	1.69	1.47
114715	Spred1	mRNA	9.99	11.06	10.92	11	8.59	8.85	10.32	7.75
114716	Spred2	mRNA	13.12	11.54	11.79	12.76	15.4	14.95	12.08	9.41
11472	Actn2	mRNA	0.07	0.14	0.21	0.24	0.24	0.24	0.11	0.17
11474	Actn3	mRNA	0.24	0.63	0.26	0.33	0.53	0.5	0.33	0.32
114741	Supt16	mRNA	12.81	14.03	12.93	13.4	8.84	9.94	10.13	9.53
11475	Acta2	mRNA	29.56	27.87	28.18	27.93	22.97	24.83	21.45	22.38
11477	Acvr1	mRNA	7	4.91	6.1	6.27	7.64	6.01	5.11	4.04
114774	Pawr	mRNA	38.73	32.56	37.04	34.46	35.51	32.45	34.25	35.65
11479	Acvr1b	mRNA	19.66	15.82	16.86	16.79	17.49	18.62	13.08	12.59
11480	Acvr2a	mRNA	4.27	6.18	5.93	5.69	2.94	2.88	3.19	2.7
11481	Acvr2b	mRNA	2.76	1.75	2.08	2.29	1.61	1.69	1.43	1.14
11482	Acvrl1	mRNA	7.85	8.67	7.25	7.59	9.25	9.14	6.56	6.49
11484	Aspa	mRNA	58.78	80.42	73.23	74.94	70.73	74.31	136.04	117.99
114841036	LOC114841036	mRNA	1.43	1.88	1.96	1.94	1.4	1.34	1.02	1.19
11486	Ada	mRNA	5.39	3.14	3.93	4.05	2.83	3.31	2.21	2.74
114863	Plpbp	mRNA	127.81	113.32	113.12	114.16	106.53	109.09	110.19	111.58
11487	Adam10	mRNA	15.22	20.68	19.13	19.08	15.24	15.77	19.42	14.4
114872	Psg29	mRNA	0	0	0	0	0	0	0	0.01
114873	Dscaml1	mRNA	0.03	0.07	0.04	0.02	0.09	0.02	0.09	0.04
114874	Ddhd1	mRNA	5.32	4.87	5.09	4.88	4.34	4.14	4.79	4.16
114875	Plcz1	mRNA	0.02	0.02	0.02	0	0	0	0	0
11488	Adam11	mRNA	0.72	0.66	0.74	0.61	0.72	0.62	0.9	0.68
114886	Cygb	mRNA	11.48	10.79	11.43	11.6	13.8	12.91	10.59	12.25
114889	Vsx1	mRNA	0	0	0	0	0	0	0	0
11489	Adam12	mRNA	0.1	0.55	0.36	0.4	0.43	0.34	0.27	0.38
114893	Dcun1d1	mRNA	8.3	16.97	14.05	13.26	6.99	7.4	11.18	8.14
114896	Afg3l1	mRNA	29.07	31.22	31.6	30.73	31.81	31.67	34.06	39.78
11490	Adam15	mRNA	25.22	22.98	23.82	24.02	27.3	27.76	19.15	24.44
11491	Adam17	mRNA	6.27	10.26	8.6	8.4	7.08	7.7	7.55	7.37
11492	Adam19	mRNA	0.47	0.74	0.6	0.67	0.55	0.55	0.5	0.68
11496	Adam22	mRNA	0.55	1.19	0.98	0.97	0.66	0.7	0.57	0.41
11497	Adam3	mRNA	0.03	0	0.03	0	0	0	0	0
11498	Adam4	mRNA	0.14	0.16	0.24	0.35	0.18	0.11	0.17	0.13
11499	Adam5	mRNA	0.03	0.14	0.03	0.05	0.03	0.08	0.03	0.03
11500	Adam7	mRNA	0.06	0.02	0.06	0	0.04	0.1	0.04	0.02
11501	Adam8	mRNA	0.34	0.67	0.54	0.51	0.34	0.13	0.14	0.29
11502	Adam9	mRNA	31.37	38.79	37.02	36.3	30.57	30.45	30.94	27.29
11504	Adamts1	mRNA	13.81	12.36	12.66	11.91	10.51	10.59	9.32	8.75
11512	Adcy6	mRNA	30.11	29.92	30.32	29.39	27.83	28.8	17.36	16.79
11513	Adcy7	mRNA	0.88	1.72	1.34	1.27	1.06	1.41	0.94	0.79
11514	Adcy8	mRNA	0	0	0.01	0.03	0	0.01	0	0.01
11515	Adcy9	mRNA	3.88	3.55	3.61	3.97	3.45	3.41	3.38	3.07
11516	Adcyap1	mRNA	0.05	0.04	0.09	0.04	0	0	0	0
11517	Adcyap1r1	mRNA	0.47	0.55	0.6	0.48	0.27	0.36	0.27	0.41
11518	Add1	mRNA	31.9	39.51	34.81	35.7	43.58	43.84	37.79	34.88
11519	Add2	mRNA	0.25	0.19	0.21	0.26	0.11	0.06	0.07	0.11
11520	Plin2	mRNA	29.06	52.39	42.63	45.01	63.72	64.38	80.88	87.79
11522	Adh1	mRNA	109.38	142.64	131.1	128.11	251.39	267.28	431.08	515.22
11529	Adh7	mRNA	0.53	0.35	0.31	0.38	0.73	0.62	0.37	0.23
11532	Adh5	mRNA	189.15	189.07	196.2	193.1	219.66	226.04	249.12	245.18
11534	Adk	mRNA	164.22	170.9	168.52	173.4	178.98	184.89	192.58	179.64
11535	Adm	mRNA	11.36	5.81	8.85	7.34	5.71	5.41	4.96	5.35
11536	Gpr182	mRNA	6.58	5.86	6.37	5.73	8.32	7.45	3.79	3.8
11537	Cfd	mRNA	11.07	1.58	4.64	5.94	0.12	0	48.39	82.36
11538	Adnp	mRNA	17.9	20.38	20.06	19.08	21.89	24.92	23.16	19.24
11539	Adora1	mRNA	3.32	2.46	2.83	2.87	1.8	2.06	1.43	0.98
11540	Adora2a	mRNA	1.6	2.94	2.55	3.24	2.96	2.99	1.98	2.29
11541	Adora2b	mRNA	2.02	2.85	2.06	2.57	3.53	3.05	2.39	3.06
11542	Adora3	mRNA	0.03	0.21	0.06	0	0.09	0.06	0.16	0.14
11544	Adprh	mRNA	18.31	17.69	19.53	18.39	18.65	21.04	13.39	15.81
11545	Parp1	mRNA	11.21	16.45	14.47	14.54	17.34	17.44	15.11	15.66
11546	Parp2	mRNA	9.93	9.6	10.9	9.47	8.59	9.05	9.05	6.52
11548	Adra1b	mRNA	1.17	1.69	1.37	1.77	1.01	1.16	0.68	1.05
115485636	LOC115485636	mRNA	0.36	0.19	0.3	0.36	0.19	0.12	0.03	0.25
115485680	LOC115485680	mRNA	0.07	0.07	0.06	0.06	0.03	0.04	0.02	0.03
115485726	LOC115485726	mRNA	0.31	0.24	0.38	0.35	0.28	0.25	0.15	0.11
115485924	LOC115485924	mRNA	0	0	0	0	0	0	0.05	0
115486031	LOC115486031	mRNA	0.4	1.97	1.58	1.21	0.13	0.18	0.25	0.11
115486128	LOC115486128	mRNA	0.54	0.28	0.42	0.31	0.37	0.26	0.3	0.25
115486392	LOC115486392	mRNA	0.02	0	0	0	0	0	0	0.02
115486407	C1H2orf66	mRNA	0	0	0.06	0.06	0	0	0.06	0
115486418	LOC115486418	mRNA	0.72	2.07	1.88	1.41	0.74	0.85	0.59	0.56
115486419	LOC115486419	mRNA	0	0	0	0	0	0	0	0
115486424	LOC115486424	mRNA	0	0	0	0	0	0	0	0
115486427	LOC115486427	mRNA	0	0	0	0	0.08	0	0	0
115486430	LOC115486430	mRNA	0.13	0.14	0.11	0.08	0.05	0.06	0.03	0
115486432	LOC115486432	mRNA	0	0	0	0	0	0	0	0
115486439	LOC115486439	mRNA	0.37	0.22	0.22	0.36	0	0.07	0.16	0.21
115486443	LOC115486443	mRNA	0	0.07	0	0	0	0	0	0.03
115486479	LOC115486479	mRNA	0	0	0	0.05	0	0	0	0
115486489	LOC115486489	mRNA	0	0	0	0	0	0	0	0
115486493	LOC115486493	mRNA	0.18	0.25	0.19	0.15	0.1	0.12	0.05	0.11
115486510	LOC115486510	mRNA	0.07	0.07	0.07	0.14	0.1	0.07	0.04	0
115486865	LOC115486865	mRNA	0	0.16	0.06	0	0	0	0	0
115486880	LOC115486880	mRNA	0.2	0	0.34	0.18	0.87	0.29	0.1	0.21
115486886	LOC115486886	mRNA	0.15	0.2	0.29	0.1	0.19	0.1	0.26	0.23
115486930	LOC115486930	mRNA	0	0	0	0	0	0	0	0
115486931	LOC115486931	mRNA	0	0	0	0	0.02	0	0	0
115486932	LOC115486932	mRNA	0.03	0	0	0	0	0	0	0
115486940	LOC115486940	mRNA	0.86	0.43	0.49	0.42	0.16	0.36	0.24	0.28
115486944	LOC115486944	mRNA	0	0	0	0	0	0	0	0
115486945	LOC115486945	mRNA	0	0	0	0	0	0	0	0
115486965	LOC115486965	mRNA	0	0	0	0	0	0	0	0
115486967	LOC115486967	mRNA	0	0	0	0	0	0	0	0
115487084	LOC115487084	mRNA	0.05	0	0	0	0	0.05	0	0
115487094	LOC115487094	mRNA	58.94	34.27	41.99	45.91	17.86	16.45	19.92	22.24
115487110	LOC115487110	mRNA	1.09	0.43	0.85	1.3	1.38	1.38	2.27	1.67
115487111	LOC115487111	mRNA	0.19	0.22	0.22	0.18	0.17	0.23	0.2	0.3
115487124	LOC115487124	mRNA	0.51	0.13	0	0.13	0	0.13	0.43	0
115487147	LOC115487147	mRNA	0	0.07	0.07	0	0.07	0.14	0	0.07
115487193	LOC115487193	mRNA	0.08	0.12	0.09	0.08	0.19	0.09	0.03	0.08
115487203	LOC115487203	mRNA	1.45	1.16	1.16	1.22	0.65	0.74	0.59	1.09
115487215	LOC115487215	mRNA	0.25	0.19	0.2	0.14	0.17	0.15	0.24	0.12
115487348	LOC115487348	mRNA	0	0	0	0.02	0	0	0	0
115487367	LOC115487367	mRNA	1.11	1.86	1.47	1.66	0.85	0.82	0.91	0.51
115487435	LOC115487435	mRNA	0	0	0	0	0	0	0	0
115487436	LOC115487436	mRNA	0	0	0	0	0	0	0	0
115487437	LOC115487437	mRNA	0	0.03	0.03	0.03	0.03	0	0	0
115487454	LOC115487454	mRNA	0	0	0	0	0	0	0	0
115487746	LOC115487746	mRNA	0.86	0.63	0.67	0.8	0.52	0.84	0.29	0.68
115487778	LOC115487778	mRNA	0.54	0.11	0	0	0.21	0.11	0	0.2
115487801	C11H17orf113	mRNA	0	0	0	0	0	0	0	0
115487803	LOC115487803	mRNA	0.37	0.39	0.45	0.39	0.18	0.3	0.07	0.06
115487818	LOC115487818	mRNA	0.12	0.05	0	0.06	0.07	0	0	0.1
115487832	LOC115487832	mRNA	3.92	4.63	4.44	4.32	3.82	4.06	3.72	2.6
115487959	LOC115487959	mRNA	0	0.03	0	0	0	0	0.03	0
115488002	LOC115488002	mRNA	0.17	0.91	0.34	1.1	0.16	0.53	0.39	0.16
115488008	LOC115488008	mRNA	0	0.05	0.05	0.1	0	0	0	0
115488016	LOC115488016	mRNA	0.45	0.23	0.34	0	0.12	0.11	0	0.11
115488017	LOC115488017	mRNA	0.19	0.19	0.32	0.27	0.27	0.23	0	0.09
115488020	LOC115488020	mRNA	0.25	0.19	0.56	0.2	0.54	0.25	0.07	0.24
115488023	LOC115488023	mRNA	0.1	0.09	0.16	0.11	0.05	0.06	0.08	0.11
115488029	LOC115488029	mRNA	57.74	29.98	41.2	42.88	8.23	8.38	8.91	6.42
115488119	LOC115488119	mRNA	0.09	0.19	0	0	0	0.19	0.2	0
115488122	LOC115488122	mRNA	0.62	0.76	0.81	0.7	0.24	0.3	0.38	0.29
115488130	LOC115488130	mRNA	0.56	1.91	1.38	1.13	0.47	0.36	0.74	0.52
115488139	LOC115488139	mRNA	0	0.03	0	0.03	0	0	0	0.03
115488157	LOC115488157	mRNA	0.17	0.16	0.18	0.15	0.06	0	0.42	0.18
115488165	LOC115488165	mRNA	0.09	0.22	0.19	0.26	0.26	0.24	0.17	0.12
115488166	LOC115488166	mRNA	1.28	1.12	1.54	1.71	1.64	1.28	1.93	1.8
115488169	LOC115488169	mRNA	0.06	0.09	0.03	0	0.03	0	0.03	0.03
115488190	LOC115488190	mRNA	0.03	0.03	0.05	0.08	0.03	0.03	0.03	0
115488203	LOC115488203	mRNA	0	0	0	0	0	0	0.12	0
115488204	Smim32	mRNA	0.03	0.03	0.02	0.02	0.03	0	0.02	0.03
115488278	LOC115488278	mRNA	0.02	0	0.02	0.01	0	0.04	0.03	0
115488282	LOC115488282	mRNA	0.02	0	0.02	0.02	0.02	0.02	0	0.06
115488283	LOC115488283	mRNA	0.1	0.1	0	0	0	0	0	0.03
115488284	LOC115488284	mRNA	0.03	0	0	0	0.08	0	0	0
115488290	LOC115488290	mRNA	0.08	0.37	0.24	0.49	0.27	0.36	0.52	0.17
115488343	LOC115488343	mRNA	0.32	0.29	0.45	0.44	0.64	0.59	1.01	0.88
115488350	LOC115488350	mRNA	0.16	0.1	0.15	0.19	0.12	0.13	0	0.12
115488359	LOC115488359	mRNA	0.12	0	0.04	0.04	0.04	0	0	0.04
115488470	LOC115488470	mRNA	0.03	0	0.01	0.04	0	0	0	0
115488503	LOC115488503	mRNA	15.59	20.26	18.54	20.03	7.21	6.02	6.38	5.83
115488529	LOC115488529	mRNA	0.05	0.05	0.09	0.33	0.22	0.33	0.05	0.22
115488534	LOC115488534	mRNA	0.01	0	0	0.01	0.01	0	0	0
115488536	LOC115488536	mRNA	0.03	0.03	0.03	0.12	0.03	0.03	0	0
115488611	LOC115488611	mRNA	0.04	0.05	0.03	0.04	0.03	0.02	0.03	0.02
115488623	LOC115488623	mRNA	0.13	0.09	0.16	0.15	0.11	0.04	0.02	0.02
115488624	LOC115488624	mRNA	0.09	0.06	0.11	0	0	0	0	0
115488633	LOC115488633	mRNA	0	0	0.07	0.04	0.04	0	0	0.03
115488671	LOC115488671	mRNA	0.19	0.01	0.04	0.07	0.03	0.04	0.05	0.08
115488764	LOC115488764	mRNA	0.14	0.2	0.11	0.23	0.27	0.25	0.21	0.24
115488765	LOC115488765	mRNA	0.13	0.39	0	0.39	0.12	0.13	0.14	0.12
115488784	LOC115488784	mRNA	5.67	4.09	5.4	5	3.89	4.13	3.08	2.86
115488787	LOC115488787	mRNA	19.2	13.2	12.95	14.5	17.05	14	6.72	8.03
115488789	LOC115488789	mRNA	0.14	0.2	0.11	0.18	0.14	0.11	0.11	0.08
115488807	LOC115488807	mRNA	0.15	0.11	0.15	0.11	0.03	0.08	0.06	0.1
115488942	LOC115488942	mRNA	1.7	1.58	1.85	1.78	3.11	2.66	2.18	1.68
115489035	LOC115489035	mRNA	0.26	0.05	0	0.15	0.1	0	0.06	0.15
115489041	LOC115489041	mRNA	0	0.06	0	0	0.05	0.06	0.05	0
115489044	LOC115489044	mRNA	0.42	0.22	0.32	0.21	0.21	0.32	0	0.21
115489096	LOC115489096	mRNA	1.57	2.89	2.6	2.52	1.29	1.35	1.1	1.24
115489097	LOC115489097	mRNA	0.32	0.21	0.12	0.15	0.23	0	0.37	0.11
115489100	LOC115489100	mRNA	0.29	0.45	0.24	0.24	0.13	0.15	0.04	0.01
115489115	LOC115489115	mRNA	0	0	0	0.8	0	0	0	0
115489121	LOC115489121	mRNA	8.81	7.56	8.1	8.77	3.12	3.08	5.68	5.76
115489122	LOC115489122	mRNA	22.79	20.45	21.1	19.2	6.59	6.11	10.06	11.83
115489125	LOC115489125	mRNA	62.65	49.55	52.22	49.29	35.57	36.03	29.15	27.15
115489126	LOC115489126	mRNA	1.08	0.79	1.47	0.98	0.37	0.52	0.59	0.6
115489127	LOC115489127	mRNA	27.68	19.14	23.71	22.21	13.69	13.93	11.68	10.6
115489129	LOC115489129	mRNA	0.47	1.18	0.75	1	0.46	0.42	0.73	0.51
115489132	LOC115489132	mRNA	0.9	1.72	1.63	1.1	0.43	0.66	1.09	1.07
115489139	LOC115489139	mRNA	28.34	24.96	26.26	26.86	8.06	8.84	14.31	16.57
115489141	LOC115489141	mRNA	0.23	0.31	0.76	0.21	0.19	0.47	0.27	0.12
115489151	LOC115489151	mRNA	0	0.05	0	0	0	0	0	0
115489304	LOC115489304	mRNA	0	0	0	0.04	0.03	0	0.04	0.03
115489314	LOC115489314	mRNA	0.16	0.24	0.47	0.19	0.24	0.24	0	0.03
115489330	LOC115489330	mRNA	89.91	143.54	98.01	110.44	91.23	85.17	85.43	93.2
115489363	LOC115489363	mRNA	0	0	0.15	0	0	0	0	0
115489383	LOC115489383	mRNA	0	0	0.15	0	0	0	0	0
115489394	LOC115489394	mRNA	0	0	0	0.05	0	0	0	0.02
115489401	LOC115489401	mRNA	0.07	0.11	0.14	0.51	0.05	0	0	0
115489402	LOC115489402	mRNA	0	0	0	0	0	0	0.08	0
115489409	LOC115489409	mRNA	0	0	0	0	0	0	0	0
115489417	LOC115489417	mRNA	4.24	8.95	6.46	7.01	3.66	3.48	4.92	4.17
115489434	LOC115489434	mRNA	1.02	1.03	1.82	1.04	0.94	2.15	0.86	0.32
115489454	LOC115489454	mRNA	0	0	0.01	0	0	0	0	0.02
115489464	LOC115489464	mRNA	0.14	0.07	0.07	0.13	0	0.14	0.15	0.13
115489469	LOC115489469	mRNA	0.31	0.3	0.1	0	0.19	0.1	0.32	0.29
115489489	LOC115489489	mRNA	0.07	0.04	0.04	0	0	0	0.08	0.03
115489528	LOC115489528	mRNA	0	0	0.13	0	0.13	0	0.13	0
115489542	LOC115489542	mRNA	0	0.72	0.55	0.49	0.1	0	0.12	0
115489562	LOC115489562	mRNA	0	0.14	0.07	0.03	0.03	0.03	0	0.17
115489673	LOC115489673	mRNA	0.05	0.13	0.05	0	0	0.03	0	0.08
115489690	LOC115489690	mRNA	0.2	0.26	0.34	0.18	0.38	0.22	0.19	0.25
115489698	LOC115489698	mRNA	0.08	0.03	0.02	0.05	0	0.02	0.03	0
115489720	LOC115489720	mRNA	1.55	1.59	0.58	1.62	0.47	0.57	0.7	0.49
115489733	LOC115489733	mRNA	6.24	6.46	5.38	5.32	10.45	8.34	10.23	9.94
115489737	Lrrc53	mRNA	0	0	0	0	0	0	0	0
115489748	LOC115489748	mRNA	0.36	0.41	0.28	0.32	0	0.33	0	0.23
115489888	LOC115489888	mRNA	4.82	7.39	7.58	6.42	6.59	6.56	7	6.51
115489902	LOC115489902	mRNA	0.17	0.13	0.15	0.19	0.14	0.15	0.08	0.05
115489935	LOC115489935	mRNA	2.18	4.42	2.72	2.74	3.08	2.75	4.04	2.42
115489946	C4H1orf232	mRNA	0	0.14	0.15	0.14	0	0	0	0.05
115489950	LOC115489950	mRNA	0	0.03	0.07	0	0	0	0	0
115489962	LOC115489962	mRNA	0	0.17	0.1	0.09	0.41	0.29	0	0.06
115489972	LOC115489972	mRNA	0.6	0.54	0.69	0.41	0.52	0.59	0.45	0.35
115489986	LOC115489986	mRNA	2.07	4.24	3.49	2.85	1.56	1.72	1.17	1.11
11549	Adra1a	mRNA	2.68	3.97	3.31	3.24	4.09	3.63	3.75	3.01
115490111	LOC115490111	mRNA	21.9	12.34	15.71	15.78	11.9	11.33	10.43	7.57
115490127	LOC115490127	mRNA	0.44	0.43	0.35	0.51	0.35	0.28	0.34	0.33
115490131	Tmem271	mRNA	0.24	0.21	0.32	0.18	0.06	0.03	0	0.17
115490135	LOC115490135	mRNA	7.17	2.97	4.69	5.28	2.38	1.7	1.85	1.58
115490151	LOC115490151	mRNA	0.18	0.2	0.38	0.34	0.11	0.08	0.27	0.25
115490152	LOC115490152	mRNA	2.26	3.69	3.26	3.09	1.91	2.28	1.84	1.47
115490159	LOC115490159	mRNA	0.11	0.16	0.05	0.12	0.1	0.06	0.05	0
115490161	LOC115490161	mRNA	6.33	8.37	8.13	8.1	5.25	5.88	5.17	4.27
115490169	LOC115490169	mRNA	0	0	0	0.02	0	0	0.02	0
115490174	LOC115490174	mRNA	3	5.94	3.8	4.77	2.44	2.7	3.4	2.59
115490184	LOC115490184	mRNA	0	0	0	0	0	0	0	0
115490197	LOC115490197	mRNA	0.27	0.29	0.19	0.27	0.25	0.19	0	0.26
115490200	LOC115490200	mRNA	1.28	2.98	1.87	1.91	0.42	0.37	0.73	0.62
115490334	LOC115490334	mRNA	0.15	0.11	0.11	0.11	0.14	0.16	0.04	0.11
115490345	LOC115490345	mRNA	0.3	0.43	0.34	0.37	0.26	0.28	0.33	0.3
115490363	LOC115490363	mRNA	0.06	0.06	0	0.14	0.13	0.04	0	0.06
115490385	LOC115490385	mRNA	0	0.01	0	0.01	0.01	0.01	0.01	0.01
115490387	LOC115490387	mRNA	0.21	0.14	0.14	0.2	0.28	0.63	0.3	0.26
11550	Adra1d	mRNA	0.27	0.24	0.37	0.48	0.21	0.11	0.14	0.13
11551	Adra2a	mRNA	0.44	0.25	0.32	0.36	0.49	0.52	0.17	0.22
11552	Adra2b	mRNA	19.86	19.97	20.58	21.26	32.14	33.05	34.35	37.59
11553	Adra2c	mRNA	0.54	0.41	0.44	0.34	0.8	0.53	0.29	0.28
11554	Adrb1	mRNA	0.67	1.18	0.94	0.74	1.33	1.32	1.2	1.39
11555	Adrb2	mRNA	1.56	1.86	1.46	1.4	2.05	2.58	4.71	5.43
11556	Adrb3	mRNA	0.03	0	0.05	0	0	0.05	0.63	0.87
11564	Adsl	mRNA	10.38	12.4	10.89	11.16	14.36	12.29	11.62	13.29
11565	Adssl1	mRNA	8.71	5.53	7.19	6.67	9.82	9.59	4.25	3.75
11566	Adss	mRNA	50.75	63.14	58.97	56.41	46.7	50.26	67.18	61.4
11567	Avil	mRNA	0.18	0.05	0.14	0.2	0.11	0.11	0.02	0.02
11568	Aebp1	mRNA	22.99	17.83	20.31	21.17	23.92	23.94	15.55	12.95
11569	Aebp2	mRNA	12.37	12.73	13.27	12.24	10.99	11.55	11.71	10.98
11576	Afp	mRNA	0.56	0.63	0.51	0.44	0.8	0.96	0.88	0.95
11593	Aga	mRNA	43.45	43.01	41.11	41.92	46.59	43.65	40.62	45.31
11595	Acan	mRNA	0.01	0	0	0	0	0	0	0
11596	Ager	mRNA	1.9	1.03	1.24	1.68	0.76	0.96	0.43	0.54
11600	Angpt1	mRNA	2.22	5.51	4.02	4.11	1.85	1.66	2.21	1.82
11601	Angpt2	mRNA	5.5	7.3	6.96	6.67	3.26	3.74	4	4.17
11602	Angpt4	mRNA	0.37	0.18	0.24	0.21	0.23	0.45	0.23	0.09
11603	Agrn	mRNA	18.88	17.12	18.24	17.49	18.02	17.28	11.81	11.46
11604	Agrp	mRNA	0.61	0.49	0	0.16	0	0.17	0.19	0.36
11605	Gla	mRNA	3.17	3.65	3.25	3.43	3.61	3.45	3.79	3.84
11606	Agt	mRNA	91.36	65.97	74.79	75.61	70.35	71.28	49.1	45
11607	Agtr1a	mRNA	26.14	21.26	23.57	25.46	21.24	21.17	26.06	20.66
11608	Agtr1b	mRNA	0	0.1	0.03	0.07	0.06	0.07	0.04	0
11609	Agtr2	mRNA	0.02	0.02	0.02	0	0.02	0.02	0	0.05
11610	Agtrap	mRNA	25.46	26.22	25.77	26.08	32.5	31.73	27.47	29.35
11614	Nr0b1	mRNA	0.04	0.04	0.04	0.08	0	0.04	0	0.04
11615	Gm4737	mRNA	0	0	0	0	0	0.24	0	0
11622	Ahr	mRNA	2.25	2.13	2.21	2.34	2.16	2.29	2.12	1.55
11624	Ahrr	mRNA	0.06	0.15	0.11	0.04	0.03	0.01	0.02	0.03
11625	Ahsg	mRNA	0.08	0.16	0.1	0	0.1	0	0.11	0.1
11629	Aif1	mRNA	4.66	10.63	7.36	6.69	7.03	7.9	7.63	7.89
11630	Crybg1	mRNA	4.28	3.05	3.23	3.22	4.2	4.43	4.4	3.42
11632	Aip	mRNA	44.96	53.21	51.21	51.31	56.6	54.32	42.92	50.21
11634	Aire	mRNA	0	0.07	0	0	0	0	0	0
11636	Ak1	mRNA	9.21	15.87	12.76	11.56	20.09	20.23	14.45	13.29
11637	Ak2	mRNA	91.39	80.27	84.33	87.59	87.89	92.44	102.96	122.91
11639	Ak4	mRNA	30.95	61.13	50.79	50.19	74.48	75.26	138.34	150.61
11640	Akap1	mRNA	24	26.78	26.9	26.11	31.67	31.22	29.08	28.5
11641	Akap2	mRNA	15.95	22.74	19.66	19.83	22.53	22.51	21.85	18.1
11642	Akap3	mRNA	0	0	0	0.04	0.02	0	0.02	0.02
11647	Alpl	mRNA	93.19	144.85	126.12	123.34	155.18	155.61	140.19	116.92
11651	Akt1	mRNA	51.53	50.74	54.59	52.53	58.96	54.86	38.89	41.99
11652	Akt2	mRNA	40.53	40.23	40.4	42.13	39.43	42.41	36.01	38.46
11655	Alas1	mRNA	132.29	79.4	105.44	103.55	61.09	57.56	62.43	69.99
11656	Alas2	mRNA	1.8	5.79	4.08	4.48	8.37	8.1	11.17	12.2
11657	Alb	mRNA	4.51	4.62	4.66	4.75	3.91	4.24	6.32	5.87
11658	Alcam	mRNA	6.42	11.2	9.14	9.69	7.05	7	9.48	7.32
11666	Abcd1	mRNA	4.68	4.86	4.78	4.7	5.73	5.56	4.89	5.45
11668	Aldh1a1	mRNA	36.58	45.73	42.19	42.89	30.29	33.86	26.66	20.91
11669	Aldh2	mRNA	350.18	336.16	331.55	337.82	453.18	444.87	284.82	336.61
11670	Aldh3a1	mRNA	0.05	0.1	0.05	0	0.14	0.33	0.15	0.04
116701	Fgfrl1	mRNA	11.59	10	12.06	9.9	10.21	10.26	10.34	11.71
11671	Aldh3a2	mRNA	42.02	55.81	54.45	50.15	63.41	66.45	100.13	96.73
116731	Pcdha1	mRNA	0.09	0	0	0	0	0	0	0.03
116732	Tsga13	mRNA	0	0	0	0	0	0	0	0
116733	Vps4a	mRNA	40.3	38.82	39.16	38.15	37.1	39.56	35.77	37.52
11674	Aldoa	mRNA	916.78	801.58	854.36	848.68	928.41	923.88	742.38	770.39
116748	Lsm10	mRNA	13.09	13.71	15.6	14.93	16.22	13.64	14.2	16.61
11676	Aldoc	mRNA	14.87	18.99	16.74	17.45	15.22	14.93	8.25	6.61
11677	Akr1b3	mRNA	48.83	59.33	55.87	54.25	51.15	53.69	62.73	63.58
11682	Alk	mRNA	0.08	0.01	0.11	0.03	0.07	0.1	0.02	0.01
116837	Rims1	mRNA	0.06	0.09	0.07	0.09	0.01	0	0.01	0
116838	Rims2	mRNA	0.42	0.54	0.69	0.42	0.68	0.53	0.64	0.39
11684	Alox12	mRNA	1.45	2.04	1.58	1.26	2.37	2.23	2.03	2.02
116847	Prelp	mRNA	6.02	11.49	9.25	8.7	7.66	7.82	8.45	7.58
116848	Baz2a	mRNA	9.42	6.91	7.7	7.93	7.42	8.18	6.73	6.37
116849	Iltifb	mRNA	0	0	0	0	0	0	0	0
11685	Alox12e	mRNA	0.03	0	0.03	0.03	0.03	0.03	0	0
11686	Alox12b	mRNA	0.03	0	0.03	0.12	0.06	0.06	0.06	0
11687	Alox15	mRNA	0.24	0.21	0.2	0.29	0.31	0.2	0.06	0.36
116870	Mta1	mRNA	15.79	13.44	13.4	14.89	15.69	15.18	13.6	11.47
116871	Mta3	mRNA	18.74	14	14.29	15.7	16.84	15.65	12.95	9.99
116872	Serpinb7	mRNA	0	0.12	0	0.08	0	0	0.04	0
116873	Stim2	mRNA	7.9	5.22	6.26	6.62	4.78	5.74	5.6	4.86
11688	Alox8	mRNA	0.13	0.02	0.06	0.06	0.09	0.08	0.02	0.04
11689	Alox5	mRNA	0.37	0.2	0.39	0.48	0.38	0.27	0.1	0.14
116891	Derl2	mRNA	14.65	16.05	16.25	17.46	16.09	14.06	19.16	18.78
11690	Alox5ap	mRNA	11.75	14.1	13.12	15.18	13.29	17.17	9.82	9.13
116903	Calcb	mRNA	0.04	0.1	0.04	0.02	0.04	0.02	0.04	0.09
116904	Alpk3	mRNA	0.07	0.02	0.06	0.15	0	0.01	0	0.02
116905	Dph1	mRNA	10.61	7.81	8.78	7.99	9.1	9.7	7.8	10.24
116914	Slc19a2	mRNA	7.66	5.18	6.25	6.34	5.61	6.65	5.87	4.9
11692	Gfer	mRNA	18.86	19.04	17.03	18.5	18.71	18.99	18.18	21.21
116939	Pnpla3	mRNA	0.08	0.11	0.17	0.11	0.11	0.04	0.39	0.34
11694	Alx3	mRNA	0	0	0	0	0	0	0	0
116940	Tgs1	mRNA	3.25	5.3	4.14	4.54	3.46	3.11	4.16	3.29
11695	Alx4	mRNA	0.03	0.01	0.04	0.01	0.02	0.04	0	0
116972	Fam57a	mRNA	2.17	2.98	2.8	2.52	3.6	3.94	4.04	2.59
11698	Ambn	mRNA	0	0.04	0	0	0	0	0	0
11702	Amd1	mRNA	28.68	40.81	36.88	35.26	41.06	43.78	50.4	39.18
11704	Amelx	mRNA	0	0	0	0	0	0	0	0
11705	Amh	mRNA	0	0	0	0	0.04	0	0	0.04
117109	Pop5	mRNA	71.9	66.44	69.37	70.12	64.4	60.38	52.96	67.15
117146	Ube3b	mRNA	19.94	18.4	19.21	19.58	20.64	21.38	17.43	17.49
117148	Necab2	mRNA	0.09	0.07	0.15	0.09	0	0.04	0.04	0.04
117149	Tirap	mRNA	3.65	3.56	3.46	3.8	3.42	3.39	3.31	2.81
117150	Pip4k2c	mRNA	77.16	68.36	70.36	71.61	81.4	80.82	67.61	68.38
117158	Scgb3a2	mRNA	0	0	0	0.99	0	0	0	0
117160	Ttyh2	mRNA	5.32	10.44	9.09	8.12	7.78	7.76	10.3	12.09
117167	Steap4	mRNA	2.7	4.78	4.43	4.42	2.21	1.49	2.49	2.33
11717	Ampd3	mRNA	9.39	8.4	9.05	9.34	9.19	9.48	8.37	6.2
117171	1110038F14Rik	mRNA	10.01	8.96	9.4	9.41	11.02	9.09	7.57	8.36
117197	Bloc1s4	mRNA	14.55	12.2	14.61	12.82	14.2	14.14	9.76	13.18
117198	Ivns1abp	mRNA	171.95	285.2	245.38	245.04	181.06	183.89	261.73	233.98
11720	Mat1a	mRNA	0.06	0.02	0.02	0.02	0	0	0.02	0.02
11722	Amy1	mRNA	4.35	3.71	3.51	3.67	1.22	1.52	1.66	2.22
117229	Stk33	mRNA	0.04	0	0.08	0	0	0.03	0	0
11727	Ang	mRNA	5.04	5.52	4.84	4.5	2.69	3.26	3.12	3.15
11732	Ank	mRNA	6.77	4.46	5.56	5.81	4.09	4.34	3.46	2.79
11733	Ank1	mRNA	0.07	0.19	0.13	0.04	0.05	0.08	0.03	0.05
11735	Ank3	mRNA	14.38	19.48	17.93	17.6	20.44	21.37	19.6	16.96
11736	Ankfy1	mRNA	8.81	11.68	10.22	10.36	10.71	11.8	11.77	9.56
11737	Anp32a	mRNA	87.21	92.32	89.69	93.25	69.76	70.13	69.81	68.29
11739	Slc25a4	mRNA	337.64	357.57	345.12	339.88	384.24	390.24	258.65	286.61
11740	Slc25a5	mRNA	1392.46	1090.92	1255.21	1245.25	1392.07	1423.18	1220.58	1230.48
11744	Anxa11	mRNA	76.77	58.25	68.39	66.07	70.6	74.14	54.11	52.47
11745	Anxa3	mRNA	19.7	20.8	18.71	21.53	19.73	20.54	16.55	16.32
11746	Anxa4	mRNA	54.08	52.25	54.11	54.71	67.28	69.8	63.53	51.99
11747	Anxa5	mRNA	95.75	134.52	116.16	118.34	111.17	115.52	114.82	130.13
11749	Anxa6	mRNA	36.22	44.34	41.09	40.38	42.49	42.09	33.69	31.65
11750	Anxa7	mRNA	60.09	48.86	54.51	54.97	68.43	69.71	70.26	66.6
11752	Anxa8	mRNA	0.59	0.39	0.27	0.46	0.26	0.35	0.17	0.15
11754	Aoc3	mRNA	1.47	0.77	0.95	0.89	0.92	0.59	1.91	2.01
11757	Prdx3	mRNA	187.53	201.76	198.2	200.3	183.4	188.95	271.11	261.15
11758	Prdx6	mRNA	119.75	104	111.25	109.25	118.89	116.17	132.1	115.45
117586	A1bg	mRNA	0	0	0	0	0	0	0	0
117589	Asb7	mRNA	4.21	4.12	4.2	3.88	4.23	4.12	4.94	3.62
117590	Asb10	mRNA	0.12	0.06	0.06	0.03	0.06	0.03	0.13	0.09
117591	Slc2a9	mRNA	10.78	6.45	8.94	8.81	14.27	15.06	10.42	8.54
117592	B3galt6	mRNA	1.6	2.1	2.17	1.89	2.48	2.5	2.09	2.33
117599	Helb	mRNA	4.72	4.86	5.36	4.9	4.2	4.15	4.75	4.36
117600	Srgap1	mRNA	1.23	0.81	1.03	0.95	1.17	1.35	0.86	0.52
117606	Boc	mRNA	3.68	2.43	2.82	3	3.5	3.01	2.52	2.02
11761	Aox1	mRNA	0.31	0.28	0.24	0.36	0.23	0.24	0.35	0.27
11764	Ap1b1	mRNA	25.31	28.66	26.64	27.86	33.31	34.79	27.33	26.78
11765	Ap1g1	mRNA	23.96	33.56	30.07	28.93	27.79	28.72	28.71	23.71
11766	Ap1g2	mRNA	3.75	5.16	4.75	4.49	4.62	4.56	3.94	4.37
11767	Ap1m1	mRNA	18.82	19.54	19.75	19.4	22	21.8	19.74	21.39
11768	Ap1m2	mRNA	25.85	20.5	20.46	20.34	20.89	22.6	15.29	12.26
11769	Ap1s1	mRNA	45.83	60.77	55.1	56.8	65.21	62.61	61.48	67.95
11770	Fabp4	mRNA	171.07	241.32	201.7	213.27	202.2	213.9	358.46	373.88
11771	Ap2a1	mRNA	16.81	15.5	14.65	15.27	17.12	15.85	11.69	13.16
11772	Ap2a2	mRNA	47.51	61.2	54.71	53.56	54.04	56.27	57.14	54.16
11773	Ap2m1	mRNA	123.95	132.44	129.3	128.85	145.87	144.29	138.56	139.34
11774	Ap3b1	mRNA	23.59	22.59	22.83	21.61	23.92	25.49	26.39	22.95
11775	Ap3b2	mRNA	0.09	0.14	0.07	0.1	0.02	0.03	0.02	0.05
11776	Ap3d1	mRNA	22.1	23.79	22.01	23.63	27.33	28.62	22.47	21.03
11777	Ap3s1	mRNA	28.26	31.03	32.17	29.55	26.68	29.09	36.32	33.3
11778	Ap3s2	mRNA	8.17	9.15	8.15	8.61	9.1	8.87	9.14	8.7
11781	Ap4m1	mRNA	13.96	9.58	11.97	12.15	9.52	9.83	7.25	8.95
11782	Ap4s1	mRNA	25.86	32.57	28.57	28.35	34.75	35.08	31.17	31.15
11783	Apaf1	mRNA	1.16	1.43	1.18	1.65	1.36	1.26	1.19	0.98
11784	Apba2	mRNA	0.06	0.21	0.1	0.18	0.04	0.02	0.02	0
11785	Apbb1	mRNA	9.59	7.55	8.12	8.27	8.45	8.12	5.19	5.8
11787	Apbb2	mRNA	6.79	6.97	6.99	6.56	7.58	8.05	8.87	6.28
11789	Apc	mRNA	4.62	7.14	5.71	5.8	3.5	3.62	3.28	2.2
11790	Speg	mRNA	2.15	2.89	2.14	1.68	3.41	2.53	1.86	1.98
11792	Apex1	mRNA	23.35	23.02	23.78	25.49	24.75	24.61	26.14	26.11
11793	Atg5	mRNA	21.82	23.27	22.94	22.82	21.09	23.19	29.42	26.94
11796	Birc3	mRNA	8.48	8.62	8.76	7.85	5.79	6.11	6.19	5.01
11797	Birc2	mRNA	16.33	19.87	19.41	18.3	10.07	9.03	11.51	10.9
11798	Xiap	mRNA	10.28	20.01	15.83	15.87	8.51	8.7	10.21	7.65
11799	Birc5	mRNA	0.27	0.64	0.85	1.01	1.15	1.41	1.6	1.13
11800	Api5	mRNA	35.06	35.58	36.14	36.67	31.47	33.54	37.47	33.62
11801	Cd5l	mRNA	0.43	0.18	0.18	0.25	0.17	0.11	0.08	0.2
11803	Aplp1	mRNA	5.15	6.77	6.3	6.08	5.01	4.82	2.58	3.24
11804	Aplp2	mRNA	179.14	163.24	168.77	167.39	161.37	166.17	144.8	127.17
11806	Apoa1	mRNA	9.83	1.25	5.52	4.05	1.86	1.68	1.26	1.25
11807	Apoa2	mRNA	7.44	7.2	9.19	7.79	5.82	7.75	5.98	6.6
11810	Apobec1	mRNA	5.52	7.42	6.48	6.55	5.37	6.43	5.58	4.94
11811	Apobec2	mRNA	5.73	3.89	4.2	4.5	3.96	3.19	5.21	5.92
11812	Apoc1	mRNA	22.91	7.91	10.83	10.09	12.09	15.17	10.31	12.37
11813	Apoc2	mRNA	1.41	1.27	1.43	1.51	1.87	0.88	0.79	0.53
11814	Apoc3	mRNA	129.55	45.12	77.89	88.4	49.84	56.2	29.18	31.08
11815	Apod	mRNA	6.65	6.08	5.67	5.28	2.5	2.18	2.01	1.35
11816	Apoe	mRNA	1561.33	869.58	1123.2	1162.36	1391.75	1369.91	551.7	483.7
11818	Apoh	mRNA	6.19	8.82	7.04	7.63	19.77	21.82	27.38	26.93
11819	Nr2f2	mRNA	30.11	25.48	25.92	25.73	24.14	25.34	26.38	18.72
11820	App	mRNA	351.17	363.87	371.65	361.35	378.46	388.94	356.64	336.82
11821	Aprt	mRNA	75.02	70.41	71.67	72.76	75.62	74.6	64.48	79.22
11826	Aqp1	mRNA	620.42	591.99	614.14	621.01	710.82	701.22	538.83	516.74
11827	Aqp2	mRNA	248.13	250.64	254.84	253.29	175.18	173.05	87.91	93.42
11828	Aqp3	mRNA	46.72	70.25	61.96	60.23	74.29	75.23	44.54	50.32
11829	Aqp4	mRNA	10.04	25.58	19.87	18.8	11.28	11.61	13.46	10.81
11830	Aqp5	mRNA	0.1	0.1	0.05	0.15	0.19	0.24	0	0.19
11831	Aqp6	mRNA	20.15	17.66	17.52	18.52	33.46	33.24	16.63	13.07
11832	Aqp7	mRNA	18.35	17.07	17.66	16.28	14.45	13.95	15.36	13.38
11833	Aqp8	mRNA	0.21	0.37	0.36	0.41	0.3	0.46	0.34	0.34
11834	Aqr	mRNA	8.48	9.69	10.13	9.4	11.09	11.74	11.18	9.38
11835	Ar	mRNA	8.15	8.52	8.4	8.54	8.56	8.61	9.98	7.31
11836	Araf	mRNA	46.21	42.62	44.22	40.89	42.84	44.52	39.12	43.26
11837	Rplp0	mRNA	1030.01	800.66	906.32	896.21	1041.13	1031.72	843.37	818.08
11838	Arc	mRNA	1.64	1.78	1.73	1.95	1.93	1.84	1.57	1.66
11839	Areg	mRNA	0	0	0	0.07	0.13	0.07	0	0
11840	Arf1	mRNA	255.1	243.64	254.69	260.19	277.74	283.67	284.55	275.44
11841	Arf2	mRNA	24.27	21.04	24.7	25.1	21.4	22.57	20.88	19.44
[truncated: 15,940 more rows]
