# Supplementary material for: Reduction of DNA Topoisomerase Top2 Reprograms the Epigenetic Landscape and Extends Health and Life Span Across Species
Source: Aging Cell. 2025 Feb 12;24(6):e70010. doi: 10.1111/acel.70010 (PMC12151872; doi:10.1111/acel.70010)
Supplement: Supplementary file 6 — Table S6. Gene Ontology (GO) and Kyoto Encyclopedia of Genes and Genomes (KEGG) analysis of differentially expressed genes (DEGs) in Caenorhabditis elegans. [file ACEL-24-e70010-s003.xlsx]

## Sheet: Sheet1
Supplementary Table 6: Gene Ontology (GO) and Kyoto Encyclopedia of Genes and Genomes (KEGG) analysis of differentially expressed genes (DEGs) in Caenorhabditis elegans.
Upregulated genes
ONTOLOGY	ID	Description	Count	%	PValue	Genes	List Total	Pop Hits	Pop Total	Fold Enrichment	Bonferroni	Benjamini	FDR
BP	GO:0045087	innate immune response	24	5.81114	1.65638e-11	F56D2.5, VALV-1, FBXC-58, C42D8.1, FAT-2, GST-24, IRG-2, CDR-4, LYS-7, CNC-2, CNC-4, C49G7.10, ZK1055.7, T24C4.4, ZIP-10, LEC-11, FIPR-24, C08E8.4, FIPR-22, NHR-115, C49C3.9, CPR-3, DOD-19, CLEC-41	158	262	9979	5.78549	4.12437e-09	4.12438e-09	4.07469e-09
BP	GO:0036499	PERK-mediated unfolded protein response	6	1.45278	2.42032e-05	TBB-6, Y58A7A.5, F22E5.6, T20D4.7, SDZ-35, F57B9.3	158	23	9979	16.4761	0.00600855	0.0030133	0.002977
BP	GO:0036498	IRE1-mediated unfolded protein response	10	2.42131	9.73065e-05	CATP-3, SEC-22, LIPS-11, Y54G2A.18, CDR-4, F22E5.6, FIPR-24, LEC-8, F41B4.3, SDZ-35	158	118	9979	5.35239	0.0239393	0.00807644	0.00797913
BP	GO:0050829	defense response to Gram-negative bacterium	10	2.42131	0.000133971	EGL-1, B0024.4, IRG-2, LYS-7, ABF-2, CNC-2, C49C3.9, F17E9.3, CED-9, THN-2	158	123	9979	5.13482	0.0328107	0.0083397	0.00823922
BP	GO:0010466	negative regulation of peptidase activity	6	1.45278	0.000200515	C25E10.8, B0238.12, CPI-1, C25E10.10, C10G8.4, SRP-1	158	35	9979	10.8271	0.0487072	0.00998567	0.00986536
BP	GO:0048856	anatomical structure development	12	2.90557	0.00273723	COL-101, NHR-76, COL-158, VAB-3, COL-143, COL-121, COL-95, DPY-14, COL-183, DPY-17, COL-43, UNC-122	158	261	9979	2.90383	0.49465	0.113595	0.112226
BP	GO:0050832	defense response to fungus	4	0.968523	0.0113628	LYS-7, ABF-2, CNC-2, CNC-4	158	30	9979	8.4211	0.941897	0.404191	0.399321
BP	GO:0006637	acyl-CoA metabolic process	3	0.726392	0.0225811	Y87G2A.2, C31H5.6, T22B7.7	158	15	9979	12.6316	0.996611	0.662125	0.654147
BP	GO:0050830	defense response to Gram-positive bacterium	5	1.21065	0.0315831	SPP-12, LYS-7, ABF-2, LEC-8, THN-2	158	76	9979	4.15515	0.999662	0.662125	0.654147
BP	GO:0006869	lipid transport	4	0.968523	0.0316182	VIT-6, VIT-4, VIT-2, VIT-3	158	44	9979	5.74166	0.999665	0.662125	0.654147
BP	GO:0006511	ubiquitin-dependent protein catabolic process	6	1.45278	0.0316565	F56D2.5, SKR-4, SKR-5, C02B8.6, KEL-8, SKR-12	158	112	9979	3.38348	0.999668	0.662125	0.654147
CC	GO:0005576	extracellular region	30	7.26392	2.29061e-11	TTR-45, TTR-26, HCH-1, ZIG-4, INS-7, C25E10.8, ASP-17, NAS-11, ABF-2, INS-22, TTR-38, C10G8.4, CHT-1, ULE-1, FAR-3, FAR-4, TTR-51, TTR-2, VIT-6, B0238.12, VIT-4, VIT-2, VIT-3, B0403.3, C25E10.10, HRG-7, TTR-6, THN-2, ASP-4, TTR-3	193	438	12560	4.45738	1.87829e-09	1.8783e-09	1.8783e-09
CC	GO:0045121	membrane raft	6	1.45278	0.00058941	Y54G2A.18, F54E2.1, B0024.4, F53C11.1, TAG-10, DOD-19	193	45	12560	8.67703	0.0471958	0.0241658	0.0241658
CC	GO:0009986	cell surface	7	1.69492	0.00315595	TTR-2, TTR-45, TTR-26, TTR-51, TTR-6, TTR-38, TTR-3	193	94	12560	4.84621	0.228329	0.0862627	0.0862627
CC	GO:0005581	collagen trimer	9	2.17918	0.0073138	COL-101, COL-158, COL-143, COL-121, COL-95, DPY-14, COL-183, DPY-17, COL-43	193	184	12560	3.18315	0.45225	0.149933	0.149933
CC	GO:0005764	lysosome	7	1.69492	0.0119082	ASP-17, CPR-8, CDR-4, CPR-6, HRG-7, CPR-3, ASP-4	193	124	12560	3.67374	0.625563	0.195294	0.195294
CC	GO:0005615	extracellular space	10	2.42131	0.0173709	TIMP-1, CPR-8, CPI-1, T19C3.5, CNC-2, SCL-20, CPR-6, SRP-1, CPR-3, UNC-122	193	257	12560	2.53221	0.762345	0.237403	0.237403
CC	GO:0012505	endomembrane system	5	1.21065	0.027743	SEC-22, GLO-1, F43C1.7, SYX-2, CED-9	193	75	12560	4.33851	0.900449	0.32499	0.32499
MF	GO:0045735	nutrient reservoir activity	4	0.968523	6.89925e-05	VIT-6, VIT-4, VIT-2, VIT-3	152	6	9816	43.0526	0.010842	0.0109008	0.0106249
MF	GO:0030414	peptidase inhibitor activity	6	1.45278	0.000433389	C25E10.8, B0238.12, CPI-1, C25E10.10, C10G8.4, SRP-1	152	42	9816	9.22556	0.0661975	0.0318701	0.0310633
MF	GO:0008194	UDP-glycosyltransferase activity	7	1.69492	0.000812637	UGT-66, UGT-41, UGT-63, UGT-25, UGT-19, UGT-1, UGT-62	152	72	9816	6.27851	0.120541	0.0318701	0.0310633
MF	GO:0005319	lipid transporter activity	4	0.968523	0.000911377	VIT-6, VIT-4, VIT-2, VIT-3	152	13	9816	19.8704	0.134167	0.0318701	0.0310633
MF	GO:0015020	glucuronosyltransferase activity	7	1.69492	0.00100855	UGT-66, UGT-41, UGT-63, UGT-25, UGT-19, UGT-1, UGT-62	152	75	9816	6.02737	0.147371	0.0318701	0.0310633
MF	GO:0052689	carboxylic ester hydrolase activity	5	1.21065	0.00350194	ABHD-5.1, CEST-32, CEST-26, CEST-27, T22B7.7	152	41	9816	7.87548	0.425513	0.0922179	0.0898832
MF	GO:0042302	structural constituent of cuticle	9	2.17918	0.00468363	COL-101, COL-158, COL-143, COL-121, COL-95, DPY-14, COL-183, DPY-17, COL-43	152	170	9816	3.41889	0.523721	0.105716	0.10304
MF	GO:0030246	carbohydrate binding	6	1.45278	0.00768419	W04B5.3, CLEC-196, LEC-11, CLEC-45, LEC-8, LEC-6	152	80	9816	4.84342	0.704413	0.151763	0.147921
MF	GO:0004867	serine-type endopeptidase inhibitor activity	5	1.21065	0.0214981	C25E10.8, B0238.12, C25E10.10, C10G8.4, SRP-1	152	69	9816	4.67963	0.967734	0.37741	0.367856
MF	GO:0047617	acyl-CoA hydrolase activity	3	0.726392	0.0244941	Y87G2A.2, C31H5.6, T22B7.7	152	16	9816	12.1086	0.980124	0.387006	0.377209
MF	GO:0008233	peptidase activity	9	2.17918	0.0414624	Y51H7C.1, ASP-17, HCH-1, NAS-11, CPR-6, HRG-7, SRP-1, CPR-3, ASP-4	152	253	9816	2.29727	0.998758	0.59555	0.580473
KEGG	cel04142	Lysosome	6	1.45278	0.00259252	CPR-8, PHO-14, CPR-6, GBA-2, CPR-3, ASP-4	30	107	3138	5.86542	0.0939344	0.0985156	0.0985156
KEGG	cel04212	Longevity regulating pathway - worm	4	0.968523	0.0487005	INS-7, GST-24, FAT-5, GST-39	30	90	3138	4.64889	0.850012	0.444736	0.444736
Downregulated genes
ONTOLOGY	ID	Description	Count	%	PValue	Genes	List Total	Pop Hits	Pop Total	Fold Enrichment	Bonferroni	Benjamini	FDR
BP	GO:0048856	anatomical structure development	41	10.199	2.22245e-23	RAM-2, DPY-10, LON-3, COL-144, COL-166, DPY-3, DPY-2, COL-167, COL-168, COL-103, COL-147, COL-3, COL-169, DPY-7, COL-141, COL-165, COL-61, DPY-9, COL-42, COL-41, DPY-8, COL-65, COL-128, COL-46, COL-107, COL-39, NHR-101, SQT-2, SQT-1, ROL-6, ROL-8, COL-90, ZAG-1, COL-153, COL-92, COL-94, COL-54, COL-98, COL-10, COL-117, COL-118	216	261	9979	7.25733	7.68969e-21	7.68969e-21	7.64524e-21
BP	GO:0007218	neuropeptide signaling pathway	29	7.21393	3.13359e-16	FLP-7, FLP-5, C35B1.7, FLP-4, FLP-16, NLP-58, NLP-15, NLP-12, NLP-8, NLP-13, NLP-33, NLP-55, NLP-50, Y64H9A.2, FLP-26, FLP-21, H17B01.5, M04B2.6, C37A5.5, NLP-17, FLP-27, NLP-69, NLP-24, NLP-43, NLP-41, NLP-61, SBT-1, NLP-81, NLP-82	216	188	9979	7.12645	1.15241e-13	5.42111e-14	5.38977e-14
BP	GO:0042338	cuticle development involved in collagen and cuticulin-based cuticle molting cycle	8	1.99005	1.57492e-06	DPY-3, ROL-6, DPY-2, DPY-7, DPY-10, DPY-8, SQT-2, SQT-1	216	28	9979	13.1997	0.000544773	0.00018164	0.00018059
BP	GO:0046416	D-amino acid metabolic process	3	0.746269	0.00269422	DAAO-1, DDO-2, DDO-1	216	4	9979	34.6493	0.606808	0.18644	0.185362
BP	GO:0006937	regulation of muscle contraction	5	1.24378	0.00585546	TNT-4, MLC-1, EGL-21, SBT-1, EGL-3	216	34	9979	6.79398	0.86892	0.283114	0.281478
BP	GO:0071244	cellular response to carbon dioxide	3	0.746269	0.006546	EGL-21, NLP-1, FLP-16	216	6	9979	23.0995	0.896931	0.283114	0.281478
BP	GO:0006518	peptide metabolic process	3	0.746269	0.00903487	EGL-21, PGAL-1, PGHM-1	216	7	9979	19.7996	0.956729	0.312606	0.310799
BP	GO:0097501	stress response to metal ion	3	0.746269	0.00903487	F53A9.6, F53A9.7, F53A9.1	216	7	9979	19.7996	0.956729	0.312606	0.310799
BP	GO:0045087	innate immune response	13	3.23383	0.0111751	C50F4.9, CNC-1, C37A5.5, HIS-10, HIS-11, HIS-44, NLP-33, F53A9.6, ENDU-2, HIS-15, AQP-1, PNP-1, K08D8.5	216	262	9979	2.29232	0.979521	0.34244	0.340461
BP	GO:0001966	thigmotaxis	3	0.746269	0.0118765	MEC-12, NLP-1, MEC-17	216	8	9979	17.3247	0.983979	0.34244	0.340461
BP	GO:0040011	locomotion	7	1.74129	0.0181861	MAB-9, UNC-15, UNC-54, DPY-10, UNC-7, MLC-1, UNC-39	216	97	9979	3.33395	0.998254	0.484031	0.481233
CC	GO:0005581	collagen trimer	39	9.70149	2.23419e-30	RAM-2, DPY-10, LON-3, COL-144, COL-166, DPY-3, DPY-2, COL-167, COL-168, COL-103, COL-147, COL-3, COL-169, DPY-7, COL-141, COL-165, COL-61, DPY-9, COL-42, COL-41, DPY-8, COL-65, COL-128, COL-46, COL-107, COL-39, SQT-2, SQT-1, ROL-6, ROL-8, COL-90, COL-153, COL-92, COL-94, COL-54, COL-98, COL-10, COL-117, COL-118	220	184	12560	12.1008	2.23419e-28	2.23419e-28	2.14482e-28
CC	GO:0005576	extracellular region	35	8.70647	1.79624e-13	F48C5.2, DPY-10, LIN-44, NAS-37, TTR-44, FLP-7, EGL-20, PGAL-1, FLP-5, WRT-1, T01D3.3, FLP-4, FLP-16, NLP-8, F35B12.10, NLP-33, CLEC-49, FAR-7, CUT-2, HOG-1, FLP-26, SNET-1, LPR-4, LPR-5, LPR-6, FLP-21, Y54F10AM.8, PGHM-1, FLP-27, ZIG-5, SBT-1, LIPL-5, Y73F4A.2, F35C5.12, EGL-3	220	438	12560	4.56206	1.79634e-11	8.98119e-12	8.62195e-12
CC	GO:0000786	nucleosome	8	1.99005	0.000914	HIS-10, HIS-5, HIS-11, HIS-44, HIS-8, HIS-14, HIS-15, HIS-26	220	89	12560	5.13177	0.0873856	0.0304667	0.029248
CC	GO:0005859	muscle myosin complex	3	0.746269	0.00177439	UNC-54, MLC-1, MLC-3	220	4	12560	42.8182	0.16272	0.0369982	0.0355183
CC	GO:0005615	extracellular space	13	3.23383	0.00184991	FLP-21, LIN-44, EGL-21, FLP-7, EGL-20, WRT-1, SCL-2, NLP-12, F35B12.10, Y18H1A.9, ACE-2, Y47G6A.19, EGL-3	220	257	12560	2.88787	0.169031	0.0369982	0.0355183
CC	GO:0016459	myosin complex	4	0.995025	0.00807724	UNC-15, UNC-54, MLC-1, MLC-3	220	24	12560	9.51515	0.555588	0.134621	0.129236
CC	GO:0060102	collagen and cuticulin-based cuticle extracellular matrix	3	0.746269	0.0208013	ROL-6, DPY-7, LON-3	220	13	12560	13.1748	0.877796	0.297161	0.285275
CC	GO:0070382	exocytic vesicle	3	0.746269	0.0239929	SNT-6, SNT-4, VHA-5	220	14	12560	12.2338	0.911835	0.299912	0.287915
CC	GO:0098793	presynapse	4	0.995025	0.0364791	SNT-6, RIC-4, SNT-4, EGL-21	220	42	12560	5.43723	0.975672	0.405323	0.389111
MF	GO:0042302	structural constituent of cuticle	38	9.45274	8.39108e-30	RAM-2, DPY-10, LON-3, COL-144, COL-166, DPY-3, DPY-2, COL-167, COL-168, COL-103, COL-147, COL-3, COL-169, DPY-7, COL-141, COL-165, COL-61, DPY-9, COL-42, COL-41, DPY-8, COL-65, COL-107, CUT-2, COL-39, SQT-2, SQT-1, ROL-6, ROL-8, COL-90, COL-153, COL-92, COL-94, COL-54, COL-98, COL-10, COL-117, COL-118	183	170	9816	11.99	1.73695e-27	1.73695e-27	1.71178e-27
MF	GO:0042329	structural constituent of collagen and cuticulin-based cuticle	6	1.49254	8.75526e-07	ROL-6, DPY-2, DPY-7, DPY-10, LON-3, SQT-1	183	11	9816	29.2578	0.000181218	9.0617e-05	8.93037e-05
MF	GO:0030527	structural constituent of chromatin	8	1.99005	0.000913547	HIS-10, HIS-5, HIS-11, HIS-44, HIS-8, HIS-14, HIS-15, HIS-26	183	84	9816	5.10851	0.172371	0.0630348	0.0621212
MF	GO:0003884	D-amino-acid oxidase activity	3	0.746269	0.0020017	DAAO-1, DDO-2, DDO-1	183	4	9816	40.2295	0.339505	0.103588	0.102087
MF	GO:0046982	protein heterodimerization activity	8	1.99005	0.00408411	HIS-10, HIS-5, HIS-11, HIS-44, HIS-8, HIS-14, HIS-15, HIS-26	183	109	9816	3.93683	0.571362	0.169082	0.166632
MF	GO:0048018	receptor agonist activity	3	0.746269	0.00675318	F35B12.10, LIN-44, EGL-20	183	7	9816	22.9883	0.754056	0.199701	0.196807
MF	GO:0004499	N,N-dimethylaniline monooxygenase activity	3	0.746269	0.00675318	C46H11.2, FMO-1, FMO-2	183	7	9816	22.9883	0.754056	0.199701	0.196807
MF	GO:0071949	FAD binding	4	0.995025	0.0192555	DAAO-1, DDO-2, F32D8.12, DDO-1	183	31	9816	6.92121	0.982132	0.485747	0.478707
MF	GO:0016491	oxidoreductase activity	16	3.9801	0.0211194	C46H11.2, GLF-1, CYP-37B1, DDO-2, DDO-1, PGHM-1, CYP-32B1, HPHD-1, FMO-1, ALH-5, FMO-2, DAAO-1, Y105C5B.9, GPX-7, F41E6.5, PQN-48	183	453	9816	1.89455	0.987948	0.485747	0.478707
MF	GO:0004181	metallocarboxypeptidase activity	3	0.746269	0.0306393	Y18H1A.9, EGL-21, Y47G6A.19	183	15	9816	10.7279	0.998406	0.577977	0.5696
KEGG	cel04146	Peroxisome	7	1.74129	0.000380416	PMP-5, DAAO-1, ACS-2, ACL-7, F41E6.5, DDO-2, DDO-1	41	78	3138	6.86867	0.0218266	0.0220641	0.0216837
KEGG	cel00470	D-Amino acid metabolism	3	0.746269	0.00422689	DAAO-1, DDO-2, DDO-1	41	8	3138	28.7012	0.217827	0.12258	0.120466
KEGG	cel00250	Alanine, aspartate and glutamate metabolism	4	0.995025	0.00673751	GTA-1, DDO-2, GOT-1.2, DDO-1	41	31	3138	9.87569	0.324362	0.130259	0.128013
KEGG	cel01100	Metabolic pathways	20	4.97512	0.0166767	ANMT-3, SAMS-1, ACS-2, VHA-5, DDO-2, GOT-1.2, VHA-4, GYG-1, F32D8.12, DDO-1, FMO-1, ICL-1, ALH-5, FMO-2, DAAO-1, CYSL-2, GTA-1, GPX-7, F41E6.5, PNP-1	41	955	3138	1.60286	0.62296	0.241812	0.237643
KEGG	cel04145	Phagosome	4	0.995025	0.0449966	MEC-12, MEC-7, VHA-5, VHA-4	41	63	3138	4.85947	0.930772	0.439871	0.432287
KEGG	cel00330	Arginine and proline metabolism	3	0.746269	0.0455039	ALH-5, DAAO-1, GOT-1.2	41	27	3138	8.50407	0.932873	0.439871	0.432287
