# Supplementary material for: Reduction of DNA Topoisomerase Top2 Reprograms the Epigenetic Landscape and Extends Health and Life Span Across Species
Source: Aging Cell. 2025 Feb 12;24(6):e70010. doi: 10.1111/acel.70010 (PMC12151872; doi:10.1111/acel.70010)
Supplement: Supplementary file 7 — Table S7. Gene Ontology (GO) and Kyoto Encyclopedia of Genes and Genomes (KEGG) analysis of differentially expressed genes (DEGs) in kidney. [file ACEL-24-e70010-s006.xlsx]

## Sheet: Sheet1
Supplementary Table 7: Gene Ontology (GO) and Kyoto Encyclopedia of Genes and Genomes (KEGG) analysis of differentially expressed genes (DEGs) in kidney.
Upregulated genes
ONTOLOGY	ID	Description	Count	p.adjust	qvalue	Genes	GeneRatio	BgRatio	pvalue
BP	GO:0006749	glutathione metabolic process	8	3.25393e-09	2.29339e-09	Nat8f5/Nat8f6/Nat8/Nat8f2/Hbb-bt/Nat8f7/Gstp2/Nat8f1	8/57	81/28814	4.04214e-12
BP	GO:0008202	steroid metabolic process	8	4.21595e-05	2.83997e-05	Fmo5/Ces1e/Ces1f/Cyp24a1/Cyp2e1/Amacr/Akr1c21/Ugt1a7c	8/49	338/28814	9.79388e-08
BP	GO:0048821	erythrocyte development	3	0.013325	0.00972232	Hba-a1/Hba-a2/Alas2	3/41	46/28814	3.88998e-05
BP	GO:0072348	sulfur compound transport	3	0.013325	0.00972232	Slc7a13/Slc26a4/Slc22a8	3/41	47/28814	4.1511e-05
BP	GO:0120254	olefinic compound metabolic process	4	0.0177408	0.0129442	Cyp2j13/Cyp4a12a/Ttr/Adh1	4/41	162/28814	8.2901e-05
BP	GO:0030206	chondroitin sulfate biosynthetic process	2	0.0285408	0.0208241	Chst7/Chst11	2/41	14/28814	0.000177824
BP	GO:0061515	myeloid cell development	3	0.0290884	0.0212237	Hba-a1/Hba-a2/Alas2	3/41	92/28814	0.000307521
BP	GO:0042730	fibrinolysis	2	0.0290884	0.0212237	Serpinf2/Apoh	2/41	19/28814	0.00033265
CC	GO:0005833	hemoglobin complex	2	0.00449848	0.00384309	Hba-a1/Hbb-bt	2/58	11/28739	0.0002176
MF	GO:0016746	acyltransferase activity	9	1.23936e-07	5.18262e-08	Nat8f5/Nat8f6/Nat8/Nat8f2/Mogat1/Alas2/Nat8f7/Nat8f1/Glyat	9/57	257/28275	2.26367e-09
MF	GO:0016705	oxidoreductase activity	8	7.00509e-07	2.49407e-07	Cyp2j13/Cyp4a12a/Fmo5/Cyp4b1/Degs2/Cyp24a1/Cyp2e1/Akr1c21	8/48	227/28275	4.3659e-09
MF	GO:0004601	peroxidase activity	3	0.00327903	0.00118789	Hba-a1/Hbb-bt/Gstp2	3/40	55/28275	6.5384e-05
MF	GO:0004771	sterol esterase activity	2	0.00549398	0.00216348	Ces1e/Ces1f	2/37	10/28275	7.44833e-05
MF	GO:0035251	UDP-glucosyltransferase activity	2	0.00549398	0.00216348	Ugt8a/Gys2	2/37	11/28275	9.09601e-05
MF	GO:0016782	transferase activity	3	0.00549398	0.00216348	Amacr/Chst7/Chst11	3/37	80/28275	0.0001581
MF	GO:0046527	glucosyltransferase activity	2	0.00602091	0.00237097	Ugt8a/Gys2	2/37	17/28275	0.000223809
MF	GO:0022853	active ion transmembrane transporter activity	4	0.00602091	0.00237097	Slc22a26/Cpox/Slc26a4/Slc22a8	4/37	238/28275	0.000259895
MF	GO:0005496	steroid binding	3	0.0166764	0.00817861	Paqr7/Osbp2/Ugt1a7c	3/26	122/28275	0.000189504
MF	GO:0008237	metallopeptidase activity	3	0.0169815	0.00832823	Cpe/Cndp1/Trabd2b	3/26	185/28275	0.000641309
MF	GO:0005543	phospholipid binding	4	0.0169815	0.00832823	Apoh/Anxa13/Timd2/Epdr1	4/26	459/28275	0.000771885
MF	GO:0004867	serine-type endopeptidase inhibitor activity	2	0.0436468	0.0183776	Serpinf2/Serpina1b	2/16	130/28275	0.00241317
KEGG	mmu00480	Glutathione metabolism	7	3.15898e-06	2.58079e-06	Nat8f5/Nat8f6/Nat8/Nat8f2/Nat8f7/Gstp2/Nat8f1	7/44	72/9000	4.7149e-08
KEGG	mmu00982	Drug metabolism - cytochrome P450	4	0.00398768	0.00318202	Fmo5/Adh1/Cyp2e1/Ugt1a7c	4/37	71/9000	0.000192952
KEGG	mmu00590	Arachidonic acid metabolism	3	0.0356712	0.0284643	Cyp2j13/Cyp4a12a/Cyp2e1	3/37	86/9000	0.00517808
KEGG	mmu00830	Retinol metabolism	3	0.0448437	0.0357836	Cyp4a12a/Adh1/Ugt1a7c	3/37	97/9000	0.00723285
Downregulated genes
ONTOLOGY	ID	Description	Count	p.adjust	qvalue	Genes	GeneRatio	BgRatio	pvalue
BP	GO:0007040	lysosome organization	21	4.93416e-20	3.48975e-20	Abca1/Hook1/Mt3/Acp2/Ap3b1/Tpp1/Hexb/Idua/Pikfyve/Ppt1/Hps1/Rab7/Rab34/Cln5/Hook3/Acpp/Mtor/Arl8b/Tmem106b/Tmem175/Vps33a	21/278	77/28814	2.62595e-23
BP	GO:0032418	lysosome localization	11	6.33201e-06	4.4784e-06	Ptgds/Kif5b/Map6/Rab34/Pip4p1/Vps33b/Def8/Arl8b/Tmem106b/Vps33a/Ndel1	11/257	99/28814	2.19042e-08
BP	GO:0006706	steroid catabolic process	6	0.000278501	0.000218428	Cyp27b1/Mt3/Akr1c18/Spp1/Cbr1/Hsd17b14	6/246	27/28814	9.28027e-08
BP	GO:0035751	regulation of lysosomal lumen pH	5	0.000165069	0.000116747	Ppt1/Cln5/Tmem106b/Tmem175/Vps33a	5/240	18/28814	1.53736e-06
BP	GO:0007041	lysosomal transport	9	0.000627495	0.000443804	Gcc2/Hook1/Ap3b1/Rab7/Rab34/Hook3/Arl8b/Tmem106b/Vps33a	9/240	117/28814	9.35065e-06
BP	GO:1901652	response to peptide	15	0.00291068	0.00231718	Atp1a3/Osbpl8/Camk2a/Erbin/Rock2/Serpina3g/Phip/Irs2/Rock1/Pdk4/Ceacam2/Mzb1/Socs2/Slc25a33/Igf2	15/240	420/28814	2.79345e-06
BP	GO:0072577	endothelial cell apoptotic process	6	0.00652617	0.00546485	Foxo3/Ccl2/Angptl4/Ndnf/Fga/Fgg	6/211	56/28814	4.97043e-06
BP	GO:0000819	sister chromatid segregation	8	0.0364257	0.030502	Smc4/Tpr/Sycp3/Nipbl/Top2b/Smc3/Atrx/Stag2	8/211	190/28814	0.00013118
BP	GO:0090398	cellular senescence	5	0.0393578	0.0329572	Cdkn2b/Smc6/Arntl/Arg2/Cdkn1a	5/211	67/28814	0.000180892
BP	GO:1903426	regulation of ROS biosynthetic process	4	0.0429705	0.0359824	Foxo3/Slc5a3/Lcn2/Arg2	4/211	50/28814	0.000629119
CC	GO:0030133	transport vesicle	11	0.0119733	0.00974102	Nrsn1/Lyz1/Ptpn5/Nrgn/Syt1/Mme/Lyz2/Trpm7/Npy1r/Mt3/Snap25	11/244	316/28739	8.99771e-05
CC	GO:0000775	chromosome, centromeric region	9	0.0151044	0.0130623	Bod1l/Smc4/Tpr/Sycp3/Cebpb/Smc6/Smc3/Atrx/Stag2	9/233	228/28739	0.000109252
CC	GO:0016323	basolateral plasma membrane	9	0.0151044	0.0130623	Erbb3/Ndrg4/Abca1/Erbin/Slc39a5/S100g/Slc22a29/Ceacam2/Abcc3	9/233	246/28739	0.000193268
CC	GO:0005765	lysosomal membrane	7	0.0616328	0.0480087	Rab7/Cln5/Pip4p1/Mtor/Arl8b/Tmem106b/Tmem175	7/233	187/28739	0.00633938
CC	GO:0035253	ciliary rootlet	3	0.0151044	0.0130623	Kif5b/Kif5a/Pjvk	3/233	15/28739	0.000222733
MF	GO:0005539	glycosaminoglycan binding	11	0.00126841	0.00106414	Comp/Ccl8/Ccl2/Igfals/Ccn2/Jchain/Ndnf/Cxcl13/Eva1c/Grem2/Angptl3	11/246	233/28275	6.87612e-06
KEGG	mmu05168	Herpes simplex virus 1 infection	25	5.63237e-07	5.38433e-07	Gm45871/Zfp760/Zfp788/Zfp948/Zfp991/Zfp944/Zfp433/Zfp935/Zfp119b/Ccl2/Zfp984/Gm39469/Zfp120/Zfp994/2610008E11Rik/Zfp52/Zfp960/AI987944/Zfp160/C3/Zfp930/Zfp97/Gm38396/Zfp946/Zfp51	25/125	459/9000	2.87366e-09
