# Supplementary material for: Reduction of DNA Topoisomerase Top2 Reprograms the Epigenetic Landscape and Extends Health and Life Span Across Species
Source: Aging Cell. 2025 Feb 12;24(6):e70010. doi: 10.1111/acel.70010 (PMC12151872; doi:10.1111/acel.70010)
Supplement: Supplementary file 8 — Table S8. Gene Ontology (GO) and Kyoto Encyclopedia of Genes and Genomes (KEGG) analysis of differentially expressed genes (DEGs) in lung. [file ACEL-24-e70010-s002.xlsx]

## Sheet: Sheet1
Supplementary Table 8: Gene Ontology (GO) and Kyoto Encyclopedia of Genes and Genomes (KEGG) analysis of differentially expressed genes (DEGs) in lung.
Upregulated genes
ONTOLOGY	ID	Description	Count	GeneRatio	BgRatio	pvalue	p.adjust	qvalue	Genes
BP	GO:0050900	leukocyte migration	86	86/840	380/28814	4.30462e-51	2.15575e-47	1.20258e-47	Cxcl2/Ccl4/Ccl3/Cxcl10/Tnf/Ptafr/Cxcl9/Il1a/Ccl2/C3ar1/Ccl7/Il1b/Ccl8/Aif1/Slamf8/Cxcl5/Cxcl1/Pla2g7/Itgam/Trem2/Ninj1/Mmp14/Ccl19/Tlr2/Serpine1/Vav1/C5ar1/Fcer1g/Ccl12/Saa2/Lgmn/Mif/Ccl22/Cd300a/Cd74/Pycard/Emilin1/Ripk3/Gpr35/Ccl24/Cxcl13/Selp/Rac2/Itgb2/Umod/Bdkrb1/Tgfb1/Spi1/Cxcl12/Sirpa/Tnfsf11/Trem3/Csf1r/Trem1/Ptk2b/Pf4/Itgb7/Thy1/Il12a/Cxcl16/Calr/Tnfaip6/Fcgr3/Pgf/Syk/Il23a/Ccl21a/Rhog/E…
BP	GO:0002683	immune system process	65	65/754	448/28814	1.79353e-29	8.42782e-26	5.68078e-26	Acod1/Arg1/Col3a1/Hmox1/Socs1/Ido1/Isg15/Cd274/Il4i1/Tarm1/C1qc/Lst1/Fcrlb/Nfkbid/Mafb/Sfrp1/Cd68/Oas3/Adora2a/Zc3h12a/Tap1/Pdcd1lg2/Oas1a/Grn/H2-Ab1/A2m/Fcgr2b/Ptpn6/Tnfaip3/Mmp12/Irak3/Ifi204/Gpr68/Gpnmb/Trex1/Smpdl3b/Fgr/Pilrb1/Cebpb/H2-Aa/Tyrobp/Oas1g/Bst2/H2-Oa/Irf1/Milr1/Dhx58/Havcr2/Laptm5/Cd37/Runx3/Cd300lf/Nme2/Nlrc5/Ubash3b/Pdcd1/Samsn1/Tapbpl/Slfn1/Nme1/Arg2/Fbn1/Ttll12/Cd80/Id2
BP	GO:0030198	extracellular matrix organization	42	42/689	315/28814	1.81437e-19	3.39779e-16	2.50015e-16	Col1a1/Col1a2/Tnfrsf1b/Il6/Fscn1/Tgfbi/Adamts4/Ptx3/Fn1/Col15a1/Mmp2/Fkbp10/Loxl1/Dpt/Loxl2/Ntng2/Serpinh1/Mfap4/Col5a2/Col18a1/Fbln2/Ctss/Lcp1/Mmp3/Colq/Col5a3/Col5a1/Fbln1/Mmp13/Creb3l1/Crtap/Efemp2/Nfkb2/Bcl3/Sh3pxd2b/Adamts2/Smoc2/Lum/Olfml2b/Ccdc80/Vwa1/Mmp23
BP	GO:0034341	response to interferon-gamma	27	27/647	139/28814	7.60246e-18	3.25766e-14	2.4624e-14	Nos2/Gbp2/Slc11a1/Tgtp1/Gbp5/Mefv/Igtp/Capg/Stat1/Irgm1/H2-Eb1/Cdc42ep2/Gbp6/Vim/Gbp3/Irgm2/Gapdh/Was/Gbp4/Rab20/Irf8/Rab7b/Gbp10/Evl/Ciita/Ifitm3/Actg1
BP	GO:0000070	mitotic sister chromatid segregation	24	24/620	161/28814	9.73918e-14	3.12311e-10	2.4078e-10	Ube2c/Birc5/Cdca8/Kif22/Cdc20/Knstrn/Prc1/Aurkb/Ccnb1/Cdca5/Nuf2/Nek6/Kif2c/Racgap1/Plk1/Psrc1/Ncapd2/Spag5/Cdt1/Trip13/Tacc3/Ncaph/Incenp/Spdl1
BP	GO:0016052	carbohydrate catabolic process	20	20/575	140/28814	6.48236e-12	2.61563e-08	2.05866e-08	Aoah/Hk3/Eno1/Pgam1/Pkm/Tpi1/Ldha/Ppp1r3b/Hexb/Slc2a6/Pgk1/Pfkl/Fbp1/Gm2a/Aldob/Dera/Gusb/Ier3/Aldoa/Gale
BP	GO:0002221	pattern recognition receptor signaling pathway	21	21/555	177/28814	3.70272e-11	1.46702e-07	1.17863e-07	Rsad2/Irf7/Slc15a3/Oasl1/Pik3ap1/Clec4e/Cd14/Tlr9/Cd180/Cyba/Tnip1/Hspa1a/Tnip3/Lacc1/Plcg2/Scimp/Tlr6/Tifa/Mapkapk2/Tlr1/Irak2
BP	GO:0052547	regulation of peptidase activity	31	31/534	443/28814	3.31385e-10	1.28147e-06	1.06148e-06	Timp1/Nlrp3/Tnfrsf23/Ctsb/Cstb/Serpina3n/Rcn3/Cstdc4/Bak1/Stfa3/Prss22/Slpi/Bcl2a1d/Tfpi2/Ctsd/Furin/Serpinf1/Lxn/Prelid1/Bid/Ptgs2/Serpinb2/Stfa2l1/Serpind1/Bax/Dap/Fcmr/Lck/Serpina3i/Bin1/Plaur
BP	GO:0002274	myeloid leukocyte activation	16	16/482	268/28814	1.33503e-05	0.0153437	0.0139367	Batf/C1qa/Batf2/Clec4d/Clu/Myo1f/Lcp2/Crlf2/Batf3/Tmem106a/Lat2/Dnase1l3/Pirb/Dock2/Fes/Ifngr2
BP	GO:1903046	meiotic cell cycle process	13	13/459	221/28814	6.03739e-05	0.0459152	0.0421937	Ccnb2/Top2a/Lif/Osm/Cenps/Aurka/Rad51/Ccne1/Cks2/Rad51ap1/Fignl1/Cdc25c/Dnmt3l
CC	GO:0062023	collagen-containing extracellular matrix	52	52/764	396/28739	1.91543e-21	8.40876e-19	6.10923e-19	Timp1/Col1a1/Col3a1/Col1a2/Tnc/Tgfbi/Adamts4/Sfrp1/Ctsb/Fn1/Col6a3/Cstb/Col15a1/Lgals1/Emilin2/Pkm/Loxl1/Dpt/Ctsz/Mfap5/Loxl2/Ntng2/Serpinh1/Mfap4/Col5a2/Col18a1/Col6a2/Fbln2/Emid1/Colq/F13a1/Sparc/Col5a3/Col5a1/Fbln1/Sod3/Efemp2/Bgn/Tgm2/Ctsd/Bmper/Adamts2/Smoc2/Serpinf1/Trf/Lum/Plod1/Ccdc80/Col12a1/Vwa1/Fbn1/Mgp
CC	GO:0045335	phagocytic vesicle	26	26/798	113/28739	6.11096e-17	2.68882e-14	1.92334e-14	Slc11a1/Capg/Irgm1/Clec4e/Tlr9/Tap1/Rab32/Mpeg1/Cdc42ep2/Vim/Was/Unc93b1/Ctss/Tapbp/Rab20/Scimp/Calr/Rab7b/Fmnl1/Evl/Syk/Coro1a/Pld4/Tlr1/Actg1/H2-T23
CC	GO:0045121	membrane raft	40	40/772	393/28739	6.73775e-13	1.53907e-10	1.12366e-10	Tnf/Hmox1/Tnfrsf1b/Fcgr1/Itgam/Trem2/Tnfrsf23/Tlr2/Cd14/Fcer1g/Fcgr2b/Tubb5/Itgb2/Umod/Hspa1a/Lcp2/Slc34a1/Rgs16/Hck/Ltb4r1/Ptk2b/Tlr6/Thy1/Pgk1/Ms4a4a/Lat2/Nfam1/Tuba1b/Tnfrsf26/Kcnn4/Rap2b/Furin/Pdzk1/Actb/Gnai2/Ptgs2/Rgs19/Selplg/Cd4/Lck
CC	GO:0000779	condensed chromosome	20	20/732	157/28739	3.74976e-09	6.9264e-07	5.37228e-07	Birc5/Knstrn/Spc24/Aurkb/Cenps/Cenpm/Cenpa/Ccnb1/Nuf2/Kif2c/Cebpb/Pmf1/Plk1/Ncapd2/Spag5/Cdt1/Incenp/Cenph/Spc25/Spdl1
CC	GO:0032994	protein-lipid complex	11	11/704	50/28739	2.76316e-08	1.06934e-05	8.66759e-06	Saa3/Saa1/Pla2g7/Apoc2/Msr1/Clu/Saa2/Apobr/Apoe/Saa4/Bin1
CC	GO:0032432	actin filament bundle	11	11/693	97/28739	2.24835e-05	0.00365715	0.0029953	Fscn1/Sh2b2/Fhl3/Cyba/Lcp1/Pstpip1/Cfl1/Pdlim7/Coro1b/Acta2/Fblim1
CC	GO:0000307	cyclin-dependent protein kinase holoenzyme complex	8	8/693	51/28739	2.79906e-05	0.00365715	0.0029953	Ccnb2/Cdk1/Cks1b/Ccna2/Ccnd1/Ccnf/Ccne1/Cks2
CC	GO:1904090	peptidase inhibitor complex	5	5/674	23/28739	0.00016564	0.0220735	0.0188787	Plau/Serpine1/Cstdc4/Stfa3/Stfa2l1
CC	GO:0065010	extracellular membrane-bounded organelle	11	11/674	125/28739	0.000179947	0.0220735	0.0188787	Gbp2/Cd274/Serpine1/Iigp1/Gbp6/Gbp3/Anpep/Naglu/Clic1/Cd63/Aldoa
CC	GO:0005765	lysosomal membrane	13	13/674	187/28739	0.000500553	0.0307006	0.0262571	Slc15a3/Cd68/Grn/Slc2a6/Laptm5/Nkg7/Litaf/Ifitm3/H2-T22/Treml4/Gba/Hgsnat/Cd63
CC	GO:0098636	protein complex involved in cell adhesion	6	6/674	48/28739	0.00086412	0.0397495	0.0339963	Plau/Emilin1/Itga5/Itgb7/Plaur/Cd80
MF	GO:0005125	cytokine activity	44	44/835	228/28275	2.38802e-23	1.83877e-20	1.36745e-20	Cxcl2/Ccl4/Ccl3/Il1rn/Cxcl10/Tnf/Timp1/Cxcl9/Csf3/Il1a/Ccl2/Il6/Ebi3/Ccl7/Il1b/Ccl8/Cxcl5/Cxcl1/Ccl19/Ccl12/Il11/Grn/Lif/Osm/Mif/Ccl22/Ccl24/Cxcl13/Gdf15/Tgfb1/Crlf2/Cxcl12/Ltb/Areg/Tnfsf11/Cmtm7/Pf4/Il12a/Cxcl16/Il23a/Ccl21a/Inhba/Cklf/Cmtm3
MF	GO:0005201	extracellular matrix structural constituent	32	32/791	150/28275	2.19077e-19	1.66499e-16	1.23145e-16	Col1a1/Col3a1/Col1a2/Tnc/Tgfbi/Fn1/Col6a3/Col15a1/Emilin2/Dpt/Emilin1/Mfap5/Umod/Mfap4/Col5a2/Col18a1/Col6a2/Fbln2/Emid1/Colq/Sparc/Col5a3/Col5a1/Fbln1/Efemp2/Bgn/Ecm1/Bmper/Lum/Col12a1/Vwa1/Fbn1
MF	GO:0140375	immune receptor activity	27	27/791	136/28275	9.75978e-16	3.70872e-13	2.74301e-13	C3ar1/Fcgr1/Ccr5/Csf2rb2/Ccrl2/Fpr2/C5ar1/Fcer1g/Fcgr2b/Cd74/Fcgr4/Gpr35/H2-Eb1/Il21r/Il2rg/Csf2rb/Fpr1/Il3ra/Pira2/Il10ra/Fcgr3/Ccr7/Pirb/Cd4/Cxcr4/Ifngr2/Cxcr5
MF	GO:0030246	carbohydrate binding	35	35/791	277/28275	1.09062e-13	2.7629e-11	2.04347e-11	Egln3/Clec4n/Hk3/Ptx3/Clec4a1/Clec4e/Lgals1/Clec4d/P4ha3/H2-Eb1/Clec4a2/Loxl2/Selp/Fcer2a/Clec12a/Siglece/Cd72/Ppp1r3b/Hexb/Clec3b/Calr/Pfkl/Fbp1/Cd209f/Aldob/Olr1/Clec10a/Clec11a/Cd248/Lgals9/Lgals3/Gusb/Galnt10/Plod1/Aldoa
MF	GO:0003924	GTPase activity	35	35/791	294/28275	6.4063e-13	9.73758e-11	7.20203e-11	Gbp2/Tgtp1/Gbp5/Rhov/Igtp/Tubb6/Irgm1/Tubb3/Iigp1/Rab32/Tubb5/Rac2/Ifi47/Gbp6/Gm4841/Gbp3/Irgm2/Rnd1/Tuba1c/Gbp4/Adssl1/Rab20/Arhgdib/Rab7b/Gbp10/Tubb2a/Tuba1b/Gna15/Rhog/Tgtp2/Rap2b/Tubb2b/Gnai2/Rab15/Rhoh
MF	GO:0061134	peptidase regulator activity	28	28/656	266/28275	3.27204e-11	2.35914e-08	1.81512e-08	Birc5/Cstb/Serpine1/Serpina3n/A2m/Pycard/Cstdc4/Psme2/Stfa3/Prss22/Serpinh1/Gapdh/Prdx5/Slpi/Wfdc17/Bcl2a1d/Bst2/Pcolce/Tfpi2/Furin/Serpinf1/Lxn/Serpinb2/Psme1/Stfa2l1/Serpind1/Serpina3i/Bin1
MF	GO:0003779	actin binding	36	36/656	444/28275	1.01493e-10	3.65881e-08	2.81509e-08	Nos2/Marcksl1/Fscn1/Aif1/Mefv/Capg/Cotl1/Hcls1/Fhl3/Myo1f/Dbn1/Vasp/Pfn1/Was/Parvg/Tmsb10/Lcp1/Pstpip1/Arpc1b/S100a4/Msrb1/Cfl1/Arpc4/Fmnl1/Evl/Fxyd5/Lasp1/Coro1a/Myo1g/Iqgap3/Pdlim7/Coro1b/Cap1/Lsp1/Twf2/Bin1
MF	GO:0045309	protein phosphorylated amino acid binding	11	11/593	61/28275	5.09424e-08	1.7244e-05	1.34595e-05	Vav1/Ptpn6/Sh3bp2/Socs3/Sirpa/Hck/Fgr/Plcg2/Syk/Samsn1/Lck
MF	GO:0035325	Toll-like receptor binding	6	6/593	13/28275	1.25633e-07	2.12886e-05	1.66165e-05	Saa3/Tlr2/Unc93b1/Tlr6/Syk/Tlr1
MF	GO:0033218	amide binding	29	29/593	452/28275	1.25782e-07	2.12886e-05	1.66165e-05	Trem2/Ctsb/Tlr2/Cd14/Tap1/Msr1/Clu/Ptges/Psap/Kdelr3/Fkbp10/Itgb2/Bdkrb1/Atp1a3/Apoe/H2-T24/Folr2/Tlr6/Anpep/Pth1r/Ppic/Ctsd/Cd300lf/Sardh/Tlr1/H2-T22/Itm2a/H2-T23/Rnpep
MF	GO:0005178	integrin binding	15	15/593	155/28275	1.02479e-06	0.000138757	0.000108304	Isg15/Itgam/Mmp14/Itgb2/Gpnmb/Ccn5/Ccn4/Itga5/Itgb7/Thy1/Fermt3/Syk/S1pr2/S1pr3/Vcam1
KEGG	mmu04610	Complement and coagulation cascades	19	19/413	93/9000	3.08605e-08	8.85698e-06	7.21162e-06	F10/C3ar1/C1qb/C1qc/Plau/C1qa/Serpine1/C5ar1/Clu/A2m/Bdkrb1/Cfb/F13a1/C7/Serpinb2/C1ra/Serpind1/Plaur/Procr
KEGG	mmu04142	Lysosome	25	25/485	135/9000	4.46947e-08	6.21469e-07	4.25664e-07	Slc11a1/Cd68/Ctsb/Psap/Lgmn/Gla/Ctsz/Atp6v0c/Ctss/Hexb/Ap1s1/Hexa/Gm2a/Acp5/Naglu/Galns/Laptm5/Ctsd/Litaf/Psapl1/Gusb/Gba/Hgsnat/Cd63/Lipa
KEGG	mmu00010	Glycolysis / Gluconeogenesis	12	12/372	67/9000	1.59465e-05	0.00107795	0.000889238	Hk3/Eno1/Pgam1/Pkm/Tpi1/Gapdh/Ldha/Pgk1/Pfkl/Fbp1/Aldob/Aldoa
KEGG	mmu04145	Phagosome	21	21/372	182/9000	1.87923e-05	0.00107795	0.000889238	Ncf4/Tubb6/Tap1/Msr1/Tubb3/Cyba/Tubb5/Tuba1c/Ncf1/Itga5/H2-T24/Calr/Rab7b/Tubb2a/Tuba1b/Olr1/Actb/Tubb2b/H2-T22/Actg1/H2-T23
KEGG	mmu04380	Osteoclast differentiation	17	17/372	128/9000	1.91126e-05	0.00107795	0.000889238	Socs1/Ncf4/Trem2/Cyba/Socs3/Lcp2/Spi1/Pira2/Ncf1/Sirpa/Tnfsf11/Plcg2/Tyrobp/Junb/Nfkb2/Pirb/Lck
KEGG	mmu01232	Nucleotide metabolism	13	13/372	84/9000	3.62606e-05	0.00146078	0.00120505	Upp1/Tk1/Rrm2/Lacc1/Adssl1/Nme4/Ntpcr/Uck2/Dctpp1/Aprt/Nme2/Nme1/Impdh1
KEGG	mmu01230	Biosynthesis of amino acids	12	12/372	79/9000	8.70474e-05	0.00306842	0.00253125	Arg1/Eno1/Pgam1/Pkm/Tpi1/Gapdh/Pgk1/Pfkl/Aldob/Psat1/Arg2/Aldoa
KEGG	mmu04670	Leukocyte transendothelial migration	15	15/372	118/9000	9.82193e-05	0.00307754	0.00253877	Ncf4/Vav1/Mmp2/Cyba/Vasp/Rac2/Ncf1/Plcg2/Ptk2b/Thy1/Actb/Gnai2/Vcam1/Actg1/Rhoh
KEGG	mmu04666	Fc gamma R-mediated phagocytosis	12	12/372	93/9000	0.000420786	0.00912782	0.00752986	Marcksl1/Vav1/Vasp/Rac2/Was/Ncf1/Hck/Plcg2/Arpc1b/Cfl1/Arpc4/Bin1
KEGG	mmu00051	Fructose and mannose metabolism	7	7/372	36/9000	0.000575447	0.0115911	0.00956193	Hk3/Tpi1/Pfkl/Fbp1/Aldob/Gmppb/Aldoa
KEGG	mmu04110	Cell cycle	14	14/372	125/9000	0.000626692	0.0117818	0.00971922	Cdc20/Ccnb2/Cdk1/Ccnb1/Ccna2/Mcm5/Ccnd1/Gadd45b/Ccne1/Plk1/Mcm2/Ywhag/Cdc25c/E2f1
KEGG	mmu04540	Gap junction	11	11/372	86/9000	0.000782327	0.0135934	0.0112137	Tubb6/Tubb3/Cdk1/Tubb5/Tuba1c/Htr2b/Tubb2a/Tuba1b/Tubb2b/Gnai2/Pdgfb
KEGG	mmu04066	HIF-1 signaling pathway	13	13/372	114/9000	0.00081946	0.0135934	0.0112137	Timp1/Hmox1/Egln3/Hk3/Eno1/Gapdh/Ldha/Plcg2/Pgk1/Pfkl/Aldob/Trf/Aldoa
KEGG	mmu04612	Antigen processing and presentation	11	11/372	90/9000	0.00114817	0.017988	0.0148389	Tap1/Psme2/Hspa1a/Tapbp/H2-T24/Ifi30/Calr/H2-T22/Psme1/Cd4/H2-T23
KEGG	mmu01200	Carbon metabolism	13	13/372	121/9000	0.00143049	0.0203363	0.0167761	Hk3/Eno1/Pgam1/Pkm/Tpi1/Gapdh/Pgk1/Pfkl/Fbp1/Aldob/Psat1/Esd/Aldoa
KEGG	mmu04210	Apoptosis	14	14/372	136/9000	0.00144229	0.0203363	0.0167761	Birc5/Csf2rb2/Bcl2a1b/Bak1/Csf2rb/Il3ra/Tuba1c/Gadd45b/Bcl2a1d/Bcl2a1c/Bcl2a1a/Tuba1b/Actb/Actg1
KEGG	mmu00330	Arginine and proline metabolism	8	8/372	54/9000	0.00155212	0.0208428	0.0171939	Arg1/Gatm/Smox/P4ha3/Gamt/Srm/Arg2/Cndp2
KEGG	mmu00240	Pyrimidine metabolism	8	8/372	56/9000	0.00197231	0.0241822	0.0199487	Upp1/Tk1/Rrm2/Nme4/Uck2/Dctpp1/Nme2/Nme1
KEGG	mmu04514	Cell adhesion molecules	16	16/372	182/9000	0.00351682	0.0396697	0.0327249	Cd274/Pdcd1lg2/Selp/Ntng2/H2-T24/Itgb7/Sdc3/Glycam1/H2-T22/Vcam1/Pdcd1/Selplg/Cd4/Cd6/H2-T23/Cd80
KEGG	mmu04510	Focal adhesion	17	17/372	201/9000	0.00397294	0.0430911	0.0355473	Col1a1/Col1a2/Tnc/Fn1/Col6a3/Vav1/Vasp/Rac2/Ccnd1/Parvg/Col6a2/Itga5/Itgb7/Pgf/Actb/Actg1/Pdgfb
KEGG	mmu04650	Natural killer cell mediated cytotoxicity	12	12/372	121/9000	0.00419881	0.0438542	0.0361769	Vav1/Ptpn6/Sh3bp2/Rac2/Lcp2/Plcg2/Tyrobp/Ptk2b/Raet1d/Lck/Cd247/H2-T23
Downregulated genes
ONTOLOGY	ID	Description	Count	GeneRatio	BgRatio	pvalue	p.adjust	qvalue	Genes
BP	GO:0008380	RNA splicing	42	42/843	404/28814	1.43815e-12	6.62988e-09	5.65723e-09	Esrp2/Nsrp1/Tia1/Rbm12b1/Ccnl1/Prpf38b/Rbm12b2/Hnrnph1/Cir1/Ivns1abp/Zfp326/Prpf40a/Slc38a2/Zranb2/Son/Srsf5/Sf3b1/Rbm41/Gcfc2/Srsf10/Ccnl2/Mbnl1/Thoc1/Cirbp/Luc7l2/Rbm25/Prpf4b/Paxbp1/Srek1/Fmr1/Rbm39/Cwf19l2/Pnn/Mbnl2/Thoc2/Clk4/Luc7l3/Rnpc3/Zfp638/Ptbp2/Clk1/Prpf39
BP	GO:0015074	DNA integration	7	7/801	12/28814	8.76707e-09	4.00129e-05	3.39239e-05	Gin1/Zfp595/Zfp748/Zfp759/Zfp729a/Zfp738/Zfp729b
BP	GO:0016570	histone modification	38	38/801	495/28814	2.14168e-08	4.88732e-05	4.14359e-05	Kdm7a/Ddb2/Ufl1/Slk/Tet2/Mier1/Rcor3/Cul4b/Ppp1r1b/Prdm5/Jmjd1c/Per2/Smarca5/Zfp369/Mbtd1/Akap8/Ubr2/Suz12/Epc2/Mysm1/Prmt8/Hdac9/Nipbl/Atxn7/Pim3/Mtf2/Jade1/Per1/Rif1/Bmi1/Ogt/Kdm6a/Ppp4r3b/Sirt1/Arid4b/Lpin1/Atrx/Phf20l1
BP	GO:0007623	circadian rhythm	23	23/801	221/28814	6.60622e-08	0.000100503	8.52087e-05	Top1/Arntl/Rock2/Usp9x/Mat2a/Ppp1cb/Per2/Ncoa2/Clock/Ces1d/Prkcg/Bdnf/Rora/Sik1/Ube3a/Per1/Cry2/Per3/Ogt/Fbxl3/Sirt1/Lepr/Nr1d2
BP	GO:0060271	cilium assembly	25	25/737	355/28814	5.87462e-06	0.0124718	0.0113782	Syne1/Tbc1d32/Bbs2/Ift81/Ofd1/Cdc14b/Arl13b/Rfx3/Exoc5/Togaram1/Pibf1/Nek1/Iqub/Iqcb1/Pcm1/Odf2l/Ro60/Ccp110/Cep83/Ccdc66/Sclt1/Ift74/Cep70/Cep126/Fnbp1l
CC	GO:0016607	nuclear speck	36	36/833	346/28739	4.34914e-11	2.15718e-08	1.93651e-08	Ppp4r3a/Nsrp1/Ccnl1/Cpsf6/Cir1/Fyttd1/Prpf40a/Son/Bdnf/Srsf5/Sf3b1/Dhx36/Srsf10/Thoc1/Ppig/Jade1/Srsf11/Cry2/Luc7l2/Fnbp4/Rbm25/Prpf4b/Hif3a/Erbin/Srek1/Rbm39/Fam107a/Ppp4r3b/Bclaf1/Pnn/Fam76b/Smc5/Luc7l3/Pnisr/Zbtb16/Klf15
CC	GO:0035770	ribonucleoprotein granule	20	20/797	252/28739	2.79231e-05	0.00527416	0.00489727	Top1/Arntl/Syne1/Rock2/Tia1/Pan3/Ythdc2/Larp4/Nufip2/Pabpc1l/Clock/Rc3h2/Ythdf3/Mbnl1/Cirbp/Tnrc6a/Upf2/Fmr1/Ddx3x/Rock1
MF	GO:0001217	DNA-binding transcription repressor activity	34	34/836	335/28275	4.8796e-10	1.95672e-07	1.66163e-07	2610044O15Rik8/Zfp131/Irx2/Gm4924/Cux2/Ovol2/Zbtb33/Hey2/AU041133/Zfp810/Zfp763/Zfp971/Ikzf5/Prdm5/Zfp595/Zfp37/Sp3/Gm14322/Zfp955a/AI987944/Zfp81/Zfp955b/Zfp738/Zfp958/Zfp120/Zfp715/Zfp729b/Gm14325/Peg3/2610008E11Rik/Nr1d2/Gm45871/Zfp101/Zbtb16
MF	GO:0051020	GTPase binding	28	28/802	321/28275	1.7315e-07	0.000138347	0.000116101	Rap1gap/Rock2/Als2cl/Ipo7/Hsp90aa1/Net1/Rab11fip2/Wdr44/Dnm1l/Rin2/Rap1a/Pkn2/Usp33/Exoc5/Pih1d2/Errfi1/Ppp1r9a/Strn3/Rabgap1l/Rasa1/Exph5/Ranbp9/Dock9/Chm/Ranbp2/Rock1/Fnbp1l/Myrip
MF	GO:0140327	flippase activity	6	6/774	17/28275	3.9456e-06	0.00153305	0.00128936	Abcb1a/Abcb1b/Atp8a1/Tmem30a/Atp11c/Mfsd2a
MF	GO:0003729	mRNA binding	27	27/774	372/28275	4.98073e-06	0.00153305	0.00128936	Esrp2/Dppa5a/Peg10/Nsrp1/Tia1/Cpsf6/Fyttd1/Larp4/Pabpc1l/Rc3h2/Srsf5/Sf3b1/Ythdf3/Dhx36/Pcf11/Cirbp/Ssb/Ireb2/Luc7l2/Rbm25/Secisbp2l/Fmr1/Upf3b/Ddx3x/Thoc2/Luc7l3/Ptbp2
MF	GO:0003712	transcription coregulator activity	32	32/741	488/28275	2.36809e-06	0.00181396	0.00158039	Kdm7a/Npat/Casp8ap2/Ptpn14/Trim62/Mier1/Birc2/Med13/Tob1/Rcor3/Cir1/Jmjd1c/Per2/Ncoa2/Hipk3/Cnot6/Mysm1/Mier3/Hdac9/Ube3a/Trim24/Jade1/Ccar1/Lpin2/Tmf1/Bclaf3/Scai/Cops2/Rbm39/Sirt1/Bclaf1/Lpin1
MF	GO:0004674	protein serine/threonine kinase activity	28	28/709	441/28275	8.08065e-06	0.00348426	0.00305306	Top1/Cdc42bpa/Slk/Taok1/Cdkl1/Cdk8/Grk4/Atr/Tgfbr3l/Braf/Bmpr1b/Prkcg/Smg1/Dapk1/Pim3/Camk2b/Sik1/Nek1/Tgfbr3/Prpf4b/Nrbp2/Bmpr2/Clk4/Acvr2a/Trpm7/Map3k6/Tnik/Clk1
MF	GO:0008094	ATP-dependent activity, acting on DNA	11	11/681	108/28275	6.07209e-05	0.0173191	0.0152943	Chd9/Shprh/Smarca5/Dqx1/Chd6/Xrcc3/Smc3/Top2b/Cecr2/Hltf/Atrx
MF	GO:0015631	tubulin binding	22	22/670	386/28275	0.000155228	0.0456155	0.0403882	Vbp1/Neil2/Kif18a/Ccdc88c/Ift81/Ofd1/Eml5/Apc/Ttll4/Ppp1r42/Krit1/Togaram1/Kif5b/Efcab1/Ttll7/Gjb6/Hook1/Cep57/Ccdc66/Ift74/Cep70/Dixdc1
MF	GO:0016903	oxidoreductase activity	8	8/648	67/28275	0.000144588	0.0454552	0.040772	Dhtkd1/Aldh1l1/Bckdhb/Aox1/Far1/Aldh6a1/Aox3/Akr1c14
MF	GO:0016597	amino acid binding	8	8/648	70/28275	0.000197076	0.0454552	0.040772	Ubr1/Gclc/Mat2a/Glul/Ubr2/Prodh/Sesn1/Gnmt
MF	GO:0005545	1-phosphatidylinositol binding	4	4/648	14/28275	0.000227817	0.0454552	0.040772	Epb41/Eea1/Mcf2l/Wdfy1
MF	GO:0043177	organic acid binding	12	12/648	156/28275	0.000266209	0.0454552	0.040772	Cyp26b1/Ubr1/Gclc/Fabp3/Mat2a/Glul/Ubr2/Insr/Dbt/Prodh/Sesn1/Gnmt
MF	GO:1904047	S-adenosyl-L-methionine binding	4	4/648	16/28275	0.000399372	0.0539782	0.0484169	Bmt2/Prmt8/Cbs/Gnmt
MF	GO:0015293	symporter activity	11	11/648	143/28275	0.000474186	0.0539782	0.0484169	Mfsd2b/Slc16a9/Slc16a7/Slc12a2/Slc38a2/Slc16a12/Slc6a2/Slc15a2/Slc6a14/Slc10a6/Slc38a4
KEGG	mmu04710	Circadian rhythm	9	9/333	34/9000	2.69829e-06	0.000366968	0.000366968	Arntl/Per2/Clock/Rora/Per1/Cry2/Per3/Fbxl3/Nr1d2
