# Supplementary material for: Reduction of DNA Topoisomerase Top2 Reprograms the Epigenetic Landscape and Extends Health and Life Span Across Species
Source: Aging Cell. 2025 Feb 12;24(6):e70010. doi: 10.1111/acel.70010 (PMC12151872; doi:10.1111/acel.70010)
Supplement: Supplementary file 9 — Table S9. Gene Ontology (GO) and Kyoto Encyclopedia of Genes and Genomes (KEGG) analysis of differentially expressed genes (DEGs) in skeletal muscle. [file ACEL-24-e70010-s009.xlsx]

## Sheet: Sheet1
Supplementary Table 9: Gene Ontology (GO) and Kyoto Encyclopedia of Genes and Genomes (KEGG) analysis of differentially expressed genes (DEGs) in skeletal muscle.
Upregulated genes
ONTOLOGY	ID	Description	Count	GeneRatio	BgRatio	pvalue	p.adjust	qvalue	Genes
BP	GO:0003012	muscle system process	58	58/776	430/28814	4.13957e-24	1.99652e-20	1.40135e-20	Actc1/Casq1/Igfbp5/Pgam2/Npnt/Prkag3/Pi16/Myl1/Kbtbd13/Uty/Calm3/Myh2/Atp1b1/Stac3/Cav3/Mef2c/Clcn1/Aif1/Tpm1/Calm1/Dmpk/Myod1/Homer1/Map2k6/Synm/Lck/Tmod4/Adk/Tpm2/Srl/Tnnc2/Calm2/Lmod3/Prkg1/Tmod1/Asb2/Slc25a4/Igf1/Scn4b/Ar/Chrne/Casq2/Scn1b/Nppc/Smad3/Hrc/Ctnna3/Smtn/Srf/Mybpc2/Parp1/Acta2/Vegfb/Nr4a3/Mlip/Cav1/Pak1/Akap6
BP	GO:0006091	generation of precursor metabolites and energy	53	53/718	436/28814	1.49805e-21	6.68278e-18	5.26524e-18	Slc37a4/Gpd1/Bpgm/Ppp1r3c/Eno3/Coq7/Phkg1/Tpi1/Taco1/Ldha/Pfkm/Oxct1/Afg1l/Phka1/Cox7a1/Pkm/Dlat/Sod2/Cyc1/Ndufs1/Pgk1/Idh3a/Sirt3/Mdh1/Sucla2/Sdhaf4/Uqcrc1/Acadm/Suclg1/Ndufaf1/Oas1a/Agl/Phkb/Pygm/Sdhc/Ppif/Stbd1/Cs/Prkaca/Pdha1/Lyrm7/Ndufc2/Ndufa8/Ndufb8/Rpia/Sdhd/Atp5j/Mpi/Chchd10/Epm2a/Atp5a1/Plec/Sdha
BP	GO:0007159	leukocyte cell-cell adhesion	41	41/665	383/28814	3.89616e-16	8.34948e-13	6.75472e-13	Ccl19/H2-Ab1/Cd74/H2-Eb1/H2-Aa/Dusp10/Il1b/Il2rg/Tfrc/Coro1a/H2-DMb2/Sell/Thy1/Selplg/Ptpn6/Cd28/H2-DMa/Bcl6/H2-Ob/H2-DMb1/Sema4d/Gm9733/Podxl2/Vcam1/Gpam/Itgb7/Ripor2/Hfe/Ccr2/Cd3e/Lgals1/Cd27/Cd24a/Sash3/Il18/Tgfb1/Cd4/Nck2/Itgal/Dusp3/Sirpb1c
BP	GO:0006595	polyamine metabolic process	6	6/624	23/28814	7.42542e-06	0.0112557	0.0103288	Amd1/Smox/Amd2/Sms/Oaz2/Azin1
BP	GO:0120162	positive regulation of cold-induced thermogenesis	11	11/624	98/28814	9.17385e-06	0.0112557	0.0103288	Prkab2/Ache/G0s2/Plac8/Decr1/Esrrg/Ybx2/Cpt2/Alpl/Acsl1/Vegfa
BP	GO:0035456	response to interferon-beta	9	9/624	64/28814	9.4269e-06	0.0112557	0.0103288	Gm4841/F830016B08Rik/Stat1/Bst2/Igtp/Ifi209/Tgtp2/Iigp1/Irgm2
BP	GO:0051346	negative regulation of hydrolase activity	21	21/598	366/28814	3.11398e-05	0.0431024	0.0400779	Slpi/Camk2a/Serpinh1/Ptx3/Serpine2/Serpina3g/Serpinf1/Fcmr/Dffa/Mrtfa/Wfdc1/Wnt9a/Gzma/Mmp9/Sorl1/Rps6ka1/Egln1/Serpinb6b/Bcl2l12/Angptl4/Serpinb1a
BP	GO:0006644	phospholipid metabolic process	21	21/577	367/28814	1.92341e-05	0.0421305	0.0397439	Plcd4/Cish/Fabp3/Plaat1/Fitm1/Pla2g7/Pon1/Plbd1/Pitpnc1/Plaat3/Serinc2/Inppl1/Ormdl1/Pgap2/Inpp5j/Ptdss1/Efr3b/Ttc7/Smpd1/Naaa/Bpnt1
CC	GO:0043292	contractile fiber	43	43/782	237/28739	4.11321e-23	1.97023e-20	1.49807e-20	Actc1/Casq1/Ky/Myoz3/Jph2/Npnt/Ak1/Itgb1bp2/Myl1/Ank1/Kbtbd13/Calm3/Myh2/Smtnl2/Cav3/Mef2c/Acta1/Tpm1/Ldb3/Calm1/Synpo2/Myod1/Homer1/Synm/Tmod4/Capn3/Tpm2/Tnnc2/Calm2/Lmod3/Tmod1/Asb2/Casq2/Pdlim7/Pygm/Nexn/Palld/Hrc/Acta2/Ankrd23/Synpo2l/Pak1/Plec
CC	GO:0005743	mitochondrial inner membrane	51	51/739	460/28739	1.91364e-18	8.841e-16	7.25167e-16	Ckmt2/Ucp3/Ociad2/Bdh1/Coq7/Mtfp1/Acaa2/Cox7a1/Ldhd/Sod2/Cyc1/Timm22/Ndufs1/Sirt3/Clu/Maob/Ndufaf5/Uqcrc1/Slc25a4/Suclg1/Bcs1l/Endog/Ldhb/Cpt2/Slc25a11/Aldh18a1/Gpam/Vdac1/Sdhc/Ppif/Fgr/Slc25a15/Coq3/Ndufa13/Ndufc2/Ndufa8/Dhrs1/Ndufb8/Hadhb/Ndufc1/Slc25a19/Sdhd/Atp5j/Pmpcb/Slc25a39/Chchd10/Uqcrc2/Atp5a1/Ndufb2/Sdha/Cox11
CC	GO:0062023	collagen-containing extracellular matrix	32	32/688	396/28739	2.63154e-09	5.73676e-07	4.80602e-07	Col3a1/Ache/Egflam/Col1a1/Serpinh1/Fmod/Col6a3/Col1a2/Col6a2/Serpine2/Emid1/Ccdc80/Pkm/Colq/Dpt/Serpinf1/Igf1/Ctsc/Col6a1/Angpt1/Gpc1/Fn1/Lgals1/Mmp9/Adamtsl5/Tgfb1/Sparc/S100a11/Angptl4/Anxa2/Vegfa/Serpinb1a
CC	GO:0098802	plasma membrane signaling receptor complex	17	17/648	190/28739	1.62463e-06	0.000682344	0.000586577	Cd79a/Cntfr/Itgb6/Cd79b/Hjv/Cd3g/Ramp1/Tfrc/Amhr2/Cd3d/Ptpn6/Chrne/Itgb7/Hfe/Cd3e/Cd247/Itgal
CC	GO:0005759	mitochondrial matrix	20	20/648	288/28739	1.00815e-05	0.00211712	0.00181998	Mterf2/Pptc7/Dlat/Idh3a/Alas1/Acadm/Acads/Nudt1/Mrpl28/Mipep/Cs/Lrpprc/Pdha1/Mrps11/Lyrm7/Mrpl46/Mrpl19/Mrpl45/Pdhx/Bckdk
CC	GO:0042383	sarcolemma	14	14/611	165/28739	1.26524e-05	0.00508628	0.00439506	Aqp4/Atp1b1/Clcn1/Kcnj12/Cib2/Sspn/Scn1b/Vcam1/Stbd1/Cacnb1/Cacng6/Mlip/Cav1/Akap6
CC	GO:0005777	peroxisome	12	12/611	149/28739	8.6406e-05	0.0107127	0.00925688	Fndc5/Plaat1/Phyh/Pex11a/Abcd2/Isoc1/Plaat3/Hsdl2/Nudt7/Acsl1/Cav1/Pecr
MF	GO:0030246	carbohydrate binding	30	30/772	277/28275	1.67884e-10	5.21588e-08	4.06087e-08	Clec4n/H2-Eb1/Clec3b/Cd209b/Ppp1r3c/Cd209f/Cd248/Pfkm/Sell/Ptx3/Phyh/Cd72/P4ha1/Cd209a/Mgl2/Agl/Cd209g/Pygm/Mlec/Stbd1/Lgals1/Galnt17/Egln1/Cd24a/Rpia/Cd22/Epm2a/Klrd1/Slc2a3/Lman2l
MF	GO:0003779	actin binding	37	37/734	444/28275	5.89562e-10	4.96411e-07	3.8849e-07	Myoz3/Kbtbd13/Actr3b/Coro1a/Aif1/Tpm1/Ldb3/Synpo2/Lcp1/Vasp/Tmod4/Tpm2/Tnnc2/Lmod3/Msrb1/Tmod1/Cnn2/Pdlim7/Mrtfa/Kptn/Tmsb10/Fscn1/Msrb2/Alkbh4/Nexn/Palld/Ctnna3/Smtn/Inppl1/Tmsb4x/Mybpc2/Ccr5/Myo1f/Synpo2l/Pfn1/Plec/Fmnl1
MF	GO:0016791	phosphatase activity	25	25/697	270/28275	1.76507e-08	1.01528e-05	7.96047e-06	Dusp10/Plpp7/Nt5c1a/Ppm1j/Ptpn3/Pptc7/Noct/Pon3/Lrrc39/Lck/Pon1/Ptpn6/Psph/Fbp2/Car3/Dusp14/Alpl/Hdhd2/Ctdnep1/Ptp4a2/Inpp5j/Hddc2/Ptprs/Dusp3/Bpnt1
MF	GO:0099106	ion channel regulator activity	15	15/672	136/28275	9.07631e-07	0.000240522	0.000188532	Lrrc38/Calm3/Lynx1/Cav3/Calm1/Kcnab1/Calm2/Prkg1/Scn4b/Scn1b/Tspan13/Fxyd6/Cacng6/Cav1/Commd1
MF	GO:0005178	integrin binding	15	15/657	155/28275	3.59437e-06	0.00278564	0.00228905	Npnt/Col3a1/Itgb1bp2/Il1b/Itgb6/Cib2/Thy1/Isg15/Igf1/Fgf1/Vcam1/Itgb7/Fn1/S1pr3/Itgal
MF	GO:0001671	ATPase activator activity	6	6/642	24/28275	1.27106e-05	0.00706853	0.00589246	Atp1b2/Atp1b1/Dnajb4/Rab3a/Ahsa2/Dnaja1
MF	GO:0016614	oxidoreductase activity	14	14/642	164/28275	2.43858e-05	0.00706853	0.00589246	Gpd1/Bdh1/Akr1b10/Prxl2b/Ldha/Ldhd/Cbr2/Idh3a/Mdh1/Akr1e1/Ptgr2/Ldhb/D2hgdh/Dhrs1
MF	GO:0009055	electron transfer activity	9	9/642	70/28275	2.87158e-05	0.00706853	0.00589246	Cox7a1/Cyc1/Ndufs1/Nqo2/Sdhc/Ndufa13/Ndufc2/Ndufb8/Sdha
MF	GO:0005518	collagen binding	9	9/613	80/28275	5.88568e-05	0.0397179	0.0336963	Ache/Serpinh1/Col6a2/Col6a1/Gpc1/Smad3/Sparc/Pak1/Pcolce
KEGG	mmu00330	Arginine and proline metabolism	15	15/386	54/9000	4.36478e-09	8.36804e-07	6.21419e-07	Amd1/Smox/Ckmt2/Gamt/Amd2/Maob/P4ha1/Carns1/Aldh18a1/Aldh9a1/Sms/Pycr1/Ckm/Aldh4a1/Pycrl
KEGG	mmu04659	Th17 cell differentiation	20	20/386	105/9000	1.49612e-08	1.45622e-06	1.0814e-06	H2-Ab1/Rxrg/H2-Eb1/H2-Aa/Il1b/Il2rg/Cd3g/H2-DMb2/Lck/Cd3d/H2-DMa/H2-Ob/H2-DMb1/Stat1/Smad3/Ifngr2/Cd3e/Cd247/Tgfb1/Cd4
KEGG	mmu04922	Glucagon signaling pathway	16	16/323	104/9000	7.88877e-07	0.000222463	0.000195143	Pgam2/Prkag3/Calm3/Phkg1/Prkab2/Ldha/Pfkm/Phka1/Calm1/Pkm/Calm2/Fbp2/Ldhb/Phkb/Pygm/Prkaca
KEGG	mmu00020	Citrate cycle (TCA cycle)	6	6/323	32/9000	0.000838703	0.0385305	0.0337987	Dlat/Idh3a/Mdh1/Sucla2/Suclg1/Cs
Downregulated genes
ONTOLOGY	ID	Description	Count	GeneRatio	BgRatio	pvalue	p.adjust	qvalue	Genes
BP	GO:0022613	ribonucleoprotein complex biogenesis	81	81/1195	406/28814	1.42046e-32	7.6563e-29	5.34393e-29	Rrs1/Pdcd11/Las1l/C1qbp/Ncl/Rpl14/Rpl7a/Rps5/Snrnp200/Ddx18/Utp11/Nom1/Sfswap/Mphosph10/Suv39h1/Pes1/Rpl24/Dis3/Khdc4/Ddx17/Kri1/Rpl3/Cpsf7/Dhx37/Gnl2/Rpl27/Prpf6/Nol3/Ddx20/Rpl13a/Rrp12/Taf9/Rps19/Wdr43/Sdad1/Luc7l2/Rps27l/Mybbp1a/Nmd3/Rpl10/Rcl1/Ftsj3/Cpsf6/Utp14a/Rpl10a/Rps16/Nufip1/Utp25/Ythdc1/Exosc1/Rpf1/Rbis/Luc7l/Rps21/Srfbp1/Mak16/Srsf1/Sbds/Nop14/Ddx56/Rpl35/Npm1/Chd7/Scaf11/Ptbp2/Rpl38…
BP	GO:0043161	protein catabolic process	60	60/1114	430/28814	7.03117e-18	3.74058e-14	2.62744e-14	Rffl/Ube4b/Cul1/Psmc1/Psmc6/Bag5/Gclc/Fbxo6/Nhlrc3/Psmb3/Ube2g1/Ube2j1/Rnf103/Psmc3/Rnf216/Otud5/Crbn/Cd2ap/Peli1/Fbxl4/Csnk1e/Psmc2/Gabarap/Stt3b/Nfe2l2/Dda1/Os9/Tbl1xr1/Nub1/Psmd2/Ubxn4/Ubqln2/Ubr2/Ubxn7/Zfand2a/Selenos/Edem1/Chfr/Trim39/Spsb2/Zswim8/Arntl/Siah1a/Psmc4/Psmd8/Fbxl20/Gsk3b/Sirt1/Sh3rf2/Psmd4/Dnajb9/Fbxl3/Ankzf1/Akt1/Hectd1/Ube4a/Nrros/Fbxo31/Spsb1/Trim63
BP	GO:0016570	histone modification	60	60/1054	495/28814	4.42567e-16	1.93998e-12	1.40868e-12	Setd1b/Snw1/Taf7/Uimc1/Smad4/Ing5/Ing2/Brms1/Kdm3b/Epc2/Akap8l/Jade1/Setd1a/Hdac5/Gatad2b/Kdm5c/Epc1/Kdm5a/Brd4/Crebbp/Piwil2/Per2/Crtc2/Kdm4a/Setdb2/Kmt5b/Rlf/Ep400/Kmt2e/Brd8/Mbtd1/Kmt2d/Ing3/Kmt2b/Tet2/Kmt2c/Mysm1/Brpf3/Phf20l1/Flcn/Fmr1/Setd7/Zfp110/H1f2/Jmjd1c/Usp3/Kmt2a/Kdm3a/Mecp2/Kdm6a/Ezh1/Daxx/Epop/Asxl1/Auts2/Arid5a/Mier1/Pim3/Per1/Elk4
BP	GO:0006397	mRNA processing	55	55/994	472/28814	3.55504e-15	1.52351e-11	1.15306e-11	Hnrnpu/Smndc1/Hnrnpa3/Thrap3/Pcf11/Rprd2/Hnrnpk/Sympk/Rprd1b/Supt5/Prpf4b/Cnot6l/Hnrnpa1/Dhx15/Sf1/Snrpb2/Srsf5/Fxr2/Zranb2/Pan3/Ssu72/Tut1/Rbm39/Hnrnpf/Cdc40/Rbbp6/Syf2/Srrm2/Zc3h3/Son/Clasrp/Sugp1/Cwc22/Srrm1/Ddx46/Gpatch1/Lsm5/Rbm25/Zrsr1/Lgals3/Adarb1/Nova1/Supt4a/Scaf8/Safb2/Rbm4b/Zpr1/Ern1/Snrnp48/Cir1/Rbm20/Dhx36/Rnpc3/Cirbp/Rbm3
BP	GO:0042594	response to starvation	29	29/939	187/28814	3.22498e-12	1.60733e-08	1.2075e-08	Impact/Map1lc3a/Atf4/Eif2b1/Jmy/Wipi2/Bmt2/Inhbb/Lamp2/Tnrc6a/Wipi1/Nuak1/Ulk1/Eif2ak4/Gcn1/Slc2a1/Foxk1/Bmf/Zfp36/Map1lc3b/Foxo3/Ifi207/Zfyve1/Gabarapl1/Foxo1/Eif4ebp1/Sik1/Cdkn1a/Sesn1
BP	GO:0098739	import across plasma membrane	24	24/910	191/28814	9.63846e-09	4.72381e-05	3.61087e-05	Wnk2/Slc30a1/Slc36a1/Slc12a6/Slc8a1/Slc9a4/Slc1a1/Slc7a2/Abcc1/Kcnj2/Slc12a2/Lcn2/Slc9a1/Kcnk5/Slc7a8/Irs2/Acsl6/Rgs2/Slc15a4/Thbs1/Slc43a2/Slc39a14/Slc43a1/Slc15a2
BP	GO:0044772	mitotic cell cycle phase transition	36	36/886	420/28814	3.84657e-08	0.000180587	0.000143471	Xpc/Ino80/Tpr/Gigyf2/Cyp1a1/Cdkn1b/Tfap4/Xrcc3/Rb1/Smc5/Rpl17/Sde2/Prkcq/Rhou/Cdc14b/Myc/Abcb1b/Ccdc57/Fam107a/Ctdp1/Egfr/Ppm1d/Ier3/Bub1b/Cacnb4/Zwint/Appl2/Miip/Ctdsp2/Bach1/Ccng2/Zfp655/Rgcc/Rbl2/Acvr1b/Gpnmb
BP	GO:0016197	endosomal transport	22	22/850	228/28814	1.26495e-06	0.00189156	0.00156939	Ehd3/Ap3b1/Ap3d1/Snx8/Arl8b/Vps16/Als2/Washc2/Tbc1d23/Acap2/Pla2g4e/Epg5/Washc1/Tmem50a/Ric1/Tmem87b/Bcl2l1/Vps54/Bet1l/Tbc1d17/Abca1/Lrba
BP	GO:0045017	glycerolipid biosynthetic process	21	21/850	213/28814	1.5504e-06	0.00189156	0.00156939	Dpm1/Pigm/Dgkh/Pnpla2/Lpin2/Pik3r1/Pi4k2b/Pld1/Abhd4/Piga/Ip6k2/Uvrag/Chka/Lpin3/Ip6k1/Pi4k2a/Smg1/Avil/Ip6k3/Apoc3/Itpkc
BP	GO:1900745	positive regulation of p38MAPK cascade	7	7/794	28/28814	8.39158e-06	0.0116941	0.00993815	Rell1/Xdh/Sphk1/Bmp4/Gadd45b/Gadd45g/Gadd45a
BP	GO:0031098	stress-activated protein kinase signaling cascade	21	21/794	258/28814	1.1033e-05	0.0116941	0.00993815	Trem2/Rell1/Tnfrsf23/Xdh/Tnfrsf19/Rnf13/Sphk1/Mapkbp1/Dixdc1/Hacd3/Bmp4/Gps2/Nbr1/Tlr4/Gadd45b/Igf1r/Nr2c2/Gadd45g/Gadd45a/Ccn2/Errfi1
BP	GO:0090398	cellular senescence	8	8/1195	67/28814	0.00638067	0.0332609	0.0232154	Trp63/Ing2/Suv39h1/Smc5/Nuak1/Arntl/Sirt1/Cdkn1a
CC	GO:0022626	cytosolic ribosome	38	38/1206	111/28739	1.04356e-24	6.25095e-22	4.65759e-22	Rps23/Rps12/Fau/Rpl14/Rpl7a/Rps5/Rplp2/Rpl30/Rpl24/Rpl3/Larp4/Rpl27/Rpl13a/Rps19/Rps27l/Rpl10/Rpl17/Rpl10a/Rps16/Rpl18a/Rps15a/Rps13/Rps18/Rps21/Rpl36/Rps20/Repin1/Rpl34/Rpl35/Rpl38/Rpl12/Eif2ak4/Rps28/Ddx3x/Rps27/Rpl32/Rps25/Apod
CC	GO:0044754	autolysosome	4	4/1206	13/28739	0.00162733	0.0118875	0.00885737	Map1lc3a/Lamp2/Sqstm1/Map1lc3b
CC	GO:0016607	nuclear speck	58	58/1168	346/28739	3.53683e-20	2.10441e-17	1.60088e-17	Hnrnpu/Snw1/Thrap3/Pnisr/Prpf4b/Akap8l/Jade1/Dhx15/Setd1a/Snrpb2/Ddx17/Hdac5/Srsf5/Bmp2k/Hipk1/Prpf6/Tut1/Rbm39/Cdc40/Ppig/Rbbp6/Fbxl4/Syf2/Srrm2/Son/Luc7l2/Ep400/Smc5/Cpsf6/Sde2/Cwc22/Ythdc1/Srrm1/S100pbp/Ddx46/Hbp1/Srsf11/Fnbp4/Rbm25/Srsf1/Fam76b/Npm1/Fam107a/Cacnb4/Rbm4b/Zbtb16/Ell/Cir1/Ccnl1/Sf3b1/Bnip3l/Gadd45a/Erbin/Hectd1/Dhx36/Itpkc/Cry2/Klf15
CC	GO:0000502	proteasome complex	20	20/1110	64/28739	1.79954e-13	1.05813e-10	8.41047e-11	Psmb4/Psma6/Psmc1/Psmc6/Psmb1/Psma2/Psmb3/Txnl1/Psmc3/Psma4/Psmc2/Psmd2/Psmd11/Zfand2a/Psmd3/Adrm1/Psmc4/Psmd8/Psma7/Psmd4
CC	GO:0005776	autophagosome	18	18/1090	87/28739	3.71937e-09	2.16095e-06	1.74223e-06	Map1lc3a/Jmy/Wipi2/Gabarap/Lamp2/Wipi1/Sqstm1/Washc1/Ulk1/Nbr1/Tex264/Uvrag/Map1lc3b/Peg3/Zfyve1/Wdr81/Gabarapl1/Trp53inp1
CC	GO:0034708	methyltransferase complex	19	19/1072	106/28739	1.28947e-08	5.17728e-06	4.32354e-06	Bod1l/Hsd17b10/Las1l/Setd1b/Taf7/Max/Taf9/Kmt2d/Mga/Kmt2b/Kmt2c/Trmt61a/Snrpg/Kmt2a/Kdm6a/Ezh1/Sirt1/Epop/Gnmt
CC	GO:0001650	fibrillar center	19	19/1027	142/28739	7.86522e-07	0.000233768	0.000195515	Dsn1/Ncl/Terf1/Map3k14/Cd3eap/Mbd6/Cd2ap/Kdm4a/Wdr43/Nufip1/Nuak1/Malt1/Ip6k2/Selenbp1/Klf6/Samd4/Ip6k1/Ankrd1/Sesn1
CC	GO:0000151	ubiquitin ligase complex	29	29/1027	341/28739	1.67792e-05	0.00230714	0.00192961	Ube4b/Cul1/Dcaf10/Fbxo6/Tmem183a/Crbn/Med12/Klhl7/Dda1/Cbx2/Dyrk2/Ubr2/Klhl24/Otulin/Spsb2/Zswim8/Siah1a/Phc3/Ranbp10/Fbxl20/Anapc16/Cbx7/Cul4b/Fbxl3/Ube4a/Fbxo31/Ranbp9/Spsb1/Fbxo32
CC	GO:1902911	protein kinase complex	15	15/944	126/28739	1.72795e-05	0.00620939	0.00514198	Cab39/Brd4/Atg13/Phkg2/Dapk1/Acvr2a/Tgfbr1/Ccnl2/Insr/Smcr8/Igf1r/Ccng2/Cnppd1/Acvr1b/Cdkn1a
CC	GO:0017053	transcription repressor complex	11	11/944	76/28739	3.69261e-05	0.00620939	0.00514198	Mxd1/Akirin2/Ddx20/Tfap4/Tbl1xr1/Mdm4/Gps2/Lin52/Spen/Foxo3/Mier1
CC	GO:0005765	lysosomal membrane	15	15/944	187/28739	0.00136452	0.0295329	0.0244561	Arl8b/Plekhm2/Pip4p1/Slc17a5/Ctns/Rnf13/Pla2g4e/Arl8a/Sidt2/Flcn/Gpr137c/Npc1/Slc15a4/Tmbim1/Slc39a14
CC	GO:1904949	ATPase complex	11	11/906	92/28739	0.000150975	0.0245586	0.0216132	Ino80/Gatad2b/Mybbp1a/Dek/Brd8/Ing3/Bcl7a/Actr8/Bptf/Ddx21/Cecr2
MF	GO:0003712	transcription coregulator activity	65	65/1184	488/28275	1.64462e-16	9.00579e-14	6.98616e-14	Xpc/Hnrnpu/C1qbp/Sap30/Snw1/Atf7ip/Thrap3/Ptpn14/Jup/Med10/Kdm3b/Jade1/Uri1/Zxdc/Ddx17/Hdac5/Zfp653/Hipk1/Kdm5a/Brd4/Akirin2/Prpf6/Crebbp/Lpin2/Per2/Rbm39/Fus/Taf9/Med12/Tle4/Jmy/Mybbp1a/Brd8/Kmt2d/Tbl1xr1/Sqstm1/Ewsr1/Kmt2c/Gps2/Mysm1/Npm1/Med15/Mms19/Arid5b/Zmiz1/Jmjd1c/Calcoco1/Pias4/Kdm3a/Hmgb2/Mecp2/Ezh1/Sirt1/Daxx/Lpin3/Cir1/Spen/Sertad2/Asxl1/Ankrd1/Med13l/Tle1/Arid5a/Mier1/Btg2
MF	GO:0003735	structural constituent of ribosome	36	36/1119	164/28275	3.27789e-17	3.00255e-14	2.40494e-14	Rps23/Rps12/Fau/Rpl14/Rpl7a/Mrpl32/Rps5/Rplp2/Rpl30/Rpl24/Rpl3/Rpl27/Rpl13a/Rps19/Rps27l/Rpl10/Rpl17/Rpl10a/Rps16/Rpl18a/Rps15a/Rps13/Rps18/Rps21/Rpl36/Rps20/Rpl34/Rpl35/Rpl38/Rpl12/Rps28/Mrpl41/Rps27/Rpl32/Rps25/Rpl22l1
MF	GO:0003729	mRNA binding	43	43/1083	372/28275	1.35761e-10	1.23407e-07	9.81768e-08	Hnrnpa3/Ncl/Mex3d/Pcf11/Hnrnpk/Supt5/Fubp1/Hnrnpa1/Eif4g3/Sf1/Srsf5/Cpsf7/Fxr2/Tpr/Larp4/Piwil2/Tut1/Cdc40/Srrm2/Luc7l2/Cpsf6/Ybx3/Ythdc1/Luc7l/Rbm25/Srsf1/Khnyn/Nova1/Ptbp2/Nudt16/Fmr1/Ddx3x/Eif3a/Gnl3/Rc3h1/Scaf8/Rbm4b/Samd4/Sf3b1/Rbm20/Zfp36/Dhx36/Cirbp
MF	GO:0044389	ubiquitin-like protein ligase binding	38	38/1040	332/28275	6.90726e-10	3.60774e-07	2.84179e-07	Rffl/Cct2/Cul1/Bag5/H13/Dbt/Map1lc3a/Ube2g1/Ube2j1/Cbs/Pik3r1/Kdm4a/Rb1/Gabarap/Nfkbia/Tgfbr1/Tollip/Ubc/Myc/Washc1/Ggn/Ubxn7/Slf1/Abcb1b/Txnip/Egfr/Ubb/Gsk3b/Cul4b/Cebpb/Map1lc3b/Nploc4/Wbp1l/Hgs/Gabarapl1/Foxo1/Per1/Cdkn1a
MF	GO:0004674	protein serine/threonine kinase activity	45	45/1040	441/28275	8.14388e-10	3.60774e-07	2.84179e-07	Wnk2/Mast1/Cdk20/Csnk2a2/Bmpr1b/Irak3/Tbk1/Map3k14/Prpf4b/Cdc42bpb/Braf/Bmp2k/Prkd3/Mylk2/Csnk1e/Map3k2/Pdpk1/Akap13/Phkg2/Dapk1/Clk2/Acvr2a/Prkcq/Nuak1/Tgfbr1/Dyrk2/Tgfbr3l/Ulk1/Tgfbr3/Eif2ak4/Nrbp2/Clk4/Bub1b/Gsk3b/Ern1/Map3k8/Akt1/Mknk2/Smg1/Pim1/Clk1/Acvr1b/Map3k6/Pim3/Sik1
MF	GO:0005543	phospholipid binding	36	36/959	459/28275	3.29735e-06	0.000802641	0.000661523	Trem2/Plekha5/Svil/Ing2/Snx8/Myo1e/Clint1/Hip1/Sestd1/Jag1/Zcchc14/Numa1/Washc2/Baiap2l2/Wipi2/Arhgap35/Wipi1/Pld1/Acap2/Pla2g4e/Gab2/Cpne8/Kcnj2/Gramd1b/Fcho2/Wdfy1/Rasa2/Appl2/Anxa13/Abca1/Avil/Zfyve1/Apoc3/Thbs1/Doc2b/Arhgap26
MF	GO:0008168	methyltransferase activity	21	21/923	202/28275	3.21266e-06	0.000711211	0.000591183	Setd1b/Smyd4/Suv39h1/Bcdin3d/Setd1a/Setdb2/Kmt5b/Bmt2/Ftsj3/Pcif1/Trmt13/Kmt2b/Etfbkmt/Trmt61a/Trmt1/Setd7/Eef1akmt4/Kmt2a/Mettl27/Inmt/Gnmt
MF	GO:0003724	RNA helicase activity	12	12/923	73/28275	4.01532e-06	0.000711211	0.000591183	Eif4a1/Snrnp200/Ddx18/Ddx24/Dhx15/Ddx20/Skiv2l/Ddx46/Dhx40/Ddx56/Ddx21/Ddx27
MF	GO:0001098	basal transcription machinery binding	11	11/923	62/28275	4.68861e-06	0.000711211	0.000591183	Taf7/Rprd2/Rprd1b/Llph/Wdr43/Tbp/Pcif1/Ctdp1/Supt4a/Uvssa/Gtf2a2
MF	GO:0015179	L-amino acid transmembrane transporter activity	11	11/880	62/28275	2.97384e-06	0.00226309	0.00193456	Ctns/Slc36a1/Slc25a38/Slc1a1/Slc7a2/Slc7a8/Slc7a6/Slc15a4/Slc38a6/Slc43a2/Slc43a1
MF	GO:0004842	ubiquitin-protein transferase activity	29	29/869	418/28275	4.56424e-05	0.0114258	0.0100093	Cblb/Ube4b/Fbxo6/Nhlrc3/Rnf138/Rnf103/Rnf38/Rnf216/Rbbp6/Peli1/Rnf125/Rnf13/Pex12/Ubr2/Malt1/Rnf113a2/Mylip/Rlim/Chfr/Trim39/Siah1a/Ubr4/Sh3rf2/Fbxl3/Fbxo30/Hectd1/Ube4a/Rnf39/Trim63
MF	GO:0042393	histone binding	22	22/840	294/28275	7.71707e-05	0.0142842	0.0123503	Uimc1/Ing5/Morc2a/Ino80/Tnks/Nap1l1/Dek/Kmt2e/Mbtd1/Ing3/Cbx2/Chd1/Ing1/Chd7/Bptf/Phc3/Usp3/Cbx7/Phip/Tspyl2/Mllt10/Ctsl
MF	GO:0004843	cysteine-type deubiquitinase activity	11	11/840	91/28275	8.10928e-05	0.0142842	0.0123503	Otud7b/Otud5/Usp42/Usp1/Otulin/Usp53/Usp54/Usp3/Usp28/Mindy1/Zranb1
MF	GO:0051020	GTPase binding	23	23/840	321/28275	0.00010318	0.0142842	0.0123503	Rab11fip2/Tnpo1/Myo5a/Golga4/Als2/Net1/Rin2/Myrip/Ipo13/Whamm/Golga5/Mical3/Dmxl2/Ric1/Rassf1/Bcl2l1/Ranbp10/Odf2/Bnip3/Exph5/Rusc2/Ranbp9/Errfi1
MF	GO:0001217	DNA-binding transcription repressor activity	23	23/785	335/28275	7.17451e-05	0.0257206	0.0222032	Zbtb2/Mxd4/Mxd1/Zbed6/Foxq1/Zfp949/Max/Ikzf5/Nfil3/Cc2d1b/Hbp1/Rorc/Foxk1/Mnt/Zbtb16/Bach1/Zbtb10/Zfp715/Zfp965/Peg3/Foxo3/Mafk/Tgif1
KEGG	mmu03050	Proteasome	18	18/549	47/9000	9.02789e-11	1.89774e-08	1.57635e-08	Psmb4/Psma6/Psmc1/Psmc6/Psmb1/Psma2/Psmb3/Psmc3/Psma4/Psmc2/Psmd2/Psmd11/Psmd3/Adrm1/Psmc4/Psmd8/Psma7/Psmd4
KEGG	mmu03010	Ribosome	36	36/531	179/9000	5.0165e-11	1.46984e-08	1.2462e-08	Rps23/Rps12/Fau/Rpl14/Rpl7a/Mrpl32/Rps5/Rplp2/Rpl30/Rpl24/Rpl3/Rpl27/Rpl13a/Rps19/Rps27l/Rpl10/Rpl17/Rpl10a/Rps16/Rpl18a/Rps15a/Rpl32l/Rps13/Rps18/Rps21/Rpl36/Rps20/Rpl34/Rpl35/Rpl38/Rpl12/Rps28/Rps27/Rpl32/Rps25/Rpl22l1
KEGG	mmu04140	Autophagy - animal	30	30/495	142/9000	1.10659e-10	3.23125e-08	2.67912e-08	Tbk1/Map1lc3a/Pik3r1/Mtmr4/Pdpk1/Atg13/Wipi2/Gabarap/Dapk1/Lamp2/Prkcq/Wipi1/Sqstm1/Ulk1/Eif2ak4/Uvrag/Smcr8/Bcl2l1/Igf1r/Ern1/Tsc1/Map1lc3b/Mtmr14/Akt1/Bnip3/Irs2/Zfyve1/Gabarapl1/Ctsl/Ddit4
KEGG	mmu04218	Cellular senescence	21	21/495	184/9000	0.00114958	0.0143341	0.0118848	Lin54/Hipk1/Pik3r1/Rb1/Sqstm1/Tgfbr1/Myc/Lin52/Gadd45b/Tsc1/Sirt1/Gadd45g/Serpine1/Gadd45a/Akt1/Foxo3/Rbl2/Foxo1/Eif4ebp1/Cdkn1a/Igfbp3
KEGG	mmu03040	Spliceosome	21	21/465	134/9000	4.57511e-06	0.000756703	0.000694198	Hnrnpu/Smndc1/Hnrnpa3/Snw1/Hnrnpk/Snrnp200/Hnrnpa1/Dhx15/Snrpb2/Srsf5/Prpf6/Cdc40/Fus/Syf2/Ddx46/Lsm5/Ctnnbl1/Rbm25/Srsf1/Snrpg/Sf3b1
KEGG	mmu04710	Circadian rhythm	10	10/465	34/9000	5.25488e-06	0.000756703	0.000694198	Cul1/Per2/Csnk1e/Nfil3/Arntl/Rorc/Rora/Fbxl3/Per1/Cry2
KEGG	mmu04115	p53 signaling pathway	14	14/434	72/9000	6.8193e-06	0.00109245	0.000989112	Siva1/Mdm4/Ppm1d/Siah1a/Gadd45b/Bbc3/Gadd45g/Ccng2/Serpine1/Gadd45a/Thbs1/Cdkn1a/Igfbp3/Sesn1
KEGG	mmu00310	Lysine degradation	13	13/420	64/9000	6.16303e-06	0.00175646	0.00166726	Setd1b/Suv39h1/Setd1a/Setdb2/Kmt5b/Kmt2e/Kmt2d/Kmt2b/Kmt2c/Setd7/Kmt2a/Ezh1/Dhtkd1
KEGG	mmu04350	TGF-beta signaling pathway	13	13/420	95/9000	0.000438852	0.041691	0.0395737	Smad4/Bmpr1b/Crebbp/Inhbb/Acvr2a/Tgfbr1/Myc/Dcn/Bmp4/Gdf5/Hamp/Acvr1b/Tgif1
