# Supplementary material for: Reduction of DNA Topoisomerase Top2 Reprograms the Epigenetic Landscape and Extends Health and Life Span Across Species
Source: Aging Cell. 2025 Feb 12;24(6):e70010. doi: 10.1111/acel.70010 (PMC12151872; doi:10.1111/acel.70010)
Supplement: Supplementary file 10 — Table S10. Transcriptional state of all differential gene expressions (DGEs) promoter regions in the transcriptomes of kidney. [file ACEL-24-e70010-s013.xlsx]

## Sheet: Sheet 1
Supplementary Table 10: Transcriptional state of all differential gene expressions (DGEs) promoter regions in the transcriptomes of kidney.
gene	logFC	padj	Transcription activation (Y=Yes; N=No)
Igf2	-5.39314	0.0269743	Y
Slpi	-3.82157	3.03174e-08	N
Abcc3	-3.64453	0.0222212	Y
Hdc	-3.49219	0.025526	Y
Angptl3	-3.28606	0.0191668	N
Snap25	-3.13041	0.00168236	Y
Depp1	-2.56357	0.00100141	Y
Grem2	-2.53038	1.61475e-07	Y
Arhgef37	-2.33115	0.0183502	Y
LOC115488029	-2.29027	0.00088005	N
Hsd17b14	-2.2859	0.00197254	Y
Nup62cl	-2.26341	0.0343569	Y
Fgg	-2.24812	0.000132696	N
Chac1	-2.24172	0.0168279	Y
Stmn3	-2.22617	2.64858e-06	Y
Fam25c	-2.2013	0.027453	N
Aadat	-2.17028	0.0274624	Y
Slc25a33	-2.13218	0.0322146	Y
Mettl7a3	-2.11432	0.00261635	N
Sst	-2.10518	0.000708058	N
Fga	-2.09239	0.000864085	N
Socs2	-2.09154	0.0474415	Y
Spidr	-2.0513	0.0215178	Y
Mzb1	-2.03671	1.362e-07	N
Acot7	-2.00836	0.0162465	Y
Ceacam2	-1.98493	0.00766994	N
Arhgap5	-1.9794	0.0222014	Y
Hmgcr	-1.96488	0.0298497	Y
Lox	-1.96409	0.0127096	Y
Eif4ebp3	-1.96098	0.0410283	N
Foxq1	-1.92891	0.0277001	Y
Ly6c2	-1.90712	1.88056e-06	N
Fut9	-1.88456	0.0441286	Y
Dio1	-1.87282	3.2523e-05	Y
Cbr1	-1.86586	0.0100662	Y
Vsnl1	-1.86437	6.40323e-05	Y
Capg	-1.85522	0.0257215	Y
Rb1cc1	-1.83134	0.00927151	Y
Spp1	-1.81872	0.00767182	Y
Zfp942	-1.81816	0.022712	Y
Trp53inp1	-1.81803	1.51645e-05	Y
Stag2	-1.81412	0.0125813	Y
Zbtb16	-1.80534	0.000126969	Y
Zfp638	-1.79275	0.0224744	Y
Cdkn1a	-1.75953	0.00944408	Y
Eva1c	-1.73159	0.000167548	Y
Tmprss6	-1.72941	0.0295	N
Pjvk	-1.72353	0.0199559	Y
Arg2	-1.69192	0.0100177	Y
Pdk4	-1.69047	0.00110004	Y
Ranbp2	-1.68577	0.0109687	Y
Gm7072	-1.66672	0.0256252	Y
Cxcl13	-1.65282	2.98888e-06	N
Cebpd	-1.6435	0.00851094	Y
Lcn2	-1.62807	8.74612e-06	N
Col5a2	-1.62541	0.0162329	Y
Akr1c18	-1.62361	0.0245186	N
Nemf	-1.6225	0.0235474	Y
Slc22a29	-1.59091	0.000787317	N
Resf1	-1.57644	0.000795053	Y
Ndnf	-1.57258	0.0266489	Y
Jchain	-1.57017	5.00975e-05	N
Gbp3	-1.56714	2.82861e-05	Y
Slc5a3	-1.55009	0.00452838	Y
Zfp943	-1.54216	0.0188714	Y
Gvin1	-1.54135	0.0245787	N
Zfp758	-1.51884	0.0319266	Y
Atrx	-1.50326	0.0159221	Y
Cck	-1.49554	9.48798e-05	Y
Gm10639	-1.4858	0.00864889	N
Zfp967	-1.48543	0.028508	N
Rock1	-1.48516	0.0102452	Y
Smc3	-1.47614	0.00294777	Y
Arntl	-1.45988	4.042e-05	Y
Ppp4r3b	-1.45774	0.0119966	Y
Sesn1	-1.45232	0.0139846	Y
Spsb1	-1.45034	0.035199	Y
Hpca	-1.44092	0.0123691	Y
Top2b	-1.4396	0.00373041	Y
Mchr1	-1.43787	0.0198309	Y
Maff	-1.43314	0.0130478	Y
Ogn	-1.42769	0.019894	Y
C8a	-1.41818	0.0209587	N
LOC115488503	-1.41344	3.42949e-05	Y
Pcp4	-1.41289	0.00290596	N
Dek	-1.41278	0.00294315	Y
Hmgn5	-1.39229	0.0107403	Y
Slc43a1	-1.3858	0.0203835	Y
Mt3	-1.38226	0.00037923	Y
Snhg11	-1.36943	3.6142e-05	Y
Zfp51	-1.36661	0.0175506	Y
Smc6	-1.36164	0.0139922	Y
Esf1	-1.36047	0.0219357	N
Irs2	-1.35996	0.015023	Y
Phip	-1.35431	0.0120585	Y
Nfil3	-1.35131	0.000359462	Y
Chm	-1.34918	0.0245809	Y
Loxl4	-1.34293	0.000142943	Y
Gm46156	-1.34094	0.00205007	Y
S100g	-1.33661	0.00058853	N
Npy1r	-1.32821	7.25203e-06	Y
Zfp946	-1.32722	0.0297513	Y
Serpina3g	-1.32502	0.000146422	Y
Nipbl	-1.32374	0.00187752	Y
Eea1	-1.31997	0.0175127	Y
Gm14325	-1.31948	0.0373264	Y
Got1	-1.31602	0.0316559	Y
Fam126b	-1.31567	0.0251514	Y
Elovl6	-1.30761	8.39828e-05	Y
Gm38396	-1.30455	0.00959418	N
Apela	-1.30336	0.000174143	Y
Rock2	-1.30194	0.000535397	Y
Rtn1	-1.2987	0.00109013	Y
Trpm7	-1.29623	0.00794167	Y
Pcm1	-1.29183	0.0114187	Y
Gm4070	-1.28586	0.0408029	N
Ly6d	-1.28259	0.000146781	N
Slc39a5	-1.27893	0.000473605	Y
Ccn2	-1.27592	0.0134144	Y
Oosp1	-1.27113	4.47037e-05	N
Zfp97	-1.26834	0.0197446	N
Lyz2	-1.26784	6.30855e-05	N
Cebpb	-1.26777	0.00578609	Y
Erbin	-1.26207	0.00146432	Y
Padi2	-1.26026	0.00450886	Y
Pik3ip1	-1.258	0.034767	Y
Mbp	-1.25581	0.00161278	Y
Cyp27b1	-1.25507	0.00570653	Y
Zfp930	-1.25494	0.0175179	Y
Upf2	-1.2504	0.00459986	Y
Sclt1	-1.25012	0.00521571	Y
Usp53	-1.24966	1.1684e-07	Y
Angptl4	-1.24789	0.00553766	Y
Pim1	-1.24768	0.00517277	Y
Pou2af1	-1.24014	0.00052185	N
C3	-1.23778	0.000116973	Y
Zfp62	-1.23026	0.0343617	Y
Bhmt	-1.22978	4.25943e-06	N
Zfp160	-1.22799	0.0113063	Y
Sycp3	-1.22585	0.0107182	N
Nol8	-1.21636	0.0219783	Y
Matr3	-1.21433	0.0163036	Y
Pik3c2a	-1.21054	0.027725	Y
Mme	-1.20952	0.00568097	Y
AI987944	-1.20911	0.0051929	Y
Igfals	-1.20841	0.0110079	N
Steap3	-1.20809	0.0124723	Y
Lrrcc1	-1.20621	0.0145487	Y
Hook1	-1.20554	0.0251507	Y
Zfp960	-1.20544	0.0339263	Y
Ktn1	-1.20309	0.000520333	Y
LOC115487094	-1.20186	0.00263499	Y
Apod	-1.20101	4.94057e-05	N
Elovl2	-1.19815	3.623e-05	Y
Cdkn2b	-1.19763	0.0037893	Y
Dnase1l2	-1.1957	0.0256918	N
Arid4b	-1.19456	0.00128703	Y
Zfp52	-1.19343	0.00937087	Y
Vpreb3	-1.19323	0.00064409	N
Syt1	-1.19285	0.000807946	Y
2610008E11Rik	-1.19226	0.00634411	Y
Zfp518a	-1.19168	0.0268301	Y
Ro60	-1.18735	0.0183358	Y
Gadd45b	-1.18364	0.0153715	Y
LOC115489122	-1.18172	0.000233252	Y
Slc10a6	-1.18127	0.020566	N
Prpf39	-1.18127	0.00206646	Y
Zfp994	-1.17977	0.0393117	Y
Abca1	-1.17925	0.0217021	Y
Gbp7	-1.17382	7.8996e-06	Y
AA467197	-1.17008	0.00876112	Y
Zfp292	-1.16569	0.0203049	Y
Zfp966	-1.16107	0.0378722	N
Kif5a	-1.15898	0.000914821	Y
Tpr	-1.15621	0.00442502	Y
Zfp120	-1.1552	0.0102106	Y
Gm39469	-1.15458	0.0143934	Y
Fosl2	-1.15415	0.0106627	Y
Camk2a	-1.15312	0.00386206	Y
Zfp970	-1.15274	0.0187575	Y
Ndrg4	-1.15242	0.00137276	Y
Hddc3	-1.14936	0.00369132	Y
Zfp984	-1.14679	0.0192631	Y
Npas2	-1.13822	0.000222958	Y
Ccl2	-1.1369	0.0196815	N
Tcp11l2	-1.13533	0.0388245	Y
Cplx1	-1.1314	0.00271297	Y
Ppig	-1.13139	0.00559413	Y
Xlr4a	-1.12553	0.00545315	N
Kif5b	-1.12434	0.0110143	Y
Lepr	-1.12082	5.45271e-05	Y
Ppic	-1.11475	0.0100627	Y
Tagln3	-1.11472	0.000150063	Y
Smc4	-1.11363	0.00830832	Y
Gsta4	-1.1124	0.0203946	Y
Sh3bgrl	-1.11145	0.0254386	Y
Kyat3	-1.10979	0.0348373	Y
Gm20594	-1.10902	0.0095451	N
Atp11c	-1.10373	0.0162578	Y
Bhlha15	-1.09808	0.00486186	Y
Luc7l3	-1.09724	0.00417382	Y
Zfp932	-1.0955	0.0281775	Y
Osbpl8	-1.09455	0.0231065	Y
LOC115489139	-1.09253	0.000540759	Y
Cbr3	-1.09228	0.00677858	Y
Zfp119b	-1.09101	0.00144061	Y
Zbtb41	-1.07707	0.0242102	Y
Zfp935	-1.07687	0.0089071	Y
Nrgn	-1.07602	0.0101509	Y
Erbb3	-1.07509	0.023052	Y
Ccl8	-1.075	0.00319786	N
Zfp433	-1.07449	0.0240091	N
Zfp931	-1.06752	0.0460864	N
LOC115490135	-1.06674	0.0118711	Y
Gm14296	-1.06579	0.0262156	N
Zfp944	-1.06559	0.0103243	Y
Ppp1r15a	-1.06452	0.0190995	Y
Rp2	-1.06282	0.0409816	Y
Pnisr	-1.06222	0.00310717	Y
Ptpn5	-1.06077	0.0169955	Y
Zfp991	-1.05701	0.0472519	Y
Mmd	-1.05585	0.00629217	Y
Thoc2	-1.05584	0.0196412	Y
Usp34	-1.05493	0.0176749	Y
Gm14410	-1.05355	0.0328431	N
Retreg1	-1.05176	0.0203732	Y
Ptgds	-1.05072	0.00447548	N
Ccdc170	-1.0483	0.0254289	N
Jaml	-1.04814	0.0037784	N
Cdr2	-1.04651	0.0140355	Y
Comp	-1.04537	3.99083e-06	Y
Fnbp1l	-1.04512	0.000209471	Y
Sap25	-1.04425	0.00452604	N
Tasor2	-1.0431	0.0196612	Y
Jmjd1c	-1.0407	0.000543754	Y
Stmn4	-1.0403	0.00455934	N
Gm1673	-1.03914	0.00416273	Y
Nbeal1	-1.03637	0.00835849	Y
Atp1a3	-1.03634	0.00288767	Y
Washc4	-1.03414	0.0285641	Y
Fgfbp1	-1.03267	0.0390911	N
Lyz1	-1.03265	0.000256056	N
Ptpn4	-1.02964	0.0259308	Y
Ifit2	-1.028	2.84173e-05	Y
Zfp948	-1.02656	0.0227582	Y
Zfp788	-1.02536	0.00435488	Y
Myo9a	-1.02522	0.0156614	Y
Sept7	-1.02465	0.00821715	Y
Gcc2	-1.02374	0.0149568	Y
Bod1l	-1.02325	0.00526544	Y
D3Ertd751e	-1.01528	0.0414207	Y
4932438A13Rik	-1.01238	0.0052047	Y
Zfp760	-1.01188	0.0272906	Y
Golga4	-1.01169	0.00227065	Y
Cwf19l2	-1.01116	0.0123053	Y
Foxo3	-1.0095	0.0163075	Y
Dcdc2a	-1.00946	0.000902787	Y
Arrdc2	-1.00895	0.00963048	Y
Chgb	-1.00704	0.00198142	Y
LOC102640673	-1.00138	0.0178867	Y
Chil3	-1.00105	0.00133713	N
Trabd2b	1.00384	0.00050185	Y
Epdr1	1.00474	0.00830747	Y
Glyat	1.00977	0.049854	N
Ugt1a7c	1.01066	0.00161195	N
Chst11	1.0121	0.0194218	Y
C1qtnf3	1.01818	0.019813	N
Timd2	1.02088	0.0230665	N
Nat8f1	1.03157	0.0461111	Y
Slc22a8	1.03568	0.00112922	N
Gstp2	1.04037	0.0185058	N
Nat8f7	1.04612	0.00612302	N
Slc26a4	1.0563	0.0101768	Y
Cpox	1.06412	0.000150817	Y
Hykk	1.08394	0.005396	Y
Hlf	1.09727	6.97835e-05	Y
Ppp1r16b	1.10116	9.08747e-05	Y
Alas2	1.12147	0.00408451	N
Hbb-bt	1.12679	0.0257225	N
Slc22a26	1.14502	0.00533004	N
Ak4	1.16766	0.0274813	Y
Akr1c21	1.19487	0.0164479	N
Osbp2	1.20483	0.000349194	N
Hbb-bs	1.23082	0.0304265	N
3110040M04Rik	1.24546	0.0473407	N
Chst7	1.24774	0.0349941	Y
Amacr	1.29555	0.0475328	Y
Mogat1	1.32399	0.041418	Y
Anxa13	1.34105	0.00811273	N
Cyp2e1	1.34665	0.00623964	N
Cndp1	1.36952	0.000167944	N
Car9	1.40071	4.4525e-06	N
Hba-a2	1.40416	0.0301982	N
Tldc2	1.41126	0.0132408	N
Paqr7	1.4157	0.0478738	Y
Fbxo40	1.42381	0.0137169	N
Cpe	1.44265	4.53208e-05	Y
Hba-a1	1.44965	0.0134065	N
Adh1	1.51152	0.0101418	N
Dbp	1.51847	0.0012794	N
Ttr	1.52411	2.22483e-07	N
Pde6a	1.53666	0.0111361	N
Serpina1b	1.54289	0.00556009	N
Apoh	1.56859	0.000152315	N
Serpinf2	1.60053	0.0304941	N
Azgp1	1.62051	0.00232263	N
Cyp24a1	1.63694	0.00367276	N
Nat8f2	1.66945	0.00841491	N
Ugt8a	1.77063	0.000577871	Y
Degs2	1.79543	0.0029475	Y
Nat8	2.0343	2.98943e-05	N
Ces1f	2.06652	0.0218449	N
Ces1e	2.0827	0.00100593	N
Cyp4b1	2.14411	0.00358638	N
Fmo5	2.18715	0.00220021	Y
Nat8f6	2.36989	0.00372957	N
Slc7a13	2.64976	0.0280591	N
Cyp4a12a	3.16192	0.0391258	N
Cyp2j13	3.67523	0.0129369	Y
Nat8f5	3.90077	0.000484584	N
