# Supplementary material for: Reduction of DNA Topoisomerase Top2 Reprograms the Epigenetic Landscape and Extends Health and Life Span Across Species
Source: Aging Cell. 2025 Feb 12;24(6):e70010. doi: 10.1111/acel.70010 (PMC12151872; doi:10.1111/acel.70010)
Supplement: Supplementary file 11 — Table S11. Transcriptional state of all differential gene expressions (DGEs) promoter regions in the transcriptomes of lung. [file ACEL-24-e70010-s010.xlsx]

## Sheet: Sheet 1
Supplementary Table 11: Transcriptional state of all differential gene expressions (DGEs) promoter regions in the transcriptomes of lung.
gene	logFC	padj	Transcription activation (Y=Yes; N=No)
Doc2b	-3.75638	0.00881481	Y
Amy1	-2.99466	0.0429141	N
Snhg11	-2.90522	0.0271454	Y
Trp53inp1	-2.89212	0.00270099	Y
Zfp943	-2.84357	0.0365986	Y
Klf15	-2.80776	0.0063533	Y
Prpf39	-2.7925	0.026907	Y
Akr1c14	-2.77601	0.00369549	Y
Fcho2	-2.69826	0.0423866	Y
Zbtb16	-2.61317	0.0128903	Y
Slc38a4	-2.58961	0.00842323	Y
Phf20l1	-2.51562	0.0299395	Y
Clk1	-2.45733	0.0103194	Y
Zfp946	-2.44919	0.0358851	Y
Galnt15	-2.42338	0.00294054	N
Zfp54	-2.39058	0.0134578	Y
Zfp51	-2.364	0.0152971	Y
Zfp101	-2.33338	0.0162295	Y
Aox3	-2.32623	0.0308315	N
Myrip	-2.31486	0.0164931	Y
Zfp788	-2.31191	0.0168475	Y
Pnisr	-2.29558	0.0206791	Y
Mb	-2.27886	0.0410388	N
Tnik	-2.26193	0.0327525	Y
Hmgn5	-2.24911	0.00821758	Y
Slc10a6	-2.2403	0.00613349	Y
Nox4	-2.23365	0.00778499	Y
Klf9	-2.22604	0.014287	Y
Ptbp2	-2.21412	0.0326646	Y
Rb1cc1	-2.2047	0.0101822	Y
Coro6	-2.20047	0.0146026	Y
Zfp160	-2.18938	0.0170577	Y
Fnbp1l	-2.18773	0.00939276	Y
Pde4c	-2.17929	0.00939273	Y
Mfsd2a	-2.17712	5.38225e-06	Y
Zfp119b	-2.17673	0.0148432	Y
Zfp970	-2.17603	0.032223	Y
Zmym5	-2.17156	0.00719978	Y
Arhgap5	-2.17134	0.0146702	Y
Zfp280d	-2.17123	0.0218706	Y
Phip	-2.16778	0.0168551	Y
Haus3	-2.16475	0.0333488	Y
9530057J20Rik	-2.16411	0.0375439	Y
Zfp967	-2.15717	0.0292368	N
Gm21104	-2.15218	0.0497012	Y
LOC115489986	-2.14711	0.0184281	Y
Zfp97	-2.12621	0.0417971	N
Rock1	-2.12266	0.0459221	Y
Ttpa	-2.11579	0.010099	Y
Fam126b	-2.11489	0.000860583	Y
Atp11c	-2.11424	0.0127007	Y
Atrx	-2.11372	0.026256	Y
Gm45871	-2.11024	0.00617476	Y
Zfp62	-2.10552	0.00660722	Y
Omd	-2.10244	0.0130681	N
Matr3	-2.09677	0.00325231	Y
Dixdc1	-2.08881	0.0173697	Y
Gm38396	-2.08585	0.024527	Y
Ogn	-2.07269	0.00495224	Y
Cep85l	-2.0683	0.0220963	Y
Zfp433	-2.0578	0.00873999	N
Ktn1	-2.05576	0.0117408	Y
Nr1d2	-2.05137	0.0249522	Y
Zfp930	-2.0412	0.00597442	Y
Uvssa	-2.0332	0.0276931	Y
Map3k6	-2.02959	0.029413	Y
Tmed5	-2.01672	0.00400221	Y
Slc6a14	-2.01096	0.0302915	Y
Pof1b	-2.00749	0.00225533	Y
Zfp966	-2.00595	0.0229307	N
LOC115488029	-2.00581	0.0206979	Y
Zfp932	-1.99154	0.0115554	Y
Zfp445	-1.99109	0.0103831	Y
LOC100041599	-1.98807	0.0499729	Y
Rgs5	-1.97913	0.00045629	Y
Cd2ap	-1.96887	0.0149183	Y
Stag2	-1.96862	0.000472687	Y
Ccdc141	-1.96769	0.00731247	Y
Zfp52	-1.9643	0.0250257	Y
Arhgef38	-1.95771	0.00993284	Y
Lpin1	-1.95248	0.00749089	Y
Zfp944	-1.94352	0.0490288	Y
Gnmt	-1.94111	0.0132868	Y
Slc15a2	-1.93769	0.00144249	Y
Tasor	-1.93719	0.0259589	Y
Jrkl	-1.93693	0.00778089	Y
Zfp638	-1.93075	0.00648913	Y
Arid4b	-1.92878	0.0190846	Y
Cep126	-1.92054	0.0312933	Y
Lpl	-1.91668	0.0259486	Y
Trpm7	-1.91552	0.0136333	Y
Aldh6a1	-1.91484	0.014229	Y
Ranbp2	-1.913	0.00478684	Y
Trim23	-1.91193	0.00717368	Y
Zfp654	-1.91026	0.00982555	Y
D3Ertd751e	-1.90836	0.0022704	Y
Ptpru	-1.90836	0.0385362	Y
Ints6l	-1.90659	0.00695581	Y
Cbs	-1.90105	0.029105	Y
Kitl	-1.9002	0.0282905	Y
2610008E11Rik	-1.89492	0.0161469	Y
Cep70	-1.89239	0.015282	Y
Rnpc3	-1.89182	0.0288587	Y
Acvr2a	-1.88999	0.0240499	Y
Peg3	-1.88066	0.0484876	Y
Zfp959	-1.87853	0.00149099	Y
Pdk4	-1.87339	0.00247521	Y
2010315B03Rik	-1.86661	0.0169323	Y
Luc7l3	-1.86543	0.015087	Y
Clk4	-1.86297	0.0135195	Y
Zfp182	-1.8626	0.0333252	Y
Smc5	-1.86256	0.0251207	Y
Ttc6	-1.85538	0.0493602	Y
Bmpr2	-1.85435	0.021106	Y
Prex2	-1.84449	0.0192127	Y
Fam76b	-1.84409	0.0173655	Y
Ift74	-1.84192	0.00503105	Y
Zc3h6	-1.83739	0.0476799	Y
Thoc2	-1.83725	0.0253086	Y
Mbnl2	-1.8362	0.0269354	Y
Gm29804	-1.83235	0.0480551	Y
Slf1	-1.83136	0.00944801	Y
Chm	-1.82032	0.00802605	Y
Zfp386	-1.81347	0.00111072	Y
Sesn1	-1.80649	0.00276114	Y
Pnn	-1.80559	0.00531892	Y
Gm6712	-1.8033	0.0212974	Y
Dek	-1.80075	0.00473045	Y
Nbeal1	-1.79879	0.0104647	Y
Zfp760	-1.79363	0.0308513	Y
Leng8	-1.79355	0.0232936	Y
Lepr	-1.79249	0.00205477	Y
Ttc14	-1.78713	0.00553312	Y
Ddx3x	-1.78559	0.00536598	Y
Upf3b	-1.7816	0.0170896	Y
Lysmd3	-1.77827	0.00230577	Y
Azgp1	-1.7753	0.0094267	N
Bclaf1	-1.77101	0.0149958	Y
Zfp119a	-1.77066	0.00109815	Y
Sclt1	-1.7676	0.0122653	Y
Atp13a3	-1.76665	0.0014359	Y
Nrbp2	-1.76487	0.0338777	Y
Sirt1	-1.76377	0.0199951	Y
Ppp4r3b	-1.76208	0.00108976	Y
Ccdc66	-1.75878	0.0235561	Y
Fam107a	-1.75766	0.00166553	Y
Fmo2	-1.75356	0.00432705	Y
Txlng	-1.74502	0.000135046	Y
Tafa4	-1.74425	0.0126887	Y
Cwf19l2	-1.74262	0.0066433	Y
Nemf	-1.73747	0.00179284	Y
LOC115490200	-1.73361	0.0211149	Y
Sp4	-1.73334	0.00534818	Y
Kdm6a	-1.72771	0.00516235	Y
Rbm39	-1.72528	0.014732	Y
Zfp995	-1.72305	0.027612	Y
Cops2	-1.7229	0.000121371	Y
Plcb4	-1.71839	0.0151776	Y
Cyp3a13	-1.71826	0.00573703	N
Fam13a	-1.71615	0.0246732	Y
Dgkh	-1.71487	0.0135389	Y
Cep83	-1.71422	0.00236807	Y
Zfp991	-1.71209	0.040418	Y
Rbm26	-1.71075	0.0426577	Y
Cyp2d22	-1.70925	0.0156725	Y
Angpt1	-1.70762	0.0123807	Y
Rsbn1	-1.70487	0.00616397	Y
Acss1	-1.69999	0.0417736	Y
Fmr1	-1.69943	0.0197932	Y
Srek1	-1.69609	0.0234817	Y
Gm14325	-1.69495	0.0395452	N
Ccp110	-1.69429	0.0157452	Y
Gm14440	-1.69404	0.0195585	N
Rasef	-1.69334	0.00460511	Y
Tc2n	-1.69227	0.000406862	Y
Gdpd2	-1.68919	0.00933978	Y
Gpcpd1	-1.68732	0.0031577	Y
Aspn	-1.68664	0.00146979	N
Taf1d	-1.68506	0.00112637	Y
Gm33989	-1.68356	0.00111539	Y
AI182371	-1.68172	0.00372692	N
Erbb3	-1.68019	0.0444142	Y
Gabre	-1.67874	0.0377012	Y
Nebl	-1.67705	0.00937241	Y
Pcmtd2	-1.67512	0.0170711	Y
LOC102640673	-1.67436	0.0337896	Y
Apod	-1.6727	0.0031857	N
Tasor2	-1.67236	0.013876	Y
Pik3c2a	-1.67218	0.000198617	Y
Swt1	-1.66019	6.0003e-05	Y
Gnrh1	-1.65982	0.0235458	N
Ro60	-1.65792	0.00234614	Y
Ranbp6	-1.65357	0.00134167	Y
Crebrf	-1.65122	0.000298774	Y
Zfp729b	-1.64657	0.00011072	Y
Odf2l	-1.64372	0.0384507	Y
Zfp825	-1.64272	0.000517387	Y
Npr3	-1.64001	0.0101284	Y
Prodh	-1.63869	0.0174158	Y
Gm40892	-1.63828	0.000882552	Y
Odr4	-1.63759	0.000245611	Y
Lamc3	-1.63529	0.0161204	Y
Fkbp5	-1.63356	0.00836155	Y
Gm10509	-1.63323	9.48655e-05	N
Macc1	-1.63139	5.69628e-05	N
Zfp677	-1.62936	0.0442902	Y
Abcc10	-1.62767	0.0264075	Y
Zfp935	-1.62756	0.000996982	N
Fgfbp1	-1.62602	0.00101527	Y
Slc6a2	-1.62331	0.00986478	Y
Dock9	-1.62286	0.0248818	Y
Plekhd1	-1.62285	0.0151471	Y
Perp	-1.62121	0.00501233	Y
Cep57	-1.61861	0.00697878	Y
Gm32687	-1.61806	0.0481203	N
Hltf	-1.61731	0.00291259	Y
Yes1	-1.61692	0.0124682	Y
Zscan26	-1.61578	0.00882785	Y
Micu3	-1.61106	0.00971372	Y
Erbin	-1.61067	0.0194022	Y
LOC115489127	-1.61006	9.39997e-05	Y
Paxbp1	-1.60968	0.0363205	Y
Dbt	-1.60904	0.00288868	Y
Pcm1	-1.60828	0.0147807	Y
Secisbp2l	-1.60219	0.00339738	Y
Arrdc2	-1.60189	0.0187074	Y
Col4a3bp	-1.60133	0.00661865	Y
Usp53	-1.59963	0.0155263	Y
Zfp68	-1.59907	0.000160257	Y
Hif3a	-1.59832	0.0114189	Y
Zfp85	-1.59714	0.0026311	Y
Upf2	-1.59176	0.00201867	Y
Scai	-1.59113	0.0258522	Y
Msantd2	-1.59058	0.0217469	Y
Fbxl3	-1.59043	0.016333	Y
Ckmt2	-1.59024	0.0454842	N
Sema3c	-1.58994	0.00904857	Y
Ccdc173	-1.58989	0.0313685	Y
Zfp715	-1.58645	0.0173358	Y
Clca3a1	-1.58606	0.0166389	N
Ogt	-1.58194	0.0191805	Y
Zfp975	-1.58145	0.0284042	Y
Hook1	-1.57784	0.000124765	Y
Prpf4b	-1.57596	0.0192313	Y
Rictor	-1.57581	0.0101461	Y
Spaca6	-1.5743	0.0214681	Y
Fam135a	-1.57245	0.011503	Y
Gjb6	-1.57232	0.00370724	Y
Rgs18	-1.57104	0.00314853	N
Ppl	-1.57058	0.0185203	Y
Fam199x	-1.56397	0.00927696	Y
Bclaf3	-1.55719	0.0171149	Y
Rbm25	-1.55264	0.0282668	Y
Zfp397	-1.55115	0.000420957	Y
Cecr2	-1.54997	0.0105024	Y
Crbn	-1.54974	0.000570843	Y
Pcmtd1	-1.5469	0.00130111	Y
Gm46430	-1.54474	0.00300631	Y
Per3	-1.54461	0.0424602	Y
Ttll7	-1.54452	0.00818061	Y
Fnbp4	-1.54163	0.0314694	Y
Zfp950	-1.54015	0.0183892	Y
Mctp1	-1.53834	0.00122084	Y
Pln	-1.53725	0.0429633	N
Klrc1	-1.53537	0.00347191	N
Tmf1	-1.53487	0.0223323	Y
Gpr155	-1.53441	0.0356854	Y
Bmi1	-1.53384	0.0105921	Y
Iqcb1	-1.53185	0.000653222	Y
Zfp120	-1.52901	2.08121e-05	Y
Rsbn1l	-1.52851	0.009097	Y
Esyt3	-1.52793	0.0236945	Y
Rwdd3	-1.52484	0.0366985	Y
Rif1	-1.52365	0.0103385	Y
Mpp5	-1.52274	0.00809754	Y
Vamp7	-1.52055	0.000653955	Y
Ranbp9	-1.52043	0.0166856	Y
Lrrc34	-1.5201	0.0135922	Y
Esf1	-1.51832	0.00131507	Y
Exph5	-1.51464	0.0305392	Y
Luc7l2	-1.51259	0.0189305	Y
Hpgd	-1.51238	0.0248979	Y
Retreg1	-1.50709	0.0121952	Y
Cox6a2	-1.50704	0.0113265	N
Tgfbr3	-1.50441	0.0307348	Y
Gm4767	-1.50368	0.00122905	N
Zfp938	-1.50348	0.00856828	Y
Ovgp1	-1.50195	0.0300862	N
Smc6	-1.49894	0.00392943	Y
Tbc1d8	-1.4975	0.0152343	Y
Iqub	-1.4955	0.0323368	N
Ireb2	-1.49424	0.0141668	Y
Nek1	-1.49391	0.0400029	Y
Cry2	-1.49239	0.0237546	Y
Zfp958	-1.49181	0.00519912	Y
Epm2aip1	-1.48831	0.00239281	Y
Zmym6	-1.48822	0.016901	Y
LOC115486418	-1.48814	0.0126855	Y
1700001J03Rik	-1.48562	0.0470538	N
Tbc1d15	-1.48335	0.0125058	Y
Ankrd16	-1.48264	0.0393566	Y
Slc19a3	-1.48196	2.49718e-05	Y
Shroom2	-1.48143	0.0382633	Y
Ssb	-1.48119	0.00331366	Y
Pibf1	-1.48014	0.000176877	Y
Zfp644	-1.47599	0.00603523	Y
Lpin2	-1.47564	0.0191441	Y
Resf1	-1.47495	0.0255439	Y
LOC115489417	-1.47359	0.0303889	Y
Fbxo32	-1.47121	0.0185634	Y
Srsf11	-1.46887	0.0401551	Y
Insr	-1.46866	0.0151638	Y
Lin7c	-1.46521	0.00663884	Y
Far1	-1.46142	0.000429117	Y
Ccar1	-1.46037	0.0181808	Y
Rarb	-1.46029	0.0394683	Y
Lifr	-1.46022	0.0161979	Y
Dmd	-1.46019	0.00088041	N
Per1	-1.45968	0.034694	Y
Jade1	-1.45943	0.00701621	Y
Efcab1	-1.45913	0.0450142	N
Ppig	-1.45712	0.0197061	Y
Zfp617	-1.45299	6.80714e-05	Y
Cyp2b10	-1.45214	0.00262008	N
Zfp53	-1.452	0.00705202	Y
Impact	-1.45101	0.010522	Y
Slc16a12	-1.44929	0.0279949	Y
Rasa1	-1.4485	0.0106835	Y
Gria3	-1.44848	0.0276934	Y
Ppm1k	-1.44708	0.00510144	Y
Rabgap1l	-1.44689	0.00711149	Y
Tnrc6a	-1.44675	0.024813	Y
Zc3h7a	-1.44647	0.0323015	Y
Trim24	-1.44644	0.0166353	Y
Cirbp	-1.44624	0.0270574	Y
Cav2	-1.44541	0.0139854	Y
Styx	-1.44521	0.00832361	Y
Plxna2	-1.44491	0.00896497	Y
Mdm4	-1.44246	0.00519857	Y
Strn3	-1.43978	0.0274556	Y
Rps27rt	-1.43938	0.0102666	N
Pcf11	-1.43565	0.00195888	Y
Trim29	-1.43534	0.0142737	N
Thoc1	-1.43518	0.00150662	Y
Mbnl1	-1.43443	0.00137262	Y
Sgpp2	-1.43435	0.00368537	Y
Ube3a	-1.43429	0.0005128	Y
Arl4d	-1.43362	0.0225179	Y
Pfkfb2	-1.43344	0.00335304	Y
Bmx	-1.42988	0.0239871	Y
Kif5b	-1.42898	0.00705381	Y
Sh3bgrl	-1.42649	0.00182304	Y
Ptpn4	-1.42355	0.0112208	Y
Slc25a36	-1.42123	0.00189254	Y
Gprin3	-1.41536	0.00259683	Y
Pik3ip1	-1.41426	0.00422011	Y
Slc25a27	-1.41047	0.0178787	Y
Cfh	-1.40427	0.0218524	N
Sik1	-1.40403	0.0271211	Y
4930522L14Rik	-1.40332	0.0112296	Y
Ppp1r9a	-1.40035	0.00721528	Y
Camk2b	-1.39972	0.0117493	Y
Mphosph10	-1.39802	0.00013121	Y
Rora	-1.39794	0.00294185	Y
Zfp738	-1.39417	0.000139035	Y
Wdfy1	-1.39344	0.0343622	Y
Rsrp1	-1.39133	0.0115799	Y
Mtf2	-1.39025	0.0199766	Y
Ip6k3	-1.38902	0.0155873	N
Arrdc3	-1.38498	0.0048741	Y
C130026I21Rik	-1.38446	0.00827333	N
Akap9	-1.38443	0.0299824	Y
Lpar3	-1.38292	0.0368592	Y
Zfp994	-1.3799	0.0269623	Y
Pim3	-1.37958	0.0116345	Y
Rbak	-1.37552	0.0185417	Y
Lztfl1	-1.37388	0.000638213	Y
Tfcp2l1	-1.37319	0.00355629	Y
Cbx7	-1.3723	0.00331617	Y
BC051142	-1.37161	0.0276652	Y
Entpd3	-1.37117	0.0270396	Y
9530077C05Rik	-1.37117	0.00011488	Y
Ptar1	-1.37008	0.00295144	Y
Senp6	-1.368	0.000826805	Y
Zfp729a	-1.3679	6.33339e-05	Y
F830016B08Rik	-1.36609	0.0289313	N
Errfi1	-1.36488	0.0105109	Y
Zfp955b	-1.36479	2.42627e-05	N
Phf24	-1.36247	0.000426705	Y
Top2b	-1.36131	0.000900525	Y
Ccdc85a	-1.36068	0.0363772	Y
Zfp280c	-1.35654	0.0199042	Y
Ccnl2	-1.35516	0.0365022	Y
4930467E23Rik	-1.35495	0.00518657	N
Fbxo11	-1.35392	0.0122575	Y
Mcf2l	-1.35273	0.00526107	Y
Zcchc7	-1.3516	0.0271164	Y
Zfp81	-1.34953	0.00101463	Y
Srsf10	-1.3481	0.00921733	Y
Ube2v2	-1.34654	0.00310967	Y
Nol8	-1.34548	0.00348921	Y
AI987944	-1.34501	0.000372126	Y
Cpm	-1.34437	0.0072683	Y
Atp1b1	-1.33992	0.0348729	Y
Atxn7	-1.33904	0.00984068	Y
Ap4e1	-1.3387	0.022829	Y
Cspp1	-1.3376	0.036937	Y
Glb1l2	-1.33747	2.78137e-05	Y
Togaram1	-1.33601	0.0042517	Y
Usp54	-1.33465	0.0133906	Y
4932438A13Rik	-1.33416	0.0140421	Y
Acbd5	-1.33334	0.0125255	Y
Kcnj13	-1.33037	0.0234058	N
Dhx36	-1.32958	0.00998738	Y
Zfp141	-1.3292	9.62957e-06	Y
Nktr	-1.32802	0.00871156	Y
Yme1l1	-1.32654	8.00362e-05	Y
Ythdf3	-1.32641	0.0254815	Y
Tmem106b	-1.32615	0.0012553	Y
Mphosph8	-1.32565	0.00273063	Y
Aox1	-1.32553	0.016114	Y
Etl4	-1.32524	0.0307071	Y
Ppil4	-1.32414	3.37302e-05	Y
Zfp955a	-1.32382	0.000169762	N
Cnot6l	-1.32356	0.00520092	Y
Sh3d21	-1.32311	0.0386888	Y
Nipbl	-1.32233	0.00799974	Y
LOC100041057	-1.32109	0.0119276	Y
Ubr3	-1.31901	0.00633063	Y
Stt3b	-1.31712	0.0159128	Y
Nae1	-1.31675	0.000564679	Y
Smc3	-1.31631	0.00891017	Y
Zfc3h1	-1.31446	0.0252074	Y
Arhgap12	-1.31298	0.00531332	Y
Dmxl1	-1.31127	0.00130252	Y
Mtcp1	-1.3104	0.0218367	Y
Hdac9	-1.30812	0.0321759	Y
Adgrl3	-1.3081	0.034804	Y
Gcfc2	-1.30775	0.00977612	Y
Otud4	-1.30693	0.0129144	Y
Prmt8	-1.30408	0.000153165	Y
Bmt2	-1.30035	0.000307377	Y
Pnpla8	-1.29944	0.000203158	Y
Wwp1	-1.29896	0.00302486	Y
Gm4724	-1.29827	0.0323818	N
Pih1d2	-1.29663	0.0385318	Y
Rbm41	-1.29603	0.00261482	Y
Rapgef5	-1.29551	0.0150014	Y
LOC102638047	-1.29501	0.00300525	Y
A630026N12Rik	-1.29336	0.00524619	Y
Tex9	-1.29222	0.00649215	Y
Exoc5	-1.29196	0.003093	Y
Golgb1	-1.29107	0.0407432	Y
Mosmo	-1.29058	0.0303926	Y
Usp33	-1.29048	0.00849164	Y
Zmym2	-1.28927	0.00121559	Y
Sf3b1	-1.28923	0.0199354	Y
LOC115488122	-1.28744	0.00862258	Y
Ms4a4d	-1.28629	0.0277294	N
Rbm33	-1.2847	0.00694454	Y
Pmvk	-1.28333	3.80132e-05	Y
Mier3	-1.28292	0.0181207	Y
Fam214a	-1.28274	0.00793254	Y
Tcp11l2	-1.28214	0.0227857	Y
Adrb2	-1.28161	0.0401895	Y
Eea1	-1.28131	0.0262395	Y
Sept7	-1.28107	0.00417468	Y
Pkn2	-1.28	0.00239908	Y
Rap1a	-1.2739	0.0141812	Y
Ccdc120	-1.27317	0.0384909	Y
Mysm1	-1.27227	0.00012523	Y
Vps13a	-1.27143	0.0134851	Y
Myo5c	-1.27076	0.0393968	Y
Rin2	-1.2705	0.00871958	Y
Ninl	-1.27042	0.0251715	Y
Epc2	-1.26933	0.0023146	Y
Srsf5	-1.26926	0.0222395	Y
Dnttip2	-1.26795	0.000404107	Y
Rc3h2	-1.26708	0.0133016	Y
Gm46901	-1.26651	0.0188358	Y
Bdnf	-1.26633	0.0425523	Y
Dapk1	-1.26593	0.00967729	Y
Smg1	-1.26473	0.00976184	Y
Manea	-1.26399	0.00226935	Y
Slc30a4	-1.26372	0.00248195	Y
Mme	-1.26312	0.0204713	Y
Acsl3	-1.26131	0.02158	Y
Cd46	-1.26112	0.033707	Y
Prkcg	-1.25158	0.0271783	Y
Ankrd23	-1.24845	0.00980826	N
Plekhh1	-1.24809	0.0348501	Y
Snx13	-1.2478	0.00135314	Y
Suz12	-1.2478	0.0112828	Y
AW549877	-1.24764	0.00259728	Y
Zfp420	-1.24728	0.0170616	Y
Ptgs1	-1.24716	0.0479141	Y
Ppp1r2	-1.24681	0.0324033	Y
Lgals4	-1.24646	0.0164828	N
Gm14322	-1.24625	0.0269273	Y
Tmx3	-1.24593	0.00108882	Y
Fbxl13	-1.24562	0.0360954	Y
Cnot6	-1.24414	0.0105865	Y
Bmpr1b	-1.24407	0.0384935	Y
Zc2hc1a	-1.24319	0.0227901	Y
Chka	-1.24058	0.0448726	Y
Son	-1.24041	0.0336005	Y
Zfp708	-1.24023	2.50956e-05	Y
Ubr2	-1.2391	0.0316379	Y
Trim39	-1.23856	0.0141913	Y
Akap8	-1.23795	0.0126639	Y
Scrg1	-1.23709	9.38313e-06	N
Arl4a	-1.23704	0.000191542	Y
Zranb2	-1.23697	0.00528367	Y
Zfand4	-1.23581	0.0103631	Y
Pwwp2a	-1.23567	0.017068	Y
Zfp871	-1.23348	0.00146295	Y
Zfp292	-1.23085	0.00989901	Y
Braf	-1.23028	0.00201966	Y
Insig1	-1.22984	0.00015411	Y
Rfx3	-1.22982	0.0415558	Y
Tmem30a	-1.22872	0.00148891	Y
Fgfr1op	-1.2287	0.0287724	Y
Hipk3	-1.22857	0.0105074	Y
Zfp759	-1.22837	5.18469e-05	Y
6720489N17Rik	-1.2269	0.0149302	Y
44992	-1.22198	2.5064e-05	Y
Ces1d	-1.22165	0.0340628	Y
Xrcc3	-1.22115	0.00602029	Y
Zfp748	-1.21941	0.00137853	Y
Krit1	-1.21892	0.0165951	Y
Tcf23	-1.21845	0.00659305	N
Bckdhb	-1.21583	0.0280633	Y
Dcun1d1	-1.21573	0.000374146	Y
Zfp606	-1.21421	0.0155568	Y
Zranb1	-1.21336	0.00976067	Y
Zfp874a	-1.21235	0.000170652	Y
Rprm	-1.21224	0.00292848	Y
Lonrf3	-1.21158	0.00311879	Y
Acsl4	-1.21155	0.000365365	Y
Arl13b	-1.20945	0.0063114	Y
Rnf138	-1.20848	0.025406	Y
Ubn2	-1.20768	0.00662727	Y
Vldlr	-1.20732	0.000540713	Y
Stxbp4	-1.20586	0.0101722	Y
Slc38a2	-1.20516	0.0377766	Y
Ccdc82	-1.20465	0.0058199	Y
Ppp1r42	-1.20421	0.0394114	Y
Stxbp6	-1.2037	0.0196808	Y
Tspyl2	-1.20257	0.0212862	Y
Pgm2l1	-1.20147	0.00300086	Y
Zfp800	-1.20129	0.0299766	Y
Prpf40a	-1.2	0.000192852	Y
Zmat1	-1.1998	0.0145848	Y
Chrm2	-1.19931	0.018022	Y
Sp3	-1.19854	0.00216122	Y
Chd6	-1.198	0.0154871	Y
Clock	-1.19689	0.00136101	Y
Cntrl	-1.19624	0.014871	Y
Zfp326	-1.19582	0.0171038	Y
Cdc14b	-1.19541	0.00123872	Y
Dqx1	-1.19476	0.0259788	Y
P2ry10	-1.19363	0.00664503	N
Tgfbr3l	-1.19169	0.0215154	N
Zfp37	-1.19079	0.00116867	Y
Sned1	-1.18793	0.0246249	Y
Pabpc1l	-1.18335	0.0429506	N
Zfp534	-1.18279	0.035266	N
Guf1	-1.18244	0.0112027	Y
Rbm48	-1.18161	0.00198306	Y
Nufip2	-1.18104	0.0174222	Y
0610010F05Rik	-1.1806	0.00122704	Y
Etfbkmt	-1.17999	0.00118175	Y
Eno3	-1.17964	0.0137021	Y
LOC115489125	-1.17926	0.000661567	Y
Atr	-1.17925	0.00388062	Y
Aldh1l1	-1.17903	0.0412351	Y
Zfx	-1.17793	0.00391647	Y
Mbtd1	-1.17749	0.00822576	Y
Larp4	-1.17685	0.012886	Y
Fnip1	-1.17623	0.0120206	Y
Zfp369	-1.17593	0.0128279	Y
Kansl1l	-1.17563	0.00905261	Y
Rsc1a1	-1.17539	0.0128467	N
Pde3a	-1.17506	0.0170212	Y
Zfp229	-1.17278	0.00387394	Y
Gm42048	-1.17277	0.0446037	Y
Zfp809	-1.1725	0.000151024	Y
Ttll4	-1.1725	0.0369559	Y
Abca6	-1.17234	0.0162307	N
Naa30	-1.17195	0.032307	Y
Glul	-1.17095	0.0322984	Y
Mylip	-1.17063	0.0291271	Y
Suco	-1.17018	0.00152328	Y
Mapk1ip1	-1.17004	0.0185821	Y
Xiap	-1.16585	0.00143152	Y
Rev3l	-1.16584	0.0151275	Y
Ivd	-1.1631	0.0203058	Y
Smarca5	-1.16218	0.00533283	Y
Megf6	-1.1605	0.0270521	Y
Slc12a2	-1.16044	0.00743747	Y
Etaa1	-1.15932	0.000914953	Y
Grk4	-1.15908	0.0420351	Y
LOC102634078	-1.15832	0.01492	Y
Cnih2	-1.1581	0.044458	Y
Zfp974	-1.15798	0.010422	Y
AA986860	-1.15748	0.0356104	Y
Sec14l4	-1.15666	0.00381688	Y
Ivns1abp	-1.1557	0.00749338	Y
Cblb	-1.15434	0.0224499	Y
Spata17	-1.15421	0.0306597	Y
Srp54b	-1.15402	0.000528959	N
Klhl7	-1.15314	0.000847662	Y
Cyp4f17	-1.15241	0.0291902	Y
Fyttd1	-1.15118	0.00129353	Y
D230025D16Rik	-1.1506	0.00221488	Y
Rsrc2	-1.15028	0.000473227	Y
Mmrn1	-1.14983	0.00151029	Y
Naa15	-1.14904	0.0024744	Y
Zfp273	-1.14878	5.95846e-05	Y
Fgfr3	-1.1487	0.00888721	Y
Ccnt2	-1.1487	0.00491723	Y
Zfp595	-1.14818	0.000625366	Y
Zfp260	-1.14794	0.00160047	Y
Efcab2	-1.14676	0.00135774	Y
Esco1	-1.14517	0.00833882	Y
Ncoa2	-1.14498	0.0231698	Y
Slco4c1	-1.14366	0.0174723	Y
Per2	-1.14352	0.0398332	Y
Zfp518a	-1.14333	0.0206364	Y
Klhl24	-1.14328	0.000243748	Y
Gpbp1	-1.14281	0.000922129	Y
Socs2	-1.14265	0.00392242	Y
Jmjd1c	-1.14229	0.00974522	Y
Dhtkd1	-1.1417	0.00885412	Y
Slmap	-1.14015	0.00159928	Y
Prdm5	-1.13999	0.0187326	Y
Usp34	-1.1396	4.9593e-05	Y
Zbtb41	-1.13914	0.00591158	Y
Ikzf5	-1.13883	0.0182067	Y
LOC115488503	-1.13812	0.0247508	Y
Mfap3l	-1.13807	0.000235646	Y
Igip	-1.13711	0.0121916	N
Herpud1	-1.13677	0.0192893	Y
Dll1	-1.13633	0.034376	Y
Eif5	-1.13536	0.00278515	Y
Armcx5	-1.13467	0.0102885	Y
Heca	-1.13463	0.00674942	Y
Zfp488	-1.13423	0.0157963	Y
Cdk8	-1.13385	0.0204977	Y
Dnm1l	-1.13345	0.00725136	Y
Cir1	-1.13264	0.000126345	Y
Epb41	-1.13174	0.00890366	Y
Fbxo30	-1.13145	0.00154496	Y
Ppp1cb	-1.13128	0.00795148	Y
Cldn23	-1.13027	0.0306001	Y
Acss3	-1.13021	0.00705028	Y
Zfp971	-1.13012	0.00463269	Y
Clec1b	-1.12992	0.0040387	N
LOC115488130	-1.12872	0.0235944	Y
Tbc1d8b	-1.12828	0.00167163	Y
Ppp1r1b	-1.12778	0.00876007	Y
Abhd18	-1.12724	0.0054627	Y
Cnst	-1.12718	0.00213657	Y
Btc	-1.12239	0.000827328	Y
Fxyd7	-1.12194	0.000565932	Y
Uhrf1bp1l	-1.12067	0.00184406	Y
Ythdc2	-1.12029	0.0209324	Y
Asph	-1.11881	0.0377041	Y
Wdr44	-1.1188	0.0344148	Y
Cul4b	-1.11668	0.00644336	Y
Tfdp2	-1.11593	0.000924678	Y
Ppfibp2	-1.1156	0.0284757	Y
Rab11fip2	-1.11463	0.00636423	Y
Fpgt	-1.11372	0.000301256	Y
Cpsf6	-1.1132	0.0438779	Y
Smim15	-1.113	0.00195192	Y
Rcor3	-1.11179	0.0133856	Y
Cdkl1	-1.11083	0.0124924	Y
Pan3	-1.11015	0.0162434	Y
LOC115490161	-1.11005	0.0196051	Y
Apc	-1.1098	0.0137797	Y
Zfp472	-1.10968	0.00529328	Y
Slc16a7	-1.1081	0.0162239	Y
Mblac2	-1.10808	0.0133961	Y
Cyp39a1	-1.10775	0.00268533	Y
Zfp956	-1.10669	0.0364614	Y
Bcap29	-1.10619	0.000327763	Y
Flvcr2	-1.10539	0.00552379	Y
Gm14326	-1.10434	0.00139747	Y
Efnb2	-1.10424	0.0189851	Y
Phc3	-1.10225	0.00156349	Y
Ckm	-1.10211	0.0401708	N
Gprasp1	-1.1013	0.00480274	Y
Coq8a	-1.101	0.0337789	Y
Taok1	-1.10048	0.00495643	Y
Spry1	-1.10033	0.012199	Y
Tob1	-1.09928	0.0209536	Y
Chrdl1	-1.09912	0.0462351	Y
Hnrnph1	-1.09901	0.0197392	Y
Ccdc68	-1.09886	0.0170748	Y
Zbtb44	-1.09828	0.00592611	Y
Pgrmc1	-1.09749	0.0359082	Y
Eml5	-1.09745	0.0206445	Y
Zfp317	-1.097	0.0118832	Y
Med13	-1.09622	0.00430966	Y
Zkscan8	-1.09599	0.00215142	Y
Rbm12b2	-1.09495	0.0068817	Y
Net1	-1.09409	0.00479464	Y
Pde7a	-1.09402	0.0137839	Y
Mat2a	-1.09296	0.00608004	Y
Ofd1	-1.09282	0.00540665	Y
Rgcc	-1.09272	0.0271733	Y
Mospd2	-1.09269	0.00922832	Y
Prpf38b	-1.09219	0.0258538	Y
Atp8a1	-1.09185	0.000429911	Y
Zfp945	-1.09159	0.0257128	Y
Zfp963	-1.09034	0.000990926	Y
Zfp763	-1.08985	0.00141758	Y
Birc2	-1.08846	0.00879049	Y
Sowahc	-1.08724	7.2104e-06	Y
Ric3	-1.08666	0.00112914	Y
Zfp65	-1.08553	9.34406e-05	Y
Zfp874b	-1.08542	0.000230034	Y
Ccnl1	-1.08495	0.0447402	Y
G2e3	-1.08299	0.00482799	Y
Fabp3	-1.08258	0.0046993	Y
Nap1l1	-1.0822	0.00912982	Y
Trim33	-1.0796	0.000865762	Y
Lrrc58	-1.0775	0.0127089	Y
Ift81	-1.07713	0.0289635	Y
Mier1	-1.07549	5.84095e-05	Y
Zfp810	-1.07502	0.000169056	Y
Slc16a9	-1.07466	0.0273653	Y
Rbm12b1	-1.07461	0.0125733	Y
Rasgef1b	-1.07428	0.0183972	Y
Gulp1	-1.07411	0.0340933	Y
Efcab7	-1.074	0.00601501	Y
Zfp322a	-1.07398	0.000686403	Y
Rp2	-1.07313	0.000887843	Y
Adamts5	-1.07276	0.0353509	Y
AU041133	-1.07257	0.0239048	Y
Zdhhc20	-1.07256	0.00391377	Y
Orc4	-1.07179	0.000422926	Y
Shprh	-1.07115	0.0186835	Y
Tet2	-1.07083	0.0225852	Y
Gm5141	-1.07053	0.038913	Y
Tia1	-1.07027	0.0332117	Y
Tax1bp1	-1.07011	0.000547764	Y
Cth	-1.06993	4.37568e-05	Y
Lcorl	-1.06908	0.00344728	Y
Dnajc21	-1.06889	0.000204292	Y
Mfsd2b	-1.06861	0.0291436	Y
Trmt13	-1.06861	0.00775437	Y
Tmem87b	-1.06859	0.012653	Y
Olfr1420	-1.06523	0.0078625	N
Ramp1	-1.06467	0.0132924	Y
Mtx3	-1.06391	0.00436619	Y
Washc4	-1.06378	0.00111094	Y
Baz2b	-1.06376	0.0144547	Y
Gclc	-1.06365	0.0395659	Y
Hsp90aa1	-1.06354	0.00377017	Y
Gin1	-1.06254	0.00767122	Y
Alkbh8	-1.06243	0.000734941	Y
Tcaim	-1.06218	0.00456163	Y
Tspan2	-1.06213	0.0268633	Y
Pawr	-1.06164	0.0209279	Y
Rnf103	-1.06119	0.011072	Y
3300002I08Rik	-1.06117	0.0124111	Y
Cfap36	-1.06014	0.000533639	Y
Gdpd1	-1.05959	0.0380457	Y
Ankzf1	-1.05914	0.0242098	Y
Nsrp1	-1.05859	0.00439481	Y
Ipo7	-1.05788	2.64222e-05	Y
Slk	-1.05705	0.0148223	Y
Carf	-1.05671	0.00813015	Y
Sltm	-1.05667	0.0124418	Y
Pnpt1	-1.05621	0.00190766	Y
Peg10	-1.05516	0.0158545	Y
Fam83b	-1.05495	0.0132235	Y
Zfp26	-1.05417	0.000846955	Y
Syde2	-1.05359	0.0117153	Y
Yy2	-1.05309	0.0394502	N
Kcnh6	-1.0519	9.83311e-05	Y
Fgd4	-1.04969	0.000434808	Y
Hey2	-1.04945	0.00021266	Y
C030002A05Rik	-1.04886	0.0446727	Y
Atad2b	-1.04881	0.00897987	Y
Gcc2	-1.04877	0.0431899	Y
Csgalnact2	-1.04799	0.00962201	Y
Lrrcc1	-1.04783	0.00826553	Y
Tbc1d12	-1.04764	0.00972056	Y
U2surp	-1.04664	0.0179432	Y
Dop1a	-1.04654	0.000303474	Y
Ccdc88c	-1.04614	0.0406158	Y
Scd1	-1.04504	0.042147	Y
Ufl1	-1.04496	0.000230099	Y
Abcb1b	-1.04454	0.00783342	Y
Gm14305	-1.04405	0.0389387	N
Tsc22d3	-1.04242	0.0222555	Y
Prrg1	-1.04237	0.0216746	Y
Ston1	-1.04227	0.0107989	Y
Als2cl	-1.04105	0.0317564	Y
Mertk	-1.04098	0.0217319	Y
Slc38a6	-1.04069	0.00136908	Y
Zfp2	-1.04016	0.00306869	Y
Qser1	-1.03977	0.000355361	Y
Tef	-1.03901	0.0484479	Y
Trmt11	-1.03829	0.00596012	Y
Pus10	-1.03723	0.000105778	Y
Zbtb33	-1.03709	0.00195874	Y
Trnt1	-1.03451	0.000957226	Y
Cd226	-1.03444	0.013646	N
Dmtf1	-1.03425	0.00476752	Y
Gm46305	-1.0342	0.00969804	Y
Bbs2	-1.03412	0.0204036	Y
Trim62	-1.03391	0.0187125	Y
Zkscan7	-1.03345	0.0137107	Y
Adgrl4	-1.03273	0.0130719	Y
Grhl1	-1.03272	0.0423607	Y
Psmc6	-1.03162	0.00175367	Y
Zfp979	-1.03103	0.0278269	N
Abcb1a	-1.02977	0.00178196	Y
Usp9x	-1.02973	0.00030241	Y
Rock2	-1.02871	0.0125783	Y
Ovol2	-1.02834	0.0405626	Y
Mlxip	-1.02753	0.0301472	Y
Tbc1d32	-1.02726	0.00337938	Y
4833420G17Rik	-1.0261	0.0110748	Y
Ggnbp2	-1.02567	0.00212558	Y
Hnrnpdl	-1.02548	0.00648088	Y
Kif18a	-1.0249	0.0102839	Y
Cux2	-1.0248	0.0260673	Y
Doc2g	-1.02405	0.00905585	N
Ppp4r4	-1.02249	0.0174662	Y
Esm1	-1.02193	0.0183028	N
Gm4924	-1.02175	0.0308247	Y
Polk	-1.0211	0.0100876	Y
Cdc42bpa	-1.01984	0.00531852	Y
Neil2	-1.01946	0.0296448	Y
Tmem191c	-1.01941	0.0218159	Y
Tlcd1	-1.01895	0.000522363	Y
a	-1.01762	0.0467657	Y
Miga1	-1.01695	0.00583183	Y
Ppp2r3a	-1.01685	0.00151629	Y
Chd9	-1.01572	0.00803076	Y
Hspa4l	-1.01554	0.0040445	Y
Ptpn14	-1.01532	0.0311919	Y
Tchh	-1.01532	0.0186119	Y
Gm14393	-1.01517	0.0093781	N
Ice1	-1.0148	0.0174891	Y
Tigd2	-1.01468	0.0011937	Y
Sgms1	-1.01405	0.000305713	Y
Myl3	-1.01377	0.0159693	Y
Capn7	-1.01375	0.00218744	Y
Mib1	-1.01345	0.00194604	Y
Glcci1	-1.01339	0.0140974	Y
Zbtb11	-1.01336	0.0177478	Y
Got1l1	-1.0133	0.0429831	Y
Syne1	-1.01222	0.0206077	Y
Ddb2	-1.01221	0.00460497	Y
Irx2	-1.0118	0.0123665	Y
Tmod1	-1.01156	0.0263152	Y
Fgfr2	-1.01122	0.00242597	Y
Vgll3	-1.01106	0.0422089	Y
Clcn3	-1.00909	0.0085731	Y
Dppa5a	-1.00836	0.0212409	N
Cd55	-1.0083	0.0489727	Y
Arid2	-1.0079	0.0129864	Y
Gm46731	-1.00783	0.0242038	Y
Nfat5	-1.00783	0.00538106	Y
Esrp2	-1.00719	0.0215647	Y
Nap1l3	-1.00691	0.0147322	Y
Mllt10	-1.00679	0.0114639	Y
Casp8ap2	-1.00633	0.00278237	Y
Spata7	-1.00587	0.0249677	Y
Vbp1	-1.0052	0.00195134	Y
Tmem161b	-1.00494	0.00425124	Y
Zfp354a	-1.0049	0.0117314	Y
Gpr17	-1.00471	0.0376503	N
Zfp131	-1.0043	0.00918622	Y
Arntl	-1.00275	1.76923e-06	Y
Zfp329	-1.00271	7.88765e-05	Y
Ubr1	-1.00167	0.00295891	Y
Npat	-1.00114	0.0446097	Y
Gimap8	-1.00081	0.0185508	Y
Proser2	-1.0007	0.0214598	Y
Vps50	-1.00053	0.00729065	Y
Serinc1	-1.00029	0.00139568	Y
Plaur	1.0002	0.0247255	Y
Isg20	1.00124	0.00192525	Y
Copz2	1.00214	0.000790021	Y
Ptges3l	1.00216	7.34235e-05	Y
Bin1	1.00226	6.53929e-05	Y
Cpne2	1.00356	0.015381	Y
Saa4	1.00508	0.000774444	N
Gale	1.00547	0.00454573	Y
Sema4a	1.00595	0.00870455	N
Rcn1	1.00667	0.00339562	Y
Gpr132	1.00713	0.00138816	N
Penk	1.00744	0.00862907	Y
Cmtm3	1.00792	0.00233788	Y
Slamf9	1.00853	0.019616	N
Serpina3i	1.00874	0.00220127	N
Mest	1.00889	0.00878163	Y
Praf2	1.00904	0.000130273	Y
Spns2	1.00909	0.00141709	Y
Pdgfb	1.00969	0.000163616	Y
Cndp2	1.01152	0.00188896	Y
Dapl1	1.01174	0.00385129	N
Insl6	1.01175	0.00242889	Y
Fes	1.01197	0.00528459	Y
Apol9b	1.01284	5.28896e-05	N
Maged2	1.01488	0.000605054	Y
Lipa	1.01532	0.0126447	Y
Rprml	1.01573	0.00689235	Y
H2-T23	1.01696	0.000939227	Y
Aldoa	1.01781	0.00283769	Y
Ttll12	1.01828	6.65218e-05	Y
Cxcr4	1.01849	0.00288968	Y
Mmp23	1.02038	0.000826775	Y
Cd63	1.02104	0.00378382	Y
Eef1akmt1	1.02149	0.00796451	Y
Mgp	1.02168	0.00350001	Y
Kdm5d	1.02228	0.0167963	Y
Cd6	1.02281	9.00446e-05	N
Atox1	1.0231	0.00250373	Y
Fblim1	1.02426	0.000313268	Y
Wars	1.02476	0.00188634	Y
Cenpp	1.0256	0.000947581	N
Pik3r5	1.02571	0.0107374	Y
H2bc6	1.02727	0.00903927	Y
Hvcn1	1.02871	0.00480541	Y
Syt8	1.02872	0.0170419	N
Actg1	1.02893	0.000396547	Y
Fbn1	1.02894	0.000764292	Y
Pilrb2	1.03136	0.033	N
Vwa1	1.03199	0.00142252	Y
Mxd1	1.03215	0.0223413	Y
Fndc1	1.03327	2.08033e-05	Y
Sgpl1	1.03394	0.006057	Y
Dgat2	1.03405	0.01393	Y
Osr1	1.03417	0.000399014	Y
Nckap1l	1.03525	0.0058965	N
Cd247	1.03575	0.00190976	N
Hgsnat	1.03636	0.00305832	Y
Lck	1.03654	0.000360645	N
Rtl8a	1.03768	0.000217776	N
Pheta2	1.03874	0.00107376	Y
Fabp5	1.0396	0.025036	Y
Itm2a	1.03987	0.0143574	Y
Themis2	1.04007	0.0178549	Y
Rtl8b	1.04101	0.00035118	N
Comtd1	1.04171	0.00128476	Y
Fut2	1.0428	0.00177261	N
Spdl1	1.04284	0.00315991	Y
Spc25	1.04345	0.00066745	Y
Arg2	1.04504	0.0114208	Y
Mrpl54	1.04542	0.000396949	Y
Impdh1	1.04551	0.00249454	Y
Fcmr	1.04644	0.0076417	N
Twf2	1.04676	0.00178838	Y
Lsp1	1.04691	0.00970627	N
Cklf	1.04707	0.0276919	Y
Nme1	1.0477	0.000225836	Y
Cap1	1.04965	0.00176625	Y
Col12a1	1.05002	9.81514e-07	Y
Dap	1.05044	0.000226167	Y
Prelid2	1.05157	0.00873205	Y
Ier3	1.05198	0.00344671	Y
Ccdc80	1.053	0.000494086	Y
Fcor	1.05336	0.00785407	Y
Aunip	1.05341	0.000931532	Y
Cd4	1.05453	0.000433506	N
Kcnab2	1.05516	0.00290351	Y
Plod1	1.05543	0.00249425	Y
Dlgap5	1.05719	0.000395323	Y
Slfn1	1.058	0.0168154	N
Ifit3	1.05844	0.000554481	N
Acta2	1.05858	0.00370241	N
Slc39a1	1.05964	0.0027493	Y
Tapbpl	1.05967	0.00151358	Y
Prr11	1.06093	0.00242558	Y
Dock2	1.06119	0.00388334	N
Gm2457	1.06218	0.00390279	N
Gm2564	1.06218	0.00390279	N
Gbgt1	1.06226	0.000934563	N
B4galt2	1.06287	0.000780302	Y
Rab15	1.06291	0.0198336	Y
Ptprcap	1.06313	0.0026231	N
Coro1b	1.06394	0.00154245	Y
Tsc22d4	1.06401	0.00370468	Y
Arhgap9	1.06445	0.0110822	N
Bax	1.06505	0.00105839	Y
Irak2	1.06602	0.0143609	Y
Chst11	1.06619	0.0037375	Y
Tcf19	1.0674	0.000139796	Y
Selplg	1.06814	0.0159345	N
B4galt5	1.07061	0.00396677	Y
Galnt10	1.07333	0.00270356	Y
Serpind1	1.07388	0.00872586	N
N4bp1	1.07392	0.00625211	Y
Cenph	1.07487	0.00069179	Y
Adprh	1.07765	0.000707267	Y
Myl6b	1.07788	0.000112513	Y
Pirb	1.07973	0.0258192	N
Rgs19	1.081	0.0126736	Y
Dcakd	1.08243	0.000699114	Y
Dnmt3l	1.08271	0.00551147	N
Stfa2l1	1.08305	0.0218292	N
Gmppb	1.08562	0.000938244	Y
Esd	1.08642	0.00208919	Y
Gba	1.08672	0.00151622	Y
Pdgfrl	1.08684	0.00545963	Y
Rasa4	1.08695	0.000472279	Y
C1ra	1.08764	0.000231177	Y
Pdlim7	1.0885	0.00195527	Y
Olfml2b	1.08862	0.000833288	Y
Epsti1	1.09022	0.000802522	Y
Phf11b	1.09027	0.0113404	N
Samsn1	1.0907	0.0202588	N
Inhba	1.09214	0.00385014	Y
Pdcd1	1.09437	0.000390821	N
Psme1	1.09639	0.000133549	Y
Serpinb2	1.0983	0.00918308	N
Lum	1.09907	0.0138873	N
Vcam1	1.10049	0.000453324	Y
Ubash3b	1.10126	0.00875758	Y
Ptgs2	1.10232	0.0048219	Y
Melk	1.10239	0.00280387	Y
Dnase1l3	1.10631	0.000464229	N
Tmem132a	1.10663	0.000618363	Y
Tagap	1.1076	0.00296934	N
Gusb	1.11042	0.00499518	Y
Ptrh1	1.11069	3.40168e-05	Y
E2f1	1.1112	0.000530232	Y
Treml4	1.1112	0.00960211	N
Ggta1	1.11181	0.00374931	Y
Meox1	1.11202	0.00167449	N
H2-T22	1.11242	0.000458328	Y
Sash3	1.11344	0.00785133	N
Lgals3	1.11445	0.0051536	Y
Cdc25c	1.1148	0.000347708	Y
Bid	1.11698	0.00133267	Y
H2afx	1.11748	0.00065779	Y
Guca1a	1.11778	0.000488062	N
Tlr1	1.11784	0.00077821	N
Gnai2	1.11901	0.000697929	Y
Guca2b	1.11919	0.0424044	N
Ap2s1	1.11936	0.000512126	Y
Tubb2b	1.12046	0.00146842	Y
Dera	1.12174	0.000499739	Y
Ccr7	1.12419	0.000401139	N
Psat1	1.12438	0.000322476	Y
Iqgap3	1.12459	0.00108507	Y
Gm13889	1.12532	0.00920979	Y
Clic1	1.12565	0.000753522	Y
Ifitm3	1.12574	0.000883417	Y
Incenp	1.12581	0.00198681	Y
Nlrc5	1.12598	0.00186329	Y
Trf	1.12662	0.00190708	Y
Matk	1.12831	0.00201677	Y
Tbxas1	1.12833	0.0200373	N
Dtx3l	1.12834	0.00151626	Y
Ywhag	1.12953	0.00267886	Y
Pld4	1.12981	0.0176846	N
Mdk	1.13131	0.00163279	Y
Lgals9	1.13141	0.00242466	Y
Hrh2	1.13338	0.00160367	N
Nnmt	1.1334	0.000172887	N
Thoc6	1.13382	0.000278695	Y
Mapkapk2	1.13506	0.00389441	Y
Sh3bgrl3	1.13506	0.00268084	Y
Ecscr	1.13589	0.00484924	Y
Prelid1	1.13653	0.00210887	N
Sardh	1.13669	0.000167064	N
Actb	1.13725	0.000685675	Y
Lxn	1.1394	0.00134041	Y
Nme2	1.14145	0.00222042	Y
Serpinf1	1.14374	0.00099741	N
Sgms2	1.14422	0.0132395	N
Aprt	1.14478	0.00354672	Y
Pdzk1	1.14502	0.00735647	N
Gpr153	1.14536	0.000920173	Y
Stmn1	1.14556	7.86574e-05	Y
Xylt1	1.14656	0.0054765	Y
Cd248	1.14668	0.000434405	Y
Lpcat2	1.14702	0.00286513	Y
Ncaph	1.14777	2.42271e-05	Y
Parp10	1.14798	0.00122434	Y
Raet1d	1.14829	0.00133729	N
Smoc2	1.14871	0.000194446	Y
Srm	1.14952	0.000496955	Y
Psapl1	1.15043	0.0241133	N
Furin	1.15161	0.0106735	Y
Ttyh3	1.15323	0.00311504	Y
Cd300lf	1.15473	0.0233674	N
Tacc3	1.15509	0.000360019	Y
Adamts2	1.15651	0.00039187	Y
Myo1g	1.15662	0.00731865	N
AI413582	1.15669	0.000801603	Y
Runx3	1.1568	0.00150676	N
Coro1a	1.15734	0.00755924	Y
Gpsm3	1.1575	0.00361695	N
Mep1a	1.15858	0.00658044	N
Bmper	1.16055	5.10643e-05	Y
Haus8	1.16151	0.000936816	Y
Rap2b	1.16191	0.00277339	N
LOC100862446	1.16271	0.00303983	Y
Lasp1	1.16311	0.00343912	Y
Ptp4a3	1.16389	0.000268022	Y
Litaf	1.164	0.00851066	Y
Fndc4	1.16585	0.000108948	Y
Tgtp2	1.16619	0.000682226	N
Gm42226	1.16638	0.00399769	Y
Kcnn4	1.16645	0.00151205	N
Ctsd	1.16646	0.0184615	Y
Prrx2	1.1668	0.00463715	Y
Ecm1	1.16702	0.0101812	N
Trip13	1.16781	0.000318213	Y
Clec11a	1.16828	0.000954203	N
Cdt1	1.1691	0.00487558	Y
Clec10a	1.17252	0.00241046	N
Ms4a6c	1.17424	0.0389405	N
Nkg7	1.17463	0.00278047	N
Tgm2	1.17746	0.000191604	N
Tifa	1.17801	0.00301743	Y
Actg2	1.17978	0.00181099	N
D430019H16Rik	1.18024	0.000223357	Y
Cd37	1.18034	0.00253555	N
Bgn	1.18152	0.00174841	Y
Rhog	1.18234	0.00337411	Y
Oaf	1.18264	0.000176616	Y
Ccl21a	1.18321	0.0232204	N
Nkain1	1.18442	0.00237718	Y
Spag5	1.18452	0.00241736	Y
Xaf1	1.1851	0.00176779	Y
Calm3	1.1859	0.00275762	Y
Sh3pxd2b	1.186	0.00986178	Y
Sdf2l1	1.18615	0.00894647	Y
Tmem119	1.18859	0.00419306	Y
Gna15	1.1895	0.00623431	Y
Capn6	1.19178	0.00202536	Y
Tnfrsf26	1.19484	0.0146684	N
4930438A08Rik	1.19545	0.00687999	N
Olr1	1.1958	0.0350175	N
Hbegf	1.19629	0.00219587	Y
Tuba1b	1.19756	2.48948e-05	Y
S1pr3	1.19826	1.92723e-05	N
LOC115488166	1.19828	0.00157514	Y
Fignl1	1.19967	0.00037803	Y
Nfam1	1.20026	0.0252651	N
Tmem189	1.20028	0.00538298	Y
Fxyd5	1.20195	0.00393533	Y
S1pr2	1.20328	0.000212708	Y
Bcl3	1.20515	0.0159167	Y
B430306N03Rik	1.20665	0.0114724	N
Aldob	1.20783	0.0464558	N
Tubb2a	1.20991	0.000172418	Y
Gja4	1.21151	0.000919704	Y
Cd101	1.21255	0.00297964	N
Ndufa4l2	1.21276	9.41943e-05	N
Slc7a11	1.21317	0.00123755	Y
Ciita	1.21392	0.000966055	Y
Laptm5	1.21462	0.00620097	N
Spon2	1.2157	0.0181448	N
Dctpp1	1.21622	0.00222519	Y
Galns	1.21664	0.00831868	Y
G0s2	1.21705	0.00361004	Y
Spatc1	1.21855	0.0037298	N
Il23a	1.21862	0.00984549	N
Slc13a3	1.21867	0.00119233	N
Syk	1.21907	0.00665756	Y
Evl	1.21974	0.00080605	Y
Clmp	1.22209	0.00357274	Y
Nfkb2	1.22211	0.00560476	Y
Slc6a13	1.22275	0.0025147	N
Naglu	1.22294	0.00660735	Y
Junb	1.22432	0.00647238	Y
Uck2	1.22476	0.000510309	Y
Pgf	1.22653	0.00399018	Y
Gbp10	1.22889	0.000539903	N
Snai1	1.23068	0.000452406	Y
Efemp2	1.23158	0.000481594	Y
Bcl2a1a	1.23268	0.0134531	N
Igsf6	1.23301	0.0203208	N
Havcr2	1.2332	0.0116548	N
Acp5	1.23398	0.0109926	Y
Plxnd1	1.2343	0.00096559	Y
Crtap	1.23485	7.38209e-05	Y
Rad51ap1	1.23508	0.000406497	Y
C7	1.23652	0.00100123	N
Fmnl1	1.2371	0.0117671	Y
Fermt3	1.23737	0.00586006	N
Cd38	1.23817	0.000567544	Y
Dhx58	1.23899	0.000318513	N
Nt5dc2	1.2408	7.51524e-05	Y
Gm2a	1.24286	0.00112105	Y
Hmga1	1.24346	0.00570343	Y
Glycam1	1.24539	2.93261e-05	N
Sod3	1.24551	0.000148796	N
Ntpcr	1.24589	0.00102777	Y
Creb3l1	1.2463	0.00836037	Y
Milr1	1.24718	0.0134855	N
Fcgr3	1.24744	0.0189582	N
Syngr1	1.24797	0.013421	Y
Ppic	1.249	0.00121218	Y
Cd209f	1.24996	0.0118661	N
Arpc4	1.2502	0.00132801	Y
Irf1	1.25111	0.00172516	Y
Psd4	1.25285	0.00224773	Y
Cks2	1.25302	0.00176124	Y
Cd5	1.25361	0.000391205	N
Mmp13	1.25452	0.00150746	N
Cgref1	1.25548	0.000100141	Y
Lat2	1.25644	0.000146801	N
Fbp1	1.25665	0.0108452	Y
Cdca7	1.25733	0.00114116	Y
Pdia5	1.25922	0.000582137	Y
Ifit2	1.26116	0.000723307	Y
1600014C10Rik	1.26157	0.00796502	Y
Rab7b	1.26195	0.00104883	N
Tnfaip6	1.26335	0.00231925	Y
Ppm1n	1.26602	0.000585902	N
Tgif1	1.26758	0.00927731	Y
Ubtd1	1.26792	0.00304881	Y
Lig1	1.26793	0.000675041	Y
Cfl1	1.26798	0.000687615	Y
Pfkl	1.27006	0.00480577	Y
Nxpe5	1.27415	0.00609511	N
Ifit3b	1.27537	0.000369291	N
Fbln1	1.27562	0.00127873	Y
Ms4a4a	1.27735	0.0139357	N
Calr	1.27857	0.000857682	Y
Sdc3	1.28039	0.0027337	Y
1500009L16Rik	1.28186	5.71865e-05	Y
Tmem88	1.28248	0.000101587	Y
Tfpi2	1.28394	0.00128299	Y
Gjb3	1.28587	0.00030981	Y
H2-Oa	1.28632	0.00835097	N
Gzmc	1.28699	1.63556e-05	N
Col5a1	1.28805	0.0050861	Y
Pth1r	1.28886	0.000560962	Y
Msrb1	1.29215	0.00609635	Y
Cpz	1.29225	0.000357287	N
Bcl2a1c	1.29249	0.00637806	N
Arl5c	1.29254	0.00110146	Y
Kcnk13	1.29473	0.00103158	Y
Pcolce	1.29667	0.000277767	Y
Ncapd2	1.30098	0.00109824	Y
Slc31a2	1.30105	0.00270161	Y
Psrc1	1.30117	0.000659767	Y
Col5a3	1.30335	0.0031284	N
Mcm2	1.30367	8.25117e-05	Y
Hexa	1.30743	0.00265156	Y
St6galnac4	1.308	0.00113136	Y
Bst2	1.30807	0.000164038	Y
Ap1s1	1.31035	0.000255199	Y
Cxcl16	1.31047	0.000468699	Y
Cyth4	1.31086	0.00734819	N
Rnf149	1.31488	0.00609441	Y
Tmem173	1.32112	0.00128177	Y
Lgals3bp	1.32244	0.00854402	Y
Zfp385a	1.32332	0.00424909	Y
H2ac11	1.32529	0.00501112	Y
Nmral1	1.32825	0.0012394	Y
Ppa1	1.32958	0.000330795	Y
S100a4	1.33001	0.0230607	N
Olfml3	1.33057	0.00126116	Y
Bcl2a1d	1.3324	0.00885277	N
Il10ra	1.33522	0.00167389	N
Cep55	1.33588	0.000707754	Y
Sparc	1.33631	0.000469495	Y
Anpep	1.33647	0.00581825	Y
Il12a	1.3382	0.00726284	N
Gamt	1.33911	0.00354163	Y
Clec3b	1.33978	0.0100709	Y
Gm10591	1.34112	0.00907235	N
Gm13304	1.34112	0.00907235	N
Gm21541	1.34112	0.00907235	N
Ccl21c	1.34112	0.00907235	N
Glrx	1.34217	0.007127	Y
Arpc1b	1.34382	0.00383945	Y
Pgk1	1.34589	0.00052093	Y
Fyb	1.34656	0.00533011	N
Ralgds	1.34705	0.00329858	Y
Thy1	1.34742	0.000669261	N
Fam25c	1.34759	0.00987303	N
Foxm1	1.35323	0.00447226	Y
Apbb1ip	1.3533	0.00800044	N
Itgb7	1.35659	0.000865669	N
Ckap2l	1.35755	0.00210691	Y
C1qtnf5	1.3579	0.000568976	N
F13a1	1.35794	0.0150207	N
Slc2a6	1.35865	0.0068393	Y
Oas1g	1.36042	0.00047101	N
Arhgdib	1.36118	0.00749413	N
Tlr6	1.3614	0.00764141	N
Arsi	1.36542	0.00132959	Y
Hexb	1.3663	0.00126703	Y
Colq	1.36654	0.00210835	N
Card19	1.36796	0.00353827	Y
Pf4	1.36853	0.00335294	N
Ptk2b	1.36958	0.00258721	Y
Scimp	1.36959	0.00359413	N
Plk1	1.37724	0.00180803	Y
Apol6	1.37851	0.000149445	N
Grp	1.37863	0.00200874	Y
Folr2	1.37974	0.00371415	N
Ppp1r3b	1.38321	0.00950477	Y
Mmp3	1.38363	1.64543e-05	N
Trim30c	1.38702	0.0116341	N
Ppp1r14b	1.38878	0.000448879	Y
Tyrobp	1.38967	0.0189163	N
Plcg2	1.38998	0.00295085	Y
Nme4	1.39142	0.000616456	Y
Plin2	1.39237	0.00568695	Y
Irf8	1.39425	0.000305528	Y
Ifi30	1.39715	0.00201298	Y
Ftl1	1.39718	0.00170407	Y
Serf1	1.39746	0.00229101	Y
H2-T24	1.39868	0.00238437	Y
Pstpip1	1.39874	0.00352371	N
Trem1	1.39932	0.015773	N
Cmtm7	1.40044	0.00108394	Y
Pmf1	1.40142	0.000298218	Y
Tmem106a	1.402	0.000971711	Y
Lcp1	1.40259	0.00609413	Y
P2ry2	1.40509	0.00416238	Y
H2-Aa	1.40513	0.00352792	N
Wfdc17	1.40581	0.0169515	N
Ugt1a7c	1.41018	0.0172037	N
Ltb4r1	1.41151	0.0142183	N
Ccne1	1.41168	0.00111151	Y
Apoe	1.41184	0.00256796	Y
Itga5	1.41311	0.00393653	Y
Tmsb10	1.41332	0.000552758	Y
Cebpb	1.41584	0.00510261	Y
Rab20	1.41636	0.00248925	Y
Pilrb1	1.41781	0.00902453	N
Atp1a3	1.418	0.0089333	N
Susd3	1.41812	0.00341431	Y
Fgr	1.41823	0.0147553	N
Psmb10	1.42362	8.52276e-05	Y
Csf1r	1.42445	0.00279724	N
Metrnl	1.42581	0.00304989	Y
H2-DMb1	1.42775	0.0020939	N
Trem3	1.43146	0.00935236	N
Slpi	1.43253	0.00218124	N
Hck	1.43432	0.00315223	Y
Ifi211	1.43506	0.00122757	N
Stab1	1.43564	0.00169997	Y
H2-DMa	1.43819	0.00125488	Y
Tapbp	1.43824	0.00282056	Y
Adssl1	1.44329	0.00832935	Y
Ckap4	1.44374	0.00264784	Y
Chl1	1.4469	0.000420451	N
Emid1	1.45245	0.000112273	Y
Fst	1.45324	0.00456935	Y
Tnfsf11	1.45397	0.000268601	Y
Cthrc1	1.45586	0.00103512	Y
Sirpa	1.45603	0.00439548	Y
Rgs16	1.45611	0.00199417	Y
Irf5	1.45663	0.00169607	Y
Gadd45b	1.45879	0.00250883	Y
H2-DMb2	1.4626	0.00253898	N
Ccnf	1.46261	0.0035415	Y
B3gnt9	1.46531	0.000216936	Y
Mlkl	1.46568	7.55454e-05	Y
Areg	1.46601	0.00863612	Y
Impa2	1.46676	0.001192	Y
Slc7a8	1.46775	0.00839027	Y
Ctss	1.47014	0.00470367	N
Fbln2	1.47098	0.000484338	Y
Apobr	1.47264	0.00930351	N
Ltb	1.47284	0.00040832	N
Cfb	1.47773	0.00570708	N
Htr2b	1.47775	0.00145969	N
Col6a2	1.47883	0.00135732	Y
Fam167b	1.47919	0.00500559	N
Prdx5	1.48031	0.00304795	Y
Ncf1	1.48084	0.00970826	N
Gbp4	1.48905	0.00053615	N
Cxcl12	1.4894	0.00321211	Y
Batf3	1.48996	0.000796268	Y
Ifi27l2a	1.49134	0.0140176	N
Rilpl2	1.49135	0.00298014	Y
Racgap1	1.49796	0.0012415	Y
Parvg	1.49933	0.00374206	N
Tnfrsf8	1.50034	0.00136144	N
Kif2c	1.50061	0.000858985	Y
Tuba1c	1.50254	0.00163837	Y
Cd72	1.50476	5.84423e-05	N
Ptpn7	1.50807	0.000732448	N
Unc93b1	1.50809	0.00140398	Y
Slfn2	1.50923	0.00240561	N
Ldha	1.51097	0.00141999	Y
Col18a1	1.51123	0.000741383	N
Atp6v0c	1.51394	0.00378752	Y
Ccn4	1.51781	8.89511e-05	N
Was	1.51993	0.00689423	N
Fnip2	1.52221	0.00909393	Y
Dusp2	1.52248	0.000363373	Y
Crlf2	1.52434	0.00182439	Y
Nek6	1.52912	0.00438999	Y
Pfn1	1.52997	0.000684281	Y
Kcne4	1.53029	0.000559813	N
Ckap2	1.53756	0.000167105	Y
B3gnt8	1.53877	0.000437434	Y
Pira2	1.53951	0.0121307	N
Emp3	1.54057	0.00256421	Y
Siglece	1.5421	0.010399	N
Cd52	1.54339	0.00573253	N
Gapdh	1.54365	0.00267495	Y
Rnd1	1.5468	0.000939909	Y
Irgm2	1.54764	0.000831365	Y
Gpx7	1.54931	0.000154389	Y
Spi1	1.54994	0.00953622	N
Il3ra	1.55093	0.000313668	Y
Fpr1	1.55364	0.0152759	N
Csf2rb	1.56013	0.0103861	N
Ccnd1	1.56165	0.000492294	Y
Col5a2	1.5627	0.000498501	Y
Mfap4	1.56383	0.00372062	Y
Gbp3	1.56609	0.000156875	Y
Pilra	1.56672	0.00817079	N
Slc34a1	1.56877	0.0021143	N
Vim	1.57147	0.00153119	Y
Serpinh1	1.57166	0.000362223	Y
Gm4841	1.57262	0.000269303	N
Smpdl3b	1.57382	0.00299673	Y
Mcm5	1.57491	0.000456629	Y
Prss22	1.57494	0.012961	N
Nuf2	1.57501	0.000354236	Y
Frrs1	1.57693	0.00162535	Y
Kif20a	1.58029	0.00211569	Y
Rnf19b	1.58178	0.0022057	Y
Trex1	1.58307	0.00237069	Y
Tgfb1	1.58456	0.00227059	Y
Stfa3	1.58664	0.0194155	N
Ccn5	1.5876	0.000240698	N
Gpnmb	1.58766	0.0149663	N
Tmem86a	1.58916	0.00209012	Y
Gbp6	1.59402	0.000316242	Y
Bdkrb1	1.5965	1.8882e-05	N
Asf1b	1.59823	0.000610538	Y
Gpr68	1.60066	0.000790498	Y
Clec12a	1.60139	0.00461793	N
Ankrd37	1.60324	0.00111437	Y
Lacc1	1.60469	0.00242692	Y
Lcp2	1.608	0.00262646	N
Cdca5	1.61307	0.00102612	Y
Fth1	1.61445	0.00169751	Y
Ifi47	1.61471	0.00038006	N
Nfkbie	1.61488	0.00167136	Y
Ntng2	1.6163	0.00233141	Y
Gm21188	1.61843	0.00607037	N
Neurl3	1.61856	0.00206403	N
Cdc42ep2	1.62018	0.000519821	Y
Adap1	1.62167	0.00252876	Y
Gdf15	1.62167	0.00316728	N
Ccna2	1.62206	6.09397e-05	Y
Tnip3	1.63087	0.000417207	N
Hspa1a	1.63119	0.00792738	N
Umod	1.63209	0.00363523	N
Itgb2	1.63268	0.00909238	N
Ccnb1	1.63286	0.00061452	Y
Rac2	1.63322	0.00556839	N
Fcer2a	1.63341	7.21033e-05	N
Slc16a3	1.63347	0.00674514	Y
Vasp	1.63437	0.00306253	Y
Selp	1.63546	0.00958809	N
Loxl2	1.6358	0.000834018	N
Gm14548	1.64019	0.00796265	N
Adgre1	1.64087	0.00723702	N
Efhd2	1.64414	0.00355392	Y
Ube2l6	1.64553	0.00092482	Y
Rad51	1.64566	0.00029257	Y
Bak1	1.64706	0.00141348	Y
Cxcl13	1.6472	0.000223023	N
1700017B05Rik	1.64722	0.00664989	Y
Gnpda1	1.64854	0.00667424	Y
Tubb5	1.64875	0.000196542	Y
Il2rg	1.65091	0.000283345	Y
Il21r	1.65129	0.000472296	N
Cyp4f18	1.65143	0.00510941	N
Sod2	1.65269	0.00130914	Y
Ifi204	1.65485	0.00308415	N
Clec4a2	1.66036	0.00397301	N
Lbhd2	1.66537	0.000346802	N
Psme2	1.66994	0.000364466	Y
Ms4a6d	1.67077	0.00684637	N
Tpi1	1.67274	0.0012002	Y
Lair1	1.67787	0.00286609	N
Ccl24	1.68217	0.00583051	N
H2-Eb1	1.68233	0.000537179	N
P4ha3	1.68382	0.00053206	Y
Gpr35	1.68447	0.00397853	N
Irak3	1.68476	0.00607915	Y
Socs3	1.68487	0.00644732	Y
Sh3bp2	1.6867	0.00339409	Y
H4c9	1.68784	0.000657337	Y
Mmp12	1.68984	0.00531343	N
Mfap5	1.69025	0.000498339	N
Psmb9	1.69149	0.000177268	Y
Aurka	1.69441	0.000288788	Y
Dusp5	1.69641	0.00402759	Y
Cstdc4	1.69719	0.00336441	N
Fgd3	1.70008	0.00387341	N
Dbn1	1.70073	0.00187241	Y
Ctsz	1.70568	0.00223046	Y
Ripk3	1.70623	0.00141655	Y
Emilin1	1.70735	0.000598972	Y
Tnip1	1.70756	0.00339779	Y
Rab3il1	1.70983	0.000520406	Y
Dok2	1.71168	0.00149626	N
Smox	1.71407	0.00360087	Y
Fabp7	1.71466	0.00218744	N
Amdhd2	1.71556	0.00195994	Y
Dpt	1.71963	0.00306455	N
Cenpa	1.72085	0.00136197	Y
Loxl1	1.72486	0.000234107	Y
Mpeg1	1.7288	0.00815113	N
Tpx2	1.73059	0.000481942	Y
Bcl2a1b	1.73122	0.00125586	N
Tnfaip3	1.73449	0.00645754	Y
Pycard	1.7404	0.00110322	Y
Fcgr4	1.74633	0.00660276	N
Cd74	1.74698	0.000174906	N
Cks1b	1.74866	7.48188e-05	Y
Psmb8	1.74972	0.000372229	Y
Cd300a	1.75013	0.00635812	N
Gzma	1.75205	0.00182616	N
Ptpn6	1.75378	0.00222924	N
Myo1f	1.75513	0.00757171	N
Scn3b	1.76116	0.000212691	Y
Fcgr2b	1.76141	0.000736613	N
Cd300c2	1.76486	0.00340847	N
Gins2	1.7661	0.00139175	Y
Fkbp10	1.76763	0.000555301	Y
Rtp4	1.77319	0.000261505	N
Ccl22	1.77671	0.000149379	N
Mif	1.7774	0.000956259	Y
Kifc1	1.77818	0.000271528	Y
Bhlhe40	1.78137	0.00423825	Y
Rcn3	1.78161	7.28735e-05	Y
Cenpm	1.78531	0.00281453	Y
A2m	1.79015	0.00231775	N
Pkm	1.79277	0.00267953	Y
Slamf7	1.79503	0.000308147	N
Serpina3n	1.79893	0.00182376	N
Cenps	1.80071	0.000525597	Y
Osm	1.80086	0.00586528	N
Aurkb	1.80319	0.000105336	Y
Gla	1.80487	0.00365041	Y
H2-Ab1	1.80521	0.000114405	Y
Lif	1.80618	0.00294965	N
Lgmn	1.8079	0.00194643	Y
Rab32	1.80832	0.00309614	Y
Pgam1	1.80968	0.00209792	Y
Grn	1.80994	0.00362033	Y
Kdelr3	1.81698	0.000697824	Y
Cyba	1.8174	0.00366193	Y
Emilin2	1.81977	0.00905764	Y
Cdk1	1.83079	0.000281996	Y
Top2a	1.83465	0.000242306	Y
Iigp1	1.83942	0.000228281	N
Cfp	1.84183	0.00191105	N
Spib	1.84214	1.37944e-05	N
Tubb3	1.84906	0.00492142	N
Saa2	1.85327	0.0166452	N
Pclaf	1.85568	0.000650978	Y
Il11	1.86081	0.0026155	Y
Oas1a	1.86224	0.00142806	N
Ccl12	1.86575	0.00168416	N
Fhl3	1.87092	0.00628625	Y
Psap	1.87493	0.00445503	Y
Oasl2	1.87614	0.000741075	Y
Pdcd1lg2	1.882	0.001717	N
Hcls1	1.88432	0.00316823	N
Cotl1	1.88776	0.00413114	Y
Ptges	1.89145	0.00181109	Y
Fcer1g	1.892	0.00268705	N
Cd180	1.89592	0.000904761	N
Clu	1.8974	0.00197455	Y
Mmp2	1.89743	0.000120244	Y
Spc24	1.89778	0.0002655	Y
Lhfpl2	1.90326	0.00450583	Y
Clec4d	1.90756	0.00202673	N
Plekho2	1.90858	0.00268593	Y
Lgals1	1.91158	0.00165397	Y
Mxd3	1.91366	0.00116073	Y
Msr1	1.91436	0.00249742	N
Batf2	1.91591	0.00265277	N
Tap1	1.91677	0.00154473	Y
Cdkn3	1.91724	0.000211018	Y
Pbk	1.92268	0.000254032	Y
Zc3h12a	1.92408	0.00960762	Y
Tlr9	1.92911	0.00300707	N
Adora2a	1.9309	0.00107458	Y
Tnfaip2	1.93141	0.0046692	Y
Ccdc88b	1.93593	0.00266308	N
C5ar1	1.93918	0.00619649	N
Fstl1	1.93946	0.000227052	Y
Prc1	1.93972	0.000833392	Y
Col15a1	1.94237	0.00344795	Y
Vav1	1.95637	0.00415028	Y
Eno1	1.96472	0.00264512	Y
Rrm2	1.968	0.00022584	Y
Cd14	1.96857	0.00387912	Y
Knstrn	1.9705	0.000963529	Y
Fpr2	1.9715	0.00284672	N
Clec4e	1.97407	0.00400315	N
Lcn2	1.97449	0.00448892	N
Snx20	1.97702	0.00273779	N
Uhrf1	1.9792	0.000449509	Y
Aplnr	1.9803	1.09709e-05	Y
Oas3	1.98363	0.00208965	N
Serpine1	1.98682	0.00679754	Y
Cstb	1.99721	0.000999403	Y
Irgm1	1.99907	0.000417061	Y
Tnfrsf9	2.00412	0.0032752	N
Gatm	2.01451	0.00131158	Y
Col6a3	2.01952	0.000209004	Y
Plbd1	2.0222	0.00200012	Y
Tlr2	2.03099	0.0042061	Y
Ccnb2	2.03114	0.000978926	Y
Clec4a1	2.03806	0.00437914	N
Fn1	2.04398	0.00227738	Y
Il1f9	2.04515	0.00245016	N
Ccl19	2.05297	4.30969e-05	N
Cdc20	2.05445	0.00070248	Y
Ctsb	2.0549	0.00286348	Y
Cd68	2.06101	0.0067678	N
Stat1	2.07099	0.000490512	Y
C1qa	2.07481	0.000992369	N
Slc37a2	2.08272	0.00267906	Y
Mmp14	2.08835	0.0027288	Y
Ccrl2	2.09171	0.00214316	Y
Csf2rb2	2.09488	0.00643947	N
Batf	2.09578	0.00115643	Y
Plau	2.09677	0.000425967	Y
Atf3	2.10008	0.0034222	Y
Fam20c	2.10184	0.00268132	Y
Tnfrsf23	2.10213	0.00494209	Y
Klk13	2.10568	0.00375229	N
Sfrp1	2.12241	0.000709904	Y
Kif22	2.15727	0.000202615	Y
Mafb	2.16093	0.00288823	Y
Nfkbid	2.16461	0.00549451	Y
Cdca3	2.16525	0.000414751	Y
Tk1	2.16734	0.000965818	Y
Capg	2.16951	0.00234507	Y
Pimreg	2.17851	0.00052144	Y
Fcrlb	2.19951	0.00406592	N
Pik3ap1	2.20653	0.00344614	Y
Apln	2.2175	1.79432e-06	Y
Ninj1	2.2224	0.00199546	Y
Ptx3	2.22259	0.000194367	Y
Lst1	2.22348	0.000968002	Y
Trem2	2.22999	0.00309154	N
C1qc	2.23305	0.000732803	N
Ccr5	2.23794	0.000620337	N
Tubb6	2.23805	0.000849984	Y
Oasl1	2.24095	0.00141134	Y
P2ry6	2.2414	0.00110264	N
Basp1	2.24968	0.00507159	Y
Igtp	2.2683	0.000276964	Y
Itgam	2.27149	0.00655705	N
Cdca8	2.29924	0.000189379	Y
Ncf4	2.30745	0.00238949	N
Ms4a7	2.31252	0.000462826	N
C1qb	2.31558	0.000928594	N
Asprv1	2.32332	0.00685272	N
Mefv	2.35574	0.00215745	N
Tarm1	2.35932	0.00559768	N
Mreg	2.364	0.00518711	Y
Birc5	2.37593	0.000234599	Y
Adamts4	2.38303	0.00437342	N
Slc15a3	2.39261	0.00413246	N
Orm1	2.39383	0.000876726	N
LOC115487367	2.44007	0.00419285	Y
Nlrp3	2.44175	0.00406867	N
Apoc2	2.4444	0.00221146	N
Hk3	2.44808	0.00385541	N
Pla2g7	2.45154	0.00164737	Y
Cxcl1	2.45581	0.00277323	Y
Cxcl5	2.46841	0.00469275	N
Nrep	2.46997	0.000147452	Y
Ikbke	2.47576	0.00253405	Y
Slamf8	2.49577	0.000434887	N
Sema4d	2.49663	0.00384003	Y
Aif1	2.49869	0.000111763	N
Irf7	2.49882	0.000724931	Y
Ccl8	2.50258	6.09866e-05	N
Clec4n	2.50362	0.000813994	N
Tgfbi	2.50969	0.00333938	Y
Gm44504	2.51081	0.00260494	Y
Zbp1	2.52105	0.000288357	N
Ube2c	2.52364	0.000348174	Y
Calhm6	2.52702	0.000618211	Y
C1qtnf6	2.56283	0.000476045	Y
Upp1	2.56368	0.00136435	Y
Sh2b2	2.56635	0.0040345	Y
Il1b	2.56824	0.000382187	N
Il18bp	2.57275	0.00113057	N
Egln3	2.58455	0.00290842	Y
Gm12250	2.60793	0.000178204	N
Rhov	2.6246	0.00534619	Y
Tm4sf19	2.68283	0.00515319	N
Fcgr1	2.68656	0.00233849	N
Fscn1	2.69015	0.000154505	Y
Ccl7	2.69221	0.000503823	N
Rsad2	2.72639	0.00201525	N
C3ar1	2.7398	0.00126212	N
Gbp5	2.78888	0.000845248	Y
Lrrc25	2.80562	0.00301949	N
Il4i1	2.84713	0.000787496	N
Cd274	2.85594	0.00198182	Y
Ebi3	2.87486	0.0037142	N
Il6	2.8791	0.000160956	N
Isg15	2.8818	0.000501421	N
Ido1	2.88883	0.000857867	N
Tgtp1	2.8894	0.000309798	N
Ccl2	2.90328	0.00032549	N
Slc11a1	2.90676	0.00367916	N
Cpxm1	2.91363	0.000429508	Y
Socs1	2.91451	0.00307954	Y
Aoah	2.95093	0.00121264	N
Tnfrsf1b	2.95993	0.0043136	Y
Tnc	2.99344	0.00141428	Y
Il1a	3.05998	0.000855956	N
Ly6i	3.0702	0.000900147	N
Gbp2	3.09398	0.00036595	Y
Saa1	3.1443	0.00168033	N
Csf3	3.17527	0.00221452	N
Col1a2	3.19449	0.000691588	Y
Cxcl9	3.20056	5.50488e-05	N
Ptafr	3.21461	0.00248166	N
AA467197	3.34917	0.000863086	Y
Retnla	3.37258	0.000407239	N
F10	3.42034	0.00305352	N
Hmox1	3.46123	0.00367203	Y
Col3a1	3.64813	0.00041384	Y
Marcksl1	3.71857	0.00257811	Y
Col1a1	3.72433	0.00287601	Y
Timp1	3.79401	0.000686643	Y
Tnf	3.89085	0.00448216	N
Gpr84	3.94386	0.00251173	N
Saa3	3.97048	0.000804464	N
Hcar2	3.9766	0.00182495	N
Cxcl10	3.98139	0.00118638	Y
Il1rn	4.15448	0.00187794	N
Ccl3	4.23023	0.00390704	N
Nos2	4.24302	0.00557136	Y
Ccl4	4.25217	0.00134691	N
Arg1	4.45676	0.00147499	N
Acod1	4.48949	0.00169561	N
Cxcl2	4.57509	0.00709427	Y
