# Supplementary material for: Reduction of DNA Topoisomerase Top2 Reprograms the Epigenetic Landscape and Extends Health and Life Span Across Species
Source: Aging Cell. 2025 Feb 12;24(6):e70010. doi: 10.1111/acel.70010 (PMC12151872; doi:10.1111/acel.70010)
Supplement: Supplementary file 12 — Table S12. Transcriptional state of all differential gene expressions (DGEs) promoter regions in the transcriptomes of skeletal muscle. [file ACEL-24-e70010-s004.xlsx]

## Sheet: Sheet 1
Supplementary Table 12: Transcriptional state of all differential gene expressions (DGEs) promoter regions in the transcriptomes of skeletal muscle.
gene	logFC	padj	Transcription activation (Y=Yes; N=No)
Ddit4	-5.61433	1.0071e-05	Y
Depp1	-5.3281	2.5735e-06	Y
Sesn1	-4.79904	6.75768e-05	Y
Trp53inp1	-4.6585	0.00917251	Y
Trim63	-4.48769	2.95887e-06	N
Cebpd	-4.47415	1.27646e-06	Y
Slc15a2	-4.38561	0.0111809	Y
Igfbp3	-4.26994	0.000885699	Y
Maff	-4.2205	1.17939e-05	Y
Napb	-4.19168	0.0111688	Y
Ampd3	-4.16071	0.000271979	Y
Arrdc2	-4.11542	4.84996e-05	Y
Rsc1a1	-4.08408	0.00109891	N
Fbxo32	-4.03441	3.82559e-05	Y
D230025D16Rik	-4.01844	1.47055e-05	Y
Arrdc3	-3.99475	0.000248342	Y
Cdkn1a	-3.86959	5.51784e-06	Y
Ddi2	-3.86236	9.02611e-05	Y
Arhgap26	-3.82586	0.00281377	Y
Retreg1	-3.8184	0.000973648	Y
Kcnh6	-3.79817	0.00302362	Y
Sik1	-3.744	9.15519e-06	Y
Tfdp2	-3.71034	0.000391314	Y
LOC115489127	-3.70977	0.00205247	Y
Sln	-3.69588	0.0167683	Y
LOC115490200	-3.62473	0.0385695	Y
Btg2	-3.61314	6.10591e-06	Y
Mustn1	-3.60071	0.0127061	Y
Klf15	-3.59631	3.65589e-06	Y
Cry2	-3.5825	4.11422e-05	Y
Doc2b	-3.5678	0.000198995	Y
Chrna9	-3.5663	0.0241626	N
LOC115489125	-3.54204	0.00132895	Y
Slc25a33	-3.53114	3.40559e-05	Y
Itpkc	-3.50613	0.00042808	Y
Mt1	-3.50049	1.91003e-06	Y
Sox4	-3.49846	0.0309021	Y
Spsb1	-3.4798	2.47065e-06	Y
Il6ra	-3.43312	3.93608e-06	Y
Elk4	-3.41101	0.00118378	Y
Ppp1r15a	-3.40162	3.76589e-06	Y
Arl4d	-3.35536	7.23166e-07	Y
Mocs1	-3.34571	7.8329e-05	Y
Ctxn3	-3.33444	0.0029125	Y
Saa1	-3.28678	0.00323709	N
Slc43a1	-3.27575	2.79488e-06	Y
Mt2	-3.24323	2.42152e-05	Y
Eif4ebp1	-3.22844	2.52879e-06	Y
Tcp11l2	-3.13186	3.90362e-05	Y
Per1	-3.1249	0.000171609	Y
Galnt15	-3.12471	0.00112145	Y
Slc39a14	-3.12172	1.52134e-07	Y
Tgif1	-3.1123	8.67412e-05	Y
Foxo1	-3.11126	0.000271006	Y
Klhl38	-3.09531	2.87306e-05	N
Tbc1d15	-3.0742	0.00279957	Y
Lrrc58	-3.04368	0.00485012	Y
Errfi1	-3.0427	0.0027998	Y
Ctsl	-3.02457	4.90198e-06	Y
Mafk	-3.00563	1.30694e-06	Y
Fam214a	-3.00263	0.00131809	Y
Zranb1	-2.99041	0.00281905	Y
Pim3	-2.97753	1.30128e-07	Y
Tekt1	-2.94219	0.000259349	Y
Gabarapl1	-2.90264	6.52989e-07	Y
Wdr81	-2.86798	4.30133e-05	Y
Hoga1	-2.83956	0.000249805	Y
Gpnmb	-2.83741	0.000709744	Y
Adamts2	-2.8351	0.00549059	Y
Map3k6	-2.82667	0.0018005	Y
Slc43a2	-2.77978	0.000195066	Y
Tmbim1	-2.74982	1.38578e-06	Y
Ranbp9	-2.74807	9.12802e-05	Y
Taf1d	-2.72319	0.015786	Y
Crebrf	-2.70419	0.0106374	Y
Vegfd	-2.70113	0.000446706	Y
Prg4	-2.6715	0.0141506	N
Zfp52	-2.67125	0.0443316	Y
Oacyl	-2.65968	0.0252553	Y
Ifi30	-2.64008	0.00138509	Y
Wdr62	-2.62836	1.32732e-07	Y
Rbm3	-2.61978	0.00156052	Y
Hgs	-2.60257	6.30634e-05	Y
Slc38a6	-2.59398	0.00136139	Y
Thbs1	-2.58527	0.00941413	Y
Ciart	-2.58258	2.31967e-05	Y
Lox	-2.576	0.00848774	Y
Apod	-2.55225	0.000509434	N
Xpa	-2.54479	0.00228417	Y
Mier1	-2.54264	0.00622202	Y
Apoc3	-2.54099	0.0263064	Y
Lvrn	-2.52894	0.0209019	Y
Zc3h6	-2.52056	0.00510879	Y
Slc15a4	-2.50418	4.75531e-05	Y
Cirbp	-2.50044	1.3066e-05	Y
Npc1	-2.47203	5.40254e-05	Y
Gnmt	-2.47071	0.00051415	Y
Slc10a6	-2.46664	0.000303688	N
Zfyve1	-2.46507	1.87396e-05	Y
Fosl2	-2.45516	0.000271274	Y
Slc7a6	-2.44738	0.00245132	Y
Acvr1b	-2.44626	2.56968e-06	Y
Rusc2	-2.44623	0.000122942	Y
Garem1	-2.43975	0.0016155	Y
Pnrc1	-2.43932	3.69838e-05	Y
Rftn1	-2.42623	0.0015217	Y
Rnf39	-2.41254	0.000861182	Y
Gucd1	-2.39847	1.94121e-08	Y
Rgs2	-2.38704	0.000748315	Y
Junb	-2.38471	2.57614e-06	Y
Mmp11	-2.38188	0.00479355	Y
Arhgef37	-2.36477	0.000401496	Y
Bex1	-2.36016	0.000204531	N
Nfat5	-2.35914	0.0151117	Y
Natd1	-2.34086	2.4984e-05	Y
Ip6k3	-2.33848	2.70397e-05	N
Acsl6	-2.32883	0.000158407	Y
Rbl2	-2.326	4.33623e-05	Y
Lrba	-2.32412	2.37312e-05	Y
Izumo4	-2.31794	0.00567586	Y
Rnpc3	-2.31778	0.0212344	Y
Spata24	-2.31401	8.25018e-05	Y
Fbxo31	-2.31333	2.9826e-08	Y
Slc25a28	-2.31214	3.16737e-05	Y
Rgcc	-2.30816	6.9287e-05	Y
Fmo2	-2.30623	0.00423677	N
Clk1	-2.30389	0.00669163	Y
Myo18b	-2.30282	2.40936e-07	N
Rassf4	-2.2953	0.00210409	Y
Exph5	-2.29421	0.00195979	Y
Irs2	-2.28725	4.78904e-05	Y
Pim1	-2.28724	9.93463e-05	Y
Cxcl13	-2.27979	0.0258696	N
Pik3ip1	-2.27867	1.17756e-07	Y
Bnip3	-2.27262	0.000231401	Y
Arid5a	-2.26473	0.00010941	Y
Gm3448	-2.25924	0.0143457	N
Avil	-2.25364	0.00485183	N
Tle1	-2.25233	0.000776067	Y
Kctd20	-2.24215	7.48086e-05	Y
Filip1	-2.24143	0.00209489	Y
Ovgp1	-2.24058	0.0160073	N
Nrros	-2.23241	0.00502212	Y
Stk11ip	-2.23102	0.000474344	Y
Dhx36	-2.2303	0.0285601	Y
Wbp1l	-2.22993	2.39311e-05	Y
Gm14461	-2.22188	0.0263546	N
Acss1	-2.22027	5.26999e-06	Y
Pm20d2	-2.21188	0.000527883	Y
Ankrd33b	-2.19989	0.000167103	Y
Smg1	-2.19336	0.0140252	Y
Inmt	-2.19256	0.000894235	N
Gm5785	-2.18619	0.004262	Y
Ifi207	-2.18181	0.00691001	N
Cnppd1	-2.17854	6.7009e-05	Y
4931406P16Rik	-2.17731	0.00019556	Y
Pnpla7	-2.17096	0.00053415	Y
LOC100862468	-2.16683	0.00972835	Y
Egln3	-2.15732	0.00316897	Y
Med13l	-2.1521	0.000747094	Y
Ube4a	-2.14537	0.000450075	Y
Mc5r	-2.14444	0.0020615	Y
Foxo3	-2.14364	2.57792e-06	Y
Hectd1	-2.1351	0.00133027	Y
Glul	-2.13118	3.01215e-07	Y
Zfp932	-2.12209	0.0428046	Y
LOC115489139	-2.11404	0.0101701	Y
Tmem71	-2.10722	0.00784826	N
Mknk2	-2.0911	1.4161e-05	Y
Resf1	-2.08177	0.0234871	Y
Akt1	-2.08069	1.34131e-05	Y
Mtmr14	-2.07564	1.6203e-05	Y
Peg3	-2.07524	0.00573541	Y
Auts2	-2.07373	0.00209025	Y
Tns2	-2.06826	0.000924862	Y
Sp4	-2.06274	0.00617689	Y
Ankzf1	-2.05377	0.0019973	Y
Tmcc3	-2.05348	0.00228436	Y
Ankrd1	-2.05159	0.0143088	N
Zfp948	-2.05144	0.044261	Y
Fgfr1	-2.05095	0.000941974	Y
Pi4k2a	-2.04129	8.7786e-06	Y
Fbxo30	-2.039	0.0219387	Y
Slc7a8	-2.03774	0.00729305	Y
Abcc8	-2.0265	2.09757e-07	Y
Fkbp5	-2.02595	4.67896e-08	Y
Fbxl3	-2.02421	0.00247053	Y
Dnajb9	-2.0231	0.00625504	Y
Ndor1	-2.02145	0.00369981	Y
Cth	-2.02077	1.08208e-05	Y
Map3k8	-2.02069	0.000942042	Y
Spock2	-2.01919	0.000984456	Y
Adm	-2.01844	0.00184741	Y
Oser1	-2.01692	0.000239563	Y
Erbin	-2.01574	0.0491912	Y
Rhpn2	-2.01083	1.08525e-05	Y
Ccn2	-2.0104	0.00304782	Y
Gadd45a	-1.99109	4.18442e-05	Y
Nploc4	-1.99098	1.66456e-05	Y
Serpine1	-1.9887	0.0229341	Y
Cep85l	-1.984	0.0213137	Y
Zfp655	-1.9818	0.00308563	Y
Aspscr1	-1.98138	1.02015e-05	Y
Mllt10	-1.97815	0.00133056	Y
Dusp26	-1.97541	0.00110786	Y
Trafd1	-1.97422	0.000116583	Y
LOC115487094	-1.9716	0.00317811	Y
Ccrl2	-1.97113	0.000797248	Y
Bnip3l	-1.96384	0.00054016	Y
Odf2	-1.94591	0.000116446	Y
Ccng2	-1.94564	0.000301876	Y
Map1lc3b	-1.93967	7.95205e-05	Y
Zfp36	-1.93527	2.58334e-05	Y
Cebpb	-1.92255	4.14048e-06	Y
Zkscan6	-1.92253	5.00179e-05	Y
Tango2	-1.9155	5.28079e-07	Y
Krt80	-1.91469	0.000230218	N
Rbm20	-1.91388	0.000565787	Y
Gadd45g	-1.91251	1.73829e-06	Y
Rhbdf2	-1.90362	3.96404e-05	Y
Zfp965	-1.90335	0.00115073	N
Lrif1	-1.90253	0.0311688	Y
Psmd4	-1.90202	3.06934e-05	Y
Asxl1	-1.8961	0.000117053	Y
Sertad2	-1.89279	5.9952e-05	Y
Dedd2	-1.89172	7.43831e-05	Y
Ctps2	-1.88811	0.000214045	Y
Cdhr3	-1.8865	0.0127535	N
Tspyl2	-1.88282	0.000119615	Y
Zcchc24	-1.87517	2.87166e-05	Y
Dlg5	-1.87368	0.000119247	Y
Spen	-1.87299	2.1258e-05	Y
Abca1	-1.87228	0.0104042	Y
Dhtkd1	-1.86985	0.00875854	Y
Zfp715	-1.86962	0.00994276	Y
Paox	-1.86957	0.00232348	Y
Anxa13	-1.86888	0.00139322	N
Rora	-1.86875	0.0351034	Y
Nfkbib	-1.86486	0.000205138	Y
Sorbs3	-1.86135	7.88184e-05	Y
Mettl27	-1.85646	0.000224592	Y
Zbtb10	-1.85564	0.00324712	Y
Sh3rf2	-1.85543	0.000293307	Y
LOC115488122	-1.85253	0.0324245	Y
Psma7	-1.84992	0.000158795	Y
Epop	-1.84952	0.000554456	Y
Sf3b1	-1.84798	0.00289051	Y
Cecr2	-1.84417	0.00192919	Y
Ccnl1	-1.83995	0.00388695	Y
Armcx5	-1.83973	0.000424801	Y
Gpr137c	-1.83396	0.00248314	Y
Cir1	-1.83113	0.00414111	Y
Snrnp48	-1.82868	0.00279407	Y
Plcd3	-1.82651	0.000144449	Y
Nr2c2	-1.82616	0.00355542	Y
Kcnk5	-1.82341	0.00295202	Y
Fxyd7	-1.81988	0.0299096	Y
Ip6k1	-1.8195	0.000196239	Y
Gramd4	-1.81829	0.000104955	Y
Mindy1	-1.8154	4.69277e-05	Y
Lpin3	-1.81197	0.0037941	Y
Daxx	-1.81059	1.96964e-05	Y
Samd4	-1.8102	0.000758829	Y
Malsu1	-1.81015	0.000710509	Y
Tmem140	-1.80525	9.41188e-05	Y
Bach1	-1.80377	0.00539396	Y
Bmf	-1.79998	0.000132588	Y
Zim1	-1.79981	0.000252912	Y
Slc25a27	-1.79852	0.00893378	Y
Ssh2	-1.79818	2.13178e-05	Y
Mfsd4a	-1.7955	0.000667514	Y
Bbc3	-1.78721	2.00787e-06	Y
Kcnc4	-1.78501	0.00271376	Y
Sirt1	-1.77746	0.0118749	Y
Chpf2	-1.77364	5.24097e-07	Y
Golgb1	-1.77163	0.010016	Y
Cdpf1	-1.76912	0.000103378	Y
Ell	-1.76898	0.000187924	Y
Ezh1	-1.76753	2.84111e-05	Y
Tsc1	-1.76742	6.94726e-05	Y
Kdm6a	-1.76587	0.00352079	Y
Mecp2	-1.76226	0.000104495	Y
Ccn1	-1.76024	2.80089e-05	Y
Csrnp1	-1.75968	0.0010388	Y
Nt5dc1	-1.75825	0.000662452	Y
Ccdc9	-1.7558	0.00086532	Y
LOC115489122	-1.75254	0.0063486	Y
Hmgb2	-1.75022	9.6212e-05	Y
Chka	-1.74967	0.00364162	Y
Hspbap1	-1.74966	3.55718e-05	Y
Klf6	-1.74887	0.00284421	Y
Zfp280d	-1.74762	0.0203291	Y
Cnksr1	-1.74683	2.31131e-08	Y
Cnnm3	-1.74595	9.34659e-05	Y
Tec	-1.74474	0.000557534	Y
Tsacc	-1.74416	0.0110295	Y
Ern1	-1.74398	0.00379808	Y
Zpr1	-1.73997	1.49247e-05	Y
Phip	-1.73945	0.0418842	Y
Fam13c	-1.73799	0.00286602	Y
Ctdsp2	-1.734	1.46494e-05	Y
Zfp119a	-1.73391	0.0222047	Y
Miip	-1.73202	0.000783841	Y
Atoh8	-1.73144	2.58347e-05	Y
Appl2	-1.7271	0.00152902	Y
Ripor3	-1.72704	0.00140866	N
Cul4b	-1.72275	0.0256523	Y
Panx1	-1.72169	0.00210432	Y
Gsk3b	-1.72143	0.000235539	Y
LOC115490174	-1.7214	0.0165389	Y
Usp28	-1.72091	0.0205975	Y
Fdft1	-1.72074	0.000153626	Y
Slc19a2	-1.7175	0.0140604	Y
Zfp874a	-1.71565	0.0258524	Y
Cbx7	-1.71525	4.31647e-05	Y
Anapc16	-1.71228	0.00035928	Y
Slc9a1	-1.71227	5.57356e-05	Y
Por	-1.71049	0.000283879	Y
Shld1	-1.70987	0.000761504	Y
Zbtb16	-1.70847	0.000670577	Y
Kdm3a	-1.70842	0.00119164	Y
Catsper2	-1.7064	0.00165234	Y
Tbc1d17	-1.70525	3.65688e-06	Y
Zfp445	-1.70455	0.0307248	Y
Zmym5	-1.69815	0.0309525	Y
Mnt	-1.69668	2.49823e-05	Y
Igf1r	-1.69601	0.00102332	Y
Acer2	-1.69558	0.000263981	Y
Hamp	-1.69442	0.023557	N
Fbxl20	-1.69309	0.011717	Y
Rbm33	-1.69236	0.00416298	Y
Cyp2d22	-1.69132	0.000518694	Y
Zfp874b	-1.68791	0.0119085	Y
Klf9	-1.68686	0.00738309	Y
Rasa2	-1.68302	0.0239799	Y
LOC115489132	-1.67827	0.015396	Y
H2c8	-1.67712	4.7353e-05	Y
Kmt2a	-1.67694	0.00579065	Y
Rpl22l1	-1.67678	0.0147	Y
Zwint	-1.67644	9.24758e-07	Y
Bet1l	-1.67334	0.000223794	Y
Ifrd1	-1.67203	0.00122508	Y
Ubb	-1.67178	4.32546e-06	Y
Gtf2a2	-1.6713	0.00388475	Y
Zdhhc24	-1.67048	9.61668e-05	Y
Wdfy1	-1.6702	0.00846549	Y
Gdf5	-1.66777	0.0269598	N
Mocos	-1.66749	0.00134753	Y
2310039H08Rik	-1.66669	0.00218314	Y
Hivep2	-1.66666	0.00357011	Y
Rbm4b	-1.66625	0.00106939	Y
Lcn2	-1.66534	0.0180951	N
Usp3	-1.66444	2.59544e-07	Y
Flnc	-1.66395	0.0195906	Y
Parp4	-1.66317	0.000111442	Y
Foxn2	-1.66085	0.00147445	Y
Ranbp10	-1.65885	0.000119973	Y
Capn11	-1.65864	0.00804202	N
Ms4a4d	-1.65767	0.00375345	N
Rasa3	-1.65508	0.00020943	Y
Art5	-1.64757	2.28643e-06	Y
Cyp4f17	-1.64709	0.000487938	Y
Safb2	-1.64553	0.000978885	Y
Pias4	-1.644	5.8555e-05	Y
Osmr	-1.64343	0.00352638	Y
Rps25	-1.64112	0.00140928	Y
Phf3	-1.63675	0.00469315	Y
Mtmr1	-1.63461	0.00295632	Y
Bcl2l11	-1.63449	0.000763574	Y
Calcoco1	-1.63169	1.04172e-05	Y
Mpzl2	-1.63016	0.0337628	Y
Psmd8	-1.62988	3.48462e-05	Y
Vps54	-1.62851	0.0020645	Y
Rpl32	-1.62739	0.000982078	Y
Eef1akmt4	-1.62688	0.000376954	Y
Tsr1	-1.62611	3.79375e-05	Y
Atp6v1h	-1.62407	4.46077e-06	Y
Tbrg1	-1.62123	0.000619317	Y
Foxk1	-1.6205	4.44736e-06	Y
Orc2	-1.62013	0.000545305	Y
Bcl2l1	-1.61934	5.15811e-05	Y
Rorc	-1.61922	6.50437e-06	N
Rps27	-1.61706	0.000580713	Y
Zfp346	-1.61521	1.1271e-07	Y
Phc3	-1.61457	0.00591483	Y
Fibin	-1.61405	0.000131008	Y
Ddx27	-1.61314	4.81648e-05	Y
Tmem87b	-1.61304	0.00107685	Y
Uvssa	-1.61264	0.0252671	Y
Spred3	-1.61226	0.0112137	Y
Gadd45b	-1.61064	0.000372336	Y
H4c4	-1.60873	0.0157214	Y
Mgp	-1.60738	0.000680288	Y
Slc2a1	-1.60684	1.30123e-05	Y
Clip1	-1.6047	7.77343e-05	Y
Scaf8	-1.60461	0.000889769	Y
Fam124a	-1.60237	0.00104828	Y
BC005537	-1.60118	0.000731669	Y
Jmjd1c	-1.601	0.0175739	Y
H1f2	-1.60029	6.54889e-06	Y
Cacnb4	-1.59893	0.00960374	Y
Rc3h1	-1.59583	0.0219136	Y
Gstm2	-1.59529	0.0015339	Y
Rassf1	-1.58865	0.000165055	Y
Psmc4	-1.58779	6.70677e-05	Y
Gnl3	-1.58707	0.00283786	Y
Abi1	-1.58618	0.00634299	Y
Zfp110	-1.58423	0.000113784	Y
Cyp27a1	-1.58086	0.00252155	Y
Zmiz1	-1.57716	0.000153112	Y
Ubr4	-1.57656	0.000669274	Y
Sec23ip	-1.57409	4.32384e-06	Y
Arid5b	-1.57335	0.00327708	Y
Bub1b	-1.5707	0.00685991	Y
Gcn1	-1.56658	1.25961e-07	Y
H2bc8	-1.56639	0.000266618	Y
Clk4	-1.56623	0.00109968	Y
Sat1	-1.56584	1.27351e-05	Y
Taf8	-1.56443	6.3801e-06	Y
Neil2	-1.56231	0.00156216	Y
Siah1a	-1.56139	9.03588e-05	Y
Setd7	-1.56034	0.0039282	Y
Ric1	-1.55981	0.00482407	Y
Tbx6	-1.55958	0.0137785	Y
Gm31493	-1.5568	0.0112838	Y
Fcho2	-1.55571	0.0275719	Y
Arntl	-1.55157	0.000439209	Y
Osbp2	-1.54993	0.00242362	Y
Supt4a	-1.54979	0.000588355	Y
Ier3	-1.54725	3.91036e-05	Y
Mau2	-1.54642	0.00131733	Y
Klhl30	-1.54616	1.59088e-05	N
Zfp869	-1.54502	0.000955056	Y
Smcr8	-1.54279	0.000167018	Y
Zscan25	-1.54041	3.16102e-06	Y
Zswim8	-1.53921	4.37245e-05	Y
Kank1	-1.53879	1.66728e-05	Y
Eif3a	-1.53864	0.00405426	Y
Runx1	-1.53826	4.07005e-07	Y
Mms19	-1.53809	8.43679e-05	Y
Zscan26	-1.5361	0.00489216	Y
Uvrag	-1.53556	2.19293e-05	Y
Chic2	-1.53334	0.000131432	Y
Gna13	-1.53322	3.72428e-05	Y
Hlx	-1.53082	9.74141e-05	Y
Hook2	-1.52984	0.00022136	Y
Ddx3x	-1.52636	0.0188123	Y
Mcm7	-1.52623	3.94967e-06	Y
Ppm1d	-1.52439	1.24443e-05	Y
Mrpl41	-1.52428	0.000113346	Y
Mpp5	-1.52295	0.0439929	Y
Rsrp1	-1.5207	0.0200895	Y
Kdsr	-1.52045	3.28651e-05	Y
Gigyf1	-1.51944	0.00252919	N
Man1a2	-1.51935	0.00568604	Y
Nrbp2	-1.51934	0.00451375	N
Ect2l	-1.51899	0.00526417	N
Fmr1	-1.51872	0.0325458	Y
Slc12a2	-1.51661	0.00793959	Y
Leng8	-1.51577	0.021824	Y
Gramd1b	-1.51571	7.78944e-05	Y
Ddx21	-1.5147	7.53516e-05	Y
Ppfibp1	-1.51344	0.00744568	Y
Gtpbp4	-1.51034	0.000338851	Y
Usp54	-1.50967	0.00683341	Y
Syn2	-1.50893	6.73613e-10	Y
Tmem251	-1.50738	0.00372738	Y
Ank3	-1.5071	0.00125491	Y
Dnajb6	-1.50693	0.000142196	Y
Egfr	-1.50673	0.00154142	Y
Kcnj2	-1.50655	0.000768323	Y
Naa25	-1.50221	0.000148109	Y
Dnttip2	-1.50143	0.00071319	Y
Tex264	-1.50025	0.00121241	Y
Unkl	-1.49907	0.00488976	Y
Flcn	-1.49896	0.00043068	Y
Abca6	-1.49853	0.00999134	N
Trmt1	-1.49833	0.000109118	Y
Nudt16	-1.49761	4.09e-05	Y
Dmxl2	-1.4971	0.0048106	Y
Rps28	-1.49676	0.000415182	Y
Abcc1	-1.49567	5.66251e-06	Y
Eif2ak4	-1.49374	0.00338829	Y
Ankrd11	-1.48835	0.00138691	Y
Serpina3m	-1.48812	0.000101183	N
Bptf	-1.48675	0.00646805	Y
Snrpg	-1.48616	0.00280111	Y
Txlng	-1.48576	0.0407199	Y
Kyat3	-1.48534	9.55505e-06	Y
Tgfbr3	-1.48338	0.000553441	Y
Tmem156	-1.4833	0.00363813	N
Phf20l1	-1.48229	0.0489646	Y
Insr	-1.48208	0.00933826	Y
Ctdp1	-1.4814	3.0438e-06	Y
Tlr4	-1.48104	0.0169714	Y
Zbtb11	-1.48095	0.00555669	Y
Rpl12	-1.48013	0.000115253	Y
Sidt2	-1.47904	7.73778e-06	Y
Brpf3	-1.47897	8.888e-05	Y
Txnip	-1.47815	0.000175149	Y
Spsb2	-1.47674	0.00186219	Y
Stc2	-1.47629	0.000182314	Y
Cdkal1	-1.47626	0.00741881	Y
Nbr1	-1.47537	0.000327546	Y
Trim39	-1.47472	0.00274013	Y
Med15	-1.47431	3.11113e-05	Y
Rpl38	-1.47305	0.00315827	Y
Ptbp2	-1.47088	0.00715089	Y
Serpina3n	-1.46989	0.000426352	N
Ccdc136	-1.46353	0.000769225	Y
Nova1	-1.4634	0.0168088	Y
Thbs2	-1.46297	0.0316323	Y
Chfr	-1.46235	0.00451543	Y
Fam107a	-1.46218	6.75516e-05	Y
Mical3	-1.46207	0.00050671	Y
Rlim	-1.46185	0.0102202	Y
Tmco6	-1.46091	0.000170972	Y
Adrm1	-1.45998	1.27486e-05	Y
H2ac6	-1.45988	0.00260171	Y
Selenbp1	-1.4587	5.64233e-05	Y
Ccdc57	-1.45785	0.00185447	Y
Scaf11	-1.45716	0.00475305	Y
Gaa	-1.45284	0.000510792	Y
Rnd1	-1.45234	0.00147052	Y
Adarb1	-1.44982	0.000983949	Y
Chd7	-1.44959	0.00168901	Y
Coa4	-1.44883	0.00180361	Y
Edem1	-1.44839	0.000905989	Y
Npm1	-1.44422	0.00714577	Y
Oga	-1.44421	0.00174877	Y
Usp53	-1.44217	0.021855	Y
Mylip	-1.43722	2.45333e-05	Y
Slc20a1	-1.43716	0.00769986	Y
Tmem252	-1.43701	8.64412e-05	N
Ip6k2	-1.43606	0.000125973	Y
Arl8a	-1.4357	6.92046e-06	Y
Dpyd	-1.43532	0.00482082	Y
H3f3b	-1.43405	0.00035099	Y
Zfp771	-1.4332	8.60712e-06	Y
Pfkfb3	-1.43214	0.00898814	Y
Psmd3	-1.43177	1.60221e-05	Y
Shroom3	-1.43163	0.000205886	Y
AW549877	-1.43154	0.0171927	Y
Cntrl	-1.4299	0.0268173	Y
Rpl35	-1.42942	0.00145017	Y
Mical2	-1.42801	0.00417057	Y
Cpne8	-1.42584	0.00183389	Y
Trmt61a	-1.42499	3.75195e-05	Y
Etfbkmt	-1.42329	8.95208e-05	Y
Selenos	-1.42252	4.24131e-05	Y
Dusp4	-1.42195	0.000520059	Y
Btnl6	-1.41996	0.00786822	N
Rpl34	-1.41866	0.00192638	Y
Vars	-1.41838	3.92022e-05	Y
Dnase2a	-1.41695	0.000139971	Y
Otulin	-1.41624	5.61346e-05	Y
Gab2	-1.41542	0.000780632	Y
Scyl3	-1.41529	0.000856853	Y
Abcb1b	-1.41518	0.000383208	Y
Slc7a2	-1.41506	0.00401856	Y
Repin1	-1.4141	0.000111819	Y
Fam76b	-1.4135	0.0116924	Y
Golga5	-1.41302	0.000388953	Y
Dido1	-1.41244	0.00751155	Y
Lin52	-1.41152	1.98772e-05	Y
Coq8b	-1.41136	7.19391e-05	Y
Arvcf	-1.41135	0.00104963	Y
Lmbr1l	-1.41113	0.00125189	Y
Zfp839	-1.41113	1.30471e-05	Y
Arfgap3	-1.40981	3.38809e-06	Y
Zdhhc14	-1.40931	0.00041343	Y
Rps20	-1.40907	0.00147667	Y
Rpl36	-1.40847	0.00102952	Y
Klhl24	-1.40724	0.00359805	Y
Rnf113a2	-1.40388	0.0007736	Y
Ddx56	-1.40327	0.000118259	Y
Nop14	-1.40128	2.46888e-05	Y
Ulk1	-1.40061	0.000240425	Y
Bsdc1	-1.39831	7.82438e-05	Y
Lgals3	-1.398	0.000228853	Y
Spidr	-1.39717	0.000441205	Y
Actr8	-1.39687	0.000185778	Y
Sbds	-1.39668	2.7427e-06	Y
Zfand2a	-1.39619	0.000333837	Y
Nxpe3	-1.395	0.000915893	Y
Khnyn	-1.39465	0.00546438	Y
Agfg2	-1.39301	0.000369341	Y
Notch2	-1.39265	0.00374964	Y
Slf1	-1.39109	0.0324406	Y
Mysm1	-1.39105	0.0223117	Y
Gps2	-1.39089	0.000431433	Y
Sec16a	-1.3904	0.000311849	Y
Bmp4	-1.39003	0.00272001	Y
Kmt2c	-1.38813	0.0062224	Y
Fkbpl	-1.38797	0.00189486	Y
Malt1	-1.38696	0.00642928	Y
Hacd3	-1.38607	2.40152e-05	Y
Rsbn1	-1.38418	0.0100658	Y
Tceanc	-1.3827	0.00120339	Y
Srsf1	-1.38158	0.0389625	Y
Nox4	-1.37961	0.00101346	Y
Casz1	-1.37851	0.0060635	Y
Sim2	-1.37783	0.00837472	Y
Gm3383	-1.37368	0.0465534	N
Piga	-1.37363	0.00325344	Y
Zrsr1	-1.37124	2.99659e-05	Y
Asb11	-1.36505	4.01407e-05	N
Ubxn7	-1.36472	0.005973	Y
Tet2	-1.36459	0.0248389	Y
Fam214b	-1.3638	0.000341402	Y
Dmd	-1.36299	0.0175547	N
Rbm25	-1.3624	0.0264417	Y
Ing1	-1.35926	6.84952e-05	Y
Tmem50a	-1.35815	1.48374e-06	Y
Ctnnbl1	-1.35809	0.000105388	Y
Ggn	-1.35794	0.00776	Y
Mak16	-1.35766	0.000170396	Y
Pde7a	-1.35729	0.0106797	Y
Insig1	-1.35703	0.000720711	Y
Tmem265	-1.35403	0.00133897	N
Whamm	-1.35285	2.91295e-05	Y
Ewsr1	-1.35156	0.00231084	Y
Plin4	-1.35113	0.000739706	N
Srfbp1	-1.35051	0.000120665	Y
Ubr2	-1.35049	0.00601061	Y
Tgfbr3l	-1.35011	0.00720913	N
Tsc22d3	-1.34912	0.00122633	Y
Washc1	-1.34784	5.14252e-05	Y
Vsig10	-1.34766	0.00346826	Y
Fnbp4	-1.34411	0.0135443	Y
Mapk1ip1	-1.34402	0.00070425	Y
Kmt2b	-1.34363	0.000221546	Y
Srsf11	-1.339	0.010428	Y
Mga	-1.3389	0.0274931	Y
Lsm5	-1.33865	0.0205921	Y
Ubqln2	-1.3382	0.00110927	Y
Bcl7a	-1.33715	1.50493e-06	Y
Gpatch1	-1.33591	0.000380341	Y
Dcn	-1.33587	0.0126538	Y
Rps21	-1.33539	0.000475154	Y
Pex12	-1.33509	0.00154462	Y
Matr3	-1.33473	0.0322107	Y
Zfp959	-1.33369	0.0428774	Y
Ivns1abp	-1.33297	0.00479225	Y
Psmd11	-1.33295	8.55831e-08	Y
Ccnl2	-1.33272	0.0173033	Y
Myc	-1.33225	1.73348e-05	Y
Abhd4	-1.33163	6.0001e-07	Y
D130037M23Rik	-1.33162	0.0048857	Y
Gm46894	-1.33162	0.00546968	Y
Luc7l	-1.33154	7.74763e-05	Y
Epg5	-1.33051	0.00170423	Y
Slc1a1	-1.32955	1.56009e-05	Y
Btbd16	-1.32905	0.00259124	N
Trnt1	-1.32871	0.00668062	Y
Acot1	-1.32844	0.00115045	Y
Dhx40	-1.32578	0.000522398	Y
Hbp1	-1.32556	0.00038499	Y
Ubc	-1.32474	0.000421818	Y
Slc9a4	-1.32373	4.95633e-05	N
A630026N12Rik	-1.32247	0.0202039	Y
Tollip	-1.32226	9.67417e-05	Y
Dyrk2	-1.32132	0.000590918	Y
Cdc14b	-1.3208	0.00955942	Y
Rbis	-1.32042	0.0347461	Y
Tgfbr1	-1.31909	0.0105369	Y
Cep126	-1.31873	0.00778562	Y
Pla2g4e	-1.31821	0.0120247	Y
Rpf1	-1.3177	0.00105509	Y
Ddx46	-1.31677	0.00095143	Y
Trmt13	-1.31559	0.0103594	Y
Prom1	-1.31489	2.98079e-06	Y
Slc10a3	-1.31469	0.000407285	Y
Plp1	-1.31437	0.00302608	N
Furin	-1.31417	7.49613e-06	Y
Pcif1	-1.314	1.44656e-05	Y
Acap2	-1.31348	0.0133824	Y
Crtc3	-1.31251	4.92307e-06	Y
Arrdc4	-1.31231	0.0051683	Y
S100pbp	-1.31153	0.00161296	Y
Rps18	-1.31136	0.00019251	Y
Fryl	-1.31012	0.00463823	Y
Cc2d1b	-1.3078	3.19652e-05	Y
Ubxn4	-1.30646	0.000494991	Y
Srrm1	-1.30478	8.62747e-05	Y
Esco1	-1.30375	0.027346	Y
Abcc10	-1.30351	0.0168495	Y
Amotl2	-1.30274	7.88104e-07	Y
Exosc1	-1.302	0.0014036	Y
Dixdc1	-1.30164	0.00267299	Y
Slc8a1	-1.30115	4.51083e-05	Y
Ahnak2	-1.30018	5.82854e-05	Y
Rapgef1	-1.29643	1.71029e-09	Y
Chd1	-1.29539	0.0139306	Y
Pld1	-1.29074	0.00465823	Y
Asic3	-1.29046	0.0164784	N
Mon2	-1.29025	0.000169078	Y
Mapkbp1	-1.28998	0.00289726	Y
Cbx2	-1.28972	0.00489327	Y
Ipo13	-1.2888	6.8459e-07	Y
Slc25a38	-1.28752	0.00019486	Y
Mdm4	-1.28547	0.0105222	Y
Slc25a44	-1.2852	2.42432e-05	Y
Psmd2	-1.28498	0.000173229	Y
Nrap	-1.28457	0.000177596	Y
Rps13	-1.28421	0.0020841	Y
Nfil3	-1.2841	0.000794387	Y
Usp1	-1.28091	0.000557789	Y
Rhou	-1.27961	0.00162944	Y
Eif3g	-1.27944	0.000351549	Y
Tbp	-1.27874	0.00172702	Y
Ubn2	-1.27841	0.0277817	Y
Rpl32l	-1.27793	0.00486124	N
Sphk1	-1.27677	0.000627147	Y
Zfp704	-1.27641	0.010499	Y
Ythdc1	-1.27548	0.00822272	Y
Myrip	-1.27509	0.00277374	Y
Nup188	-1.27375	2.51618e-07	Y
Sdc4	-1.27275	0.00104304	Y
Nub1	-1.27078	4.52808e-05	Y
Spns2	-1.26783	0.000241195	Y
LOC115489096	-1.26768	0.0146461	Y
Ybx3	-1.26706	0.000155842	Y
Sqstm1	-1.26506	7.19384e-06	Y
Dnttip1	-1.26466	7.12241e-05	Y
Slc12a6	-1.26457	0.00275298	Y
Utp25	-1.26264	0.000525685	Y
Nuak1	-1.26222	3.23874e-06	Y
Herpud2	-1.26212	8.21326e-06	Y
Zkscan17	-1.26172	1.32061e-05	Y
Crebl2	-1.25951	2.8196e-05	Y
Rnf13	-1.25948	0.00861533	Y
Nfkbia	-1.25897	2.7314e-06	Y
Tbl1xr1	-1.25863	0.00566326	Y
Rictor	-1.2586	0.0276525	Y
Pamr1	-1.25831	0.0103771	Y
Mospd2	-1.25798	0.0195348	Y
Fgf20	-1.25701	0.0188564	Y
Ing3	-1.25527	0.000215943	Y
Nufip1	-1.25487	0.0007285	Y
Wipi1	-1.25445	2.27418e-05	Y
Eapp	-1.25413	0.000209258	Y
Gm45927	-1.25399	8.63094e-05	Y
Ikzf5	-1.2539	0.00351179	Y
Kmt2d	-1.25271	0.00470256	Y
Arnt	-1.25237	3.80915e-06	Y
Cep131	-1.25161	0.000195071	Y
Tnrc6a	-1.25105	0.0113854	Y
Prkcq	-1.25093	0.00045433	Y
Tnrc6c	-1.25089	0.00311081	Y
Rps15a	-1.24951	0.00133541	Y
Slc36a1	-1.2488	0.00080379	Y
Cwc22	-1.24603	0.001529	Y
Rpl18a	-1.24469	0.000185523	Y
Acvr2a	-1.24444	0.0381082	Y
Sde2	-1.24405	0.000110778	Y
LOC115489121	-1.24401	0.0165066	Y
Stat5b	-1.24341	0.000161772	Y
Inca1	-1.24337	0.000144495	Y
Rps16	-1.24337	0.000597843	Y
3425401B19Rik	-1.24285	1.95972e-07	N
Zfp275	-1.24254	0.00031468	Y
Ggnbp2	-1.24243	0.000796468	Y
Myo18a	-1.24215	0.00087695	Y
Ppm1k	-1.24213	0.00531678	Y
Farp2	-1.2403	1.84907e-05	Y
Rpl10a	-1.23892	3.97416e-05	Y
Lamp2	-1.23877	0.0018382	Y
Ccdc174	-1.23807	0.00100825	Y
Os9	-1.23759	3.46265e-06	Y
Pbdc1	-1.23676	0.000271114	Y
Snapc4	-1.23674	0.00160625	Y
Clk2	-1.23572	8.57992e-05	Y
Sugp1	-1.23545	0.0011622	Y
Dpep1	-1.23542	0.00171639	N
Rpl17	-1.23508	0.00130444	Y
9530057J20Rik	-1.23411	0.0293528	Y
Dda1	-1.23409	7.04521e-05	Y
Arhgap35	-1.23387	0.000597392	Y
Utp14a	-1.23214	1.27155e-05	Y
Mbtd1	-1.2311	0.0297482	Y
Misp3	-1.23036	0.00739028	Y
Cpsf6	-1.22923	0.0169489	Y
Brd8	-1.22863	0.0012645	Y
Siva1	-1.22843	0.00050931	Y
Ctns	-1.22785	0.000330972	Y
Saa2	-1.2273	0.00078773	N
Clcc1	-1.22728	5.48014e-05	Y
Kmt2e	-1.22714	0.0103012	Y
Inhbb	-1.22638	0.00476937	Y
Tnfrsf19	-1.22619	0.00519734	Y
Sec31a	-1.2255	9.23376e-06	Y
Ftsj3	-1.22457	2.65273e-05	Y
Nr6a1	-1.2245	0.00559631	Y
Klhl7	-1.22367	0.0261878	Y
Tax1bp1	-1.22341	0.00248583	Y
Nsmf	-1.2231	0.00236346	Y
Bmt2	-1.22285	0.0387082	Y
H4c14	-1.22239	0.00581123	Y
Dapk1	-1.22211	0.000374996	Y
Gpatch8	-1.222	0.00120512	Y
Bri3	-1.22118	1.09828e-06	Y
Ptcd1	-1.22094	1.77563e-05	Y
Nfe2l2	-1.22082	0.000350469	Y
Smc5	-1.22033	0.0325936	Y
Ep400	-1.21984	6.73135e-05	Y
Zfp593	-1.21849	1.22396e-05	Y
Ric3	-1.21803	0.000785396	Y
Rin2	-1.21787	0.00308091	Y
Clasrp	-1.2174	0.000282319	Y
Rcl1	-1.21732	5.41339e-07	Y
Rpl10	-1.21715	5.37721e-05	Y
Stt3b	-1.21641	6.36311e-11	Y
Dek	-1.21608	0.0419798	Y
Zfp410	-1.21606	0.0020592	Y
Rbks	-1.21598	0.00296082	Y
Gabarap	-1.21585	0.000174396	Y
Alg1	-1.21543	3.19209e-06	Y
Nmd3	-1.215	0.00378756	Y
Mybbp1a	-1.21423	4.49043e-06	Y
Rb1	-1.21398	0.00119481	Y
Wipi2	-1.21396	3.71714e-05	Y
Skiv2l	-1.21373	2.11976e-05	Y
Ctu2	-1.21209	1.27455e-06	Y
Jmy	-1.212	0.00296496	Y
Cacng1	-1.21199	0.0026456	N
Ppp1r1a	-1.21089	0.00113182	Y
Rps27l	-1.20974	0.00258895	Y
Luc7l2	-1.20961	0.0496309	Y
Pttg1ip	-1.208	4.21562e-05	Y
Son	-1.20303	0.010989	Y
Zc3h3	-1.20298	1.27196e-05	Y
Tle4	-1.20149	0.000172644	Y
Phkg2	-1.20121	0.000313917	Y
Tceanc2	-1.20091	0.000557291	Y
Net1	-1.20091	0.00155478	Y
Sdad1	-1.19965	0.000218628	Y
Tbc1d23	-1.19844	0.00281231	Y
Rnf125	-1.19776	0.0179309	Y
Wdr43	-1.19733	0.00040516	Y
Baiap2l2	-1.19718	0.00039085	Y
Gab1	-1.19696	0.000351548	Y
Ttc38	-1.19644	0.000958743	Y
Psmc2	-1.1964	0.000704734	Y
Ccdc192	-1.1962	2.91157e-05	N
Bin3	-1.19561	0.000103558	Y
Xdh	-1.19531	0.0048658	N
Rps19	-1.19526	0.000738266	Y
Zfpl1	-1.1952	6.6249e-05	Y
Rlf	-1.19488	0.00557905	Y
Washc2	-1.19468	8.35968e-05	Y
Kmt5b	-1.19439	0.00197538	Y
Akap13	-1.19409	0.00477302	Y
Numa1	-1.1938	0.000217867	Y
Atg13	-1.1937	0.000363917	Y
Bckdhb	-1.19224	0.000758715	Y
Srrm2	-1.19219	0.0231466	Y
Pi4k2b	-1.19173	0.00146197	Y
Cnksr3	-1.19144	0.00127061	Y
Setdb2	-1.19038	0.0164651	Y
Slc30a1	-1.19016	0.000707133	Y
Eif2b1	-1.18911	0.000395784	Y
CN725425	-1.18828	0.0318705	Y
Nap1l1	-1.1879	0.000854613	Y
Xrcc3	-1.18779	0.0073099	Y
Syf2	-1.18699	3.63868e-05	Y
LOC115489464	-1.18696	0.0221416	Y
Pdpk1	-1.18656	0.00554039	Y
Map3k2	-1.18632	0.0293651	Y
Kdm4a	-1.1863	4.8545e-05	Y
Med12	-1.18572	0.00779532	Y
Taf9	-1.18528	0.00011673	Y
Fus	-1.18353	1.50364e-06	Y
Csnk1e	-1.18327	3.25837e-05	Y
Tnfrsf23	-1.1832	0.000306383	Y
Cyp1b1	-1.18276	0.00265927	Y
Klhdc8a	-1.18247	0.000103506	Y
Fbxl4	-1.18174	0.00123541	Y
Zfp507	-1.18124	0.000183968	Y
Zfand5	-1.18074	0.00420634	Y
Elmsan1	-1.1791	0.000144919	Y
Tfap4	-1.17864	0.00299912	Y
Peli1	-1.17802	0.00422323	Y
Atf4	-1.17751	1.35116e-06	Y
Zcchc14	-1.17691	9.33954e-06	Y
Sec24a	-1.17603	0.0040434	Y
Cd2ap	-1.17555	0.0393519	Y
Myh14	-1.17548	0.000574046	N
Ick	-1.17467	0.000337885	Y
Usp42	-1.17431	0.000360967	Y
Svep1	-1.1716	0.00835941	Y
Crtc2	-1.17055	2.64828e-05	Y
Rbbp6	-1.17022	0.00793632	Y
Rrp12	-1.16955	0.000466403	Y
Gnptg	-1.16931	2.31113e-05	Y
Golga3	-1.16897	0.000256614	Y
Ppig	-1.16839	0.0455029	Y
Sec31b	-1.16638	0.0163903	Y
Mtmr4	-1.16632	0.000159617	Y
Psma4	-1.16512	0.000572555	Y
Cyren	-1.16479	0.0385458	Y
Cdc40	-1.16439	0.000106879	Y
Capn15	-1.16318	0.0150792	Y
Hnrnpf	-1.1628	6.68994e-05	Y
Lrrc59	-1.16259	1.15986e-05	Y
Rbm39	-1.16245	0.00904684	Y
Max	-1.16201	4.59095e-05	Y
Tbcel	-1.16197	2.07822e-06	Y
Crbn	-1.16122	0.00894891	Y
Fjx1	-1.16073	0.000572609	Y
Otud5	-1.16051	1.78082e-05	Y
Rad52	-1.16015	0.000530439	Y
Jag1	-1.15882	0.00408616	Y
Tut1	-1.15864	2.23534e-05	Y
Tnks	-1.15658	0.000400373	Y
Rnf216	-1.15528	2.23747e-05	Y
Per2	-1.1541	0.00114817	Y
Fam219a	-1.15337	1.85595e-05	Y
Slc17a5	-1.15265	0.000863039	Y
Pik3r1	-1.15236	0.0124044	Y
Cbs	-1.15169	0.0121878	Y
Mylk2	-1.15151	0.000250628	N
Pde8a	-1.15111	8.25353e-05	Y
Rbm48	-1.15013	0.00306871	Y
Rpl13a	-1.1499	0.000146584	Y
Nat9	-1.14818	0.000160689	Y
Piwil2	-1.14781	0.0123899	N
Ddx20	-1.14684	2.13597e-05	Y
Nktr	-1.14683	0.029884	Y
Nol3	-1.14498	0.00011778	Y
Avl9	-1.14479	0.0113134	Y
Lpin2	-1.14471	1.40444e-06	Y
Psmc3	-1.14363	0.000445274	Y
Cdkn1b	-1.14352	0.0010217	Y
Slit3	-1.14299	0.00354682	Y
Txnl1	-1.14288	0.000960383	Y
Crebbp	-1.14267	0.00132511	Y
Ssu72	-1.1424	8.46222e-05	Y
Eif1a	-1.14208	0.00179702	Y
Rell1	-1.14127	7.75655e-06	Y
Prrc2c	-1.14126	0.0121878	Y
Pan3	-1.14122	0.00564016	Y
Cyp1a1	-1.14086	0.00196412	Y
Zc3h4	-1.14003	3.07804e-06	Y
Rnf38	-1.13999	0.00315325	Y
Rnf103	-1.13997	0.00479804	Y
Zfp949	-1.1396	0.0048833	Y
Prpf6	-1.13857	6.02801e-05	Y
Col20a1	-1.13838	0.0123112	N
Akirin2	-1.13734	0.00169333	Y
Brd4	-1.1366	0.000100379	Y
Sun1	-1.13655	0.000489121	Y
Kdm5a	-1.13617	0.00522313	Y
Hipk1	-1.13596	0.0011059	Y
Pip4p1	-1.13584	6.15768e-05	Y
Rpl27	-1.13476	0.000275211	Y
Tjap1	-1.13438	3.24406e-05	Y
Clca3a1	-1.13388	0.00874466	N
Scn7a	-1.13374	0.00405483	N
Zfp653	-1.13316	2.22837e-05	Y
Rab40c	-1.1324	1.56865e-06	Y
Rnf138	-1.13187	0.0158508	Y
Cipc	-1.13175	0.00142743	Y
Larp4	-1.13168	0.0441781	Y
Wdr31	-1.13007	0.0257608	Y
Reep3	-1.12946	0.00372187	Y
Foxq1	-1.12866	1.00351e-05	Y
Plxna2	-1.12717	0.00115109	Y
Aacs	-1.12617	0.0196756	Y
Zranb2	-1.12564	0.0477988	Y
Gnl2	-1.12532	0.00197924	Y
Prkd3	-1.12521	0.00268541	Y
Zfp784	-1.12501	0.00141418	Y
Vps37a	-1.12474	0.0291877	Y
Aph1c	-1.12416	6.70749e-05	Y
Amot	-1.12317	0.0447535	Y
Als2	-1.12269	0.000334023	Y
Slc20a2	-1.1218	1.43312e-07	Y
Ube2j1	-1.12113	0.000631831	Y
Pold4	-1.12088	0.000516976	Y
Tex30	-1.12062	0.011004	Y
Nrf1	-1.12023	1.60742e-05	Y
Dhx37	-1.11976	0.000108453	Y
Acbd3	-1.11918	0.000248197	Y
Ube2g1	-1.1184	0.0134813	Y
Llph	-1.11784	0.000900725	Y
Epc1	-1.11675	1.3641e-05	Y
Gigyf2	-1.11661	0.00468836	Y
Habp2	-1.11638	0.0140676	N
Atp6v1a	-1.11625	0.00233196	Y
Naglu	-1.11526	2.08097e-05	Y
Tpr	-1.11489	0.0328706	Y
Fxr2	-1.11486	0.000514724	Y
Tmem183a	-1.11425	0.00143277	Y
Kdm5c	-1.11324	0.00021963	Y
Cpsf7	-1.11286	0.00150251	Y
Bola2	-1.11275	0.000205697	Y
Ddt	-1.11264	1.57193e-05	Y
Gatad2b	-1.11257	0.000226313	Y
Rpl3	-1.11238	0.000179739	Y
Eps8l1	-1.11234	0.00145798	Y
Mks1	-1.11221	0.0025625	Y
Uggt1	-1.11179	3.82721e-08	Y
Kri1	-1.11166	8.9481e-05	Y
Alkal2	-1.11077	0.000178901	Y
Tent5a	-1.11069	0.000481868	Y
Anks3	-1.11054	3.50214e-05	Y
Map1lc3a	-1.11038	0.000180053	Y
Bmp2k	-1.11013	0.0150129	Y
Srsf5	-1.10993	0.00403157	Y
Lrrc47	-1.10873	0.000158832	Y
Golga4	-1.10752	0.00626388	Y
Hdac5	-1.10747	1.17683e-05	Y
Rhebl1	-1.10718	0.00336496	Y
Ddx17	-1.10715	0.0392578	Y
Zxdc	-1.1052	8.49496e-05	Y
Snrpb2	-1.10476	0.00154545	Y
Psmb3	-1.10443	4.35805e-06	Y
Setd1a	-1.10413	3.00483e-06	Y
Nhlrc3	-1.10407	8.92284e-07	Y
Zbed6	-1.10404	0.0284002	Y
2410002F23Rik	-1.10398	0.000530089	Y
Ino80	-1.10315	0.00191396	Y
Atp11c	-1.10269	0.0254911	Y
Sf1	-1.10259	5.71632e-05	Y
Ppil4	-1.10253	0.0259965	Y
Cdh15	-1.10054	0.000573973	Y
Khdc4	-1.10027	0.00281354	Y
Uri1	-1.09984	0.00305485	Y
Dis3	-1.09932	0.000136122	Y
Mbd6	-1.09921	8.6065e-05	Y
Braf	-1.09838	0.021516	Y
Pnpla2	-1.09773	0.00103235	Y
Pcdhga3	-1.09752	0.000540944	Y
Rpl24	-1.09713	0.000836045	Y
Cdc42bpb	-1.09653	0.00386453	Y
Dbt	-1.09625	0.00390289	Y
Dhx15	-1.09612	0.000254836	Y
Tmem189	-1.0955	2.36524e-05	Y
Zfp775	-1.09523	1.59499e-05	Y
Gpalpp1	-1.09439	0.0005545	Y
Eif3j1	-1.09424	0.0204057	Y
Sh2d6	-1.09353	0.0323579	N
Eif4g3	-1.09234	0.000606863	Y
Jade1	-1.09195	0.0314266	Y
Fbxo6	-1.09193	4.135e-05	Y
Akap8l	-1.09138	0.000215361	Y
Dgkh	-1.09087	0.0204506	Y
Tns3	-1.09066	1.53888e-05	Y
Epc2	-1.08952	0.00615681	Y
Nsmce4a	-1.08945	3.10043e-05	Y
Ntn1	-1.0894	0.00465682	Y
Tacc2	-1.08845	0.00719673	Y
Sestd1	-1.08609	0.00503407	Y
Kdm3b	-1.08607	4.87732e-05	Y
Ahcy	-1.0855	2.49916e-05	Y
Pigm	-1.08547	0.0174418	Y
Morc2a	-1.08446	0.000324118	Y
Sema3g	-1.08426	0.0028599	N
Hnrnpa1	-1.08422	5.17953e-05	Y
Otud7b	-1.08415	0.000987456	Y
Ddx24	-1.08386	8.8255e-05	Y
Rpl30	-1.08378	0.000742121	Y
Plekhm2	-1.08378	0.000383651	Y
Ice1	-1.08322	0.00999919	Y
Hip1	-1.08287	0.00185011	Y
Nt5c3	-1.08274	0.00362296	Y
Dpm1	-1.08271	0.000953621	Y
BC005561	-1.08257	0.0376615	Y
Fndc3a	-1.08253	0.00861788	Y
Ubfd1	-1.08245	0.00011789	Y
H13	-1.08232	3.45166e-06	Y
Cd99	-1.08207	0.0399242	Y
Nradd	-1.08172	0.00029742	Y
Ece1	-1.08168	2.05267e-07	Y
Hspb7	-1.08161	0.0149338	N
Vgll4	-1.08059	0.00219379	Y
Pes1	-1.08011	0.000240089	Y
Gclc	-1.07966	0.000636892	Y
Sned1	-1.07916	0.0118748	Y
Vsig4	-1.07887	0.00690617	N
Sec63	-1.07863	0.0032134	Y
Fubp1	-1.07663	0.00283744	Y
Tiparp	-1.07641	0.0428383	Y
Cd3eap	-1.07522	0.000206678	Y
Cnot6l	-1.07483	0.0321588	Y
Cped1	-1.07474	0.013063	Y
Plpbp	-1.07315	0.000964548	Y
Vps16	-1.07298	5.09363e-05	Y
Bcdin3d	-1.07256	0.00485129	Y
Prpf4b	-1.07234	0.0437192	Y
LOC115489126	-1.07232	0.0412057	Y
Jaml	-1.07199	0.0106687	Y
Map3k14	-1.07138	0.00469638	Y
Ankrd54	-1.07113	7.18961e-05	Y
Htra1	-1.07099	0.00267785	Y
Sptssa	-1.07077	0.00144838	Y
Clint1	-1.07015	5.75067e-05	Y
Suv39h1	-1.06947	5.98246e-05	Y
Tbk1	-1.0688	0.000766429	Y
Rplp2	-1.06857	0.000107007	Y
Bag5	-1.06852	2.90778e-05	Y
Eif1	-1.06825	0.000168328	Y
Myo5a	-1.06811	0.0129839	Y
Brms1	-1.06778	0.000172279	Y
Dtnbp1	-1.0673	0.000130177	Y
Mcrip1	-1.06685	0.000126169	Y
Psma2	-1.06675	9.273e-05	Y
Shld3	-1.06595	0.00847204	Y
Mphosph10	-1.06567	0.00726245	Y
Med10	-1.06445	0.000644269	Y
Zscan12	-1.06434	3.77674e-05	Y
Lin54	-1.06392	0.00231573	Y
Psmb1	-1.06364	0.000190692	Y
Psmc6	-1.06343	0.00829177	Y
Irak3	-1.06262	0.00474146	Y
Zfp617	-1.06238	0.0334559	Y
Kif28	-1.06228	0.000743876	N
Sfswap	-1.06202	0.000388167	Y
Arl8b	-1.06164	0.0026871	Y
Myo1e	-1.0615	0.000765203	Y
Use1	-1.06033	1.39494e-05	Y
Gmeb2	-1.06018	0.0023831	Y
Nom1	-1.06009	2.50382e-06	Y
Brf1	-1.05994	0.00234372	Y
Fbrs	-1.05948	7.05727e-05	Y
Btf3	-1.05901	0.000424161	Y
Psmc1	-1.05894	0.000221411	Y
Zfp524	-1.05815	0.000148693	Y
Supt5	-1.05805	3.09784e-05	Y
9530068E07Rik	-1.05794	1.45483e-06	Y
Eif3e	-1.05758	0.00186424	Y
Tnpo1	-1.0572	0.0156325	Y
Mxd1	-1.05515	0.000670549	Y
Jup	-1.05423	2.64637e-05	Y
Dcaf10	-1.05397	0.000424791	Y
Utp11	-1.053	0.00492089	Y
Zfp318	-1.05294	0.000616435	Y
Arfgef2	-1.0522	0.000539287	Y
Spice1	-1.05152	0.000341824	Y
Ddx18	-1.05137	6.06869e-06	Y
Snrnp200	-1.05136	1.92079e-05	Y
Cyp4f13	-1.05099	0.00567411	Y
Zscan21	-1.05095	0.000110762	Y
Pnisr	-1.05074	0.0386388	Y
2900026A02Rik	-1.05056	0.0108054	Y
Fam13b	-1.05041	0.0113977	Y
Bmpr1b	-1.05033	0.00645224	Y
Snx8	-1.04884	0.000441279	Y
Rprd1b	-1.04842	5.05723e-05	Y
Prodh	-1.04788	4.57297e-05	Y
Sympk	-1.04597	7.75622e-05	Y
Hnrnpk	-1.04558	0.00165728	Y
Rprd2	-1.04546	0.000525042	Y
Ap3d1	-1.04501	1.35771e-05	Y
Ubald1	-1.04484	9.93479e-05	Y
Ap3b1	-1.04435	1.53319e-06	Y
Zfp518a	-1.04425	0.0392149	Y
Cul1	-1.04408	0.000534966	Y
Olfr920	-1.0436	0.0316877	N
Ahnak	-1.04268	0.00018988	Y
Ppp1r12a	-1.04262	0.0252897	Y
Ptpn14	-1.04104	3.69125e-05	Y
Pcf11	-1.04089	0.0378482	Y
Serinc1	-1.03954	0.000825539	Y
Ttc33	-1.03924	0.000733634	Y
Rps5	-1.03909	0.000212462	Y
Polr1b	-1.03853	1.59103e-06	Y
Ing2	-1.03835	0.000731026	Y
Csnk2a2	-1.0377	8.67442e-07	Y
Lemd2	-1.03737	0.000126732	Y
Thrap3	-1.03724	2.15047e-05	Y
Ube4b	-1.03632	0.000202503	Y
Cdk20	-1.03603	0.000641431	Y
Ankrd10	-1.03594	0.00614908	Y
Ing5	-1.03584	9.4549e-07	Y
Zfp113	-1.03544	0.00346864	Y
Mrpl32	-1.03213	0.00239151	Y
Dst	-1.03212	0.0283983	Y
Smad4	-1.03158	0.000320686	Y
Tmem38b	-1.03082	4.98148e-06	Y
Trp63	-1.03059	0.000587912	N
Rpl7a	-1.0298	8.9516e-05	Y
Ehd3	-1.02924	0.00496633	Y
Atf7ip	-1.0289	0.00145622	Y
Zbtb44	-1.02877	0.00512979	Y
Mroh1	-1.02847	1.99665e-05	Y
Zfp609	-1.028	1.31672e-07	Y
Pde4d	-1.02784	0.000676113	Y
Kirrel	-1.0277	0.00856572	Y
Cct2	-1.02721	1.30659e-05	Y
Mcl1	-1.02642	0.000212648	Y
Cfap53	-1.02627	0.00267936	N
Mast1	-1.02515	0.00370879	Y
Prr14	-1.0249	7.02107e-05	Y
2210408I21Rik	-1.02439	0.00369394	Y
Wnk2	-1.02429	0.000494738	Y
Rab11fip2	-1.02417	0.0153961	Y
Mex3d	-1.02385	6.70451e-05	Y
Impact	-1.02328	0.00511845	Y
Uimc1	-1.02289	0.00558815	Y
Dync1h1	-1.02278	0.000128692	Y
Itprid2	-1.02201	0.0201643	Y
Taf7	-1.02153	0.00350904	Y
Ppp6r3	-1.02136	0.0031804	Y
Rpl14	-1.02101	0.000243257	Y
Snw1	-1.02008	0.000145492	Y
LOC105244208	-1.01929	8.23872e-05	Y
Zfp26	-1.01926	0.0123245	Y
Psma6	-1.01886	5.31392e-05	Y
Gins1	-1.01864	0.000521009	Y
Terf1	-1.01822	0.0202069	Y
Ppfibp2	-1.01795	0.00407214	Y
Gng2	-1.01772	8.83828e-05	Y
Ackr1	-1.01677	0.0254825	N
Tnrc6b	-1.01674	0.0136573	Y
Sec61g	-1.01623	0.00718032	Y
Sap30	-1.01601	0.00100218	Y
Ncl	-1.01573	0.00581828	Y
Svil	-1.01462	0.0050057	Y
Copb2	-1.01461	0.000375264	Y
4933440N22Rik	-1.01433	0.00558054	Y
Pcdhgb7	-1.01429	0.000173311	N
Il31ra	-1.01387	0.00592494	N
Plekha5	-1.01358	0.000577891	Y
Eif4a1	-1.01324	2.00862e-06	Y
Fau	-1.01261	7.9808e-05	Y
Rps12	-1.01233	0.00127511	Y
Dsn1	-1.01216	0.000621363	Y
Smyd4	-1.01135	1.91267e-05	Y
Cab39	-1.01135	0.0164843	Y
C1qbp	-1.01051	7.50254e-05	Y
Cblb	-1.0102	0.00217576	Y
Zbtb43	-1.00995	0.00362234	Y
Xpo4	-1.00925	0.00122443	Y
Zfp212	-1.0092	1.74677e-05	Y
Hnrnpa3	-1.00885	0.013196	Y
Setd1b	-1.00861	0.000264078	Y
Baz2b	-1.00849	0.00913482	Y
Rffl	-1.00844	0.00014543	Y
H2afj	-1.00835	1.99532e-05	Y
St8sia6	-1.00644	0.0151431	Y
Wapl	-1.00604	0.0287898	Y
Smndc1	-1.00551	0.000376413	Y
Las1l	-1.00521	0.000268628	Y
Hnrnpu	-1.00502	0.00563426	Y
Zfp871	-1.00448	0.0331891	Y
Pdcd11	-1.00401	0.00194578	Y
Mxd4	-1.00329	3.66036e-05	Y
Rps23	-1.00275	0.000251961	Y
Ankhd1	-1.00182	0.0140791	Y
Hsd17b10	-1.0009	1.5907e-06	Y
Psmb4	-1.00056	7.63419e-05	Y
Heca	-1.00048	0.00524409	Y
Cdkn2aipnl	-1.00029	0.000195147	Y
Ehbp1l1	1.00025	4.05008e-05	Y
Ly6e	1.00031	0.0133462	Y
Cox11	1.00076	9.90754e-06	Y
4833439L19Rik	1.003	0.000155873	Y
Lgals3bp	1.0031	0.0150944	N
Tarsl2	1.00321	1.28126e-05	Y
Bpnt1	1.00335	0.00338629	Y
Naaa	1.00349	0.0345053	Y
Serpinb1a	1.0044	0.0382557	N
Smpd1	1.00491	0.000491	Y
Sdha	1.00614	0.000487206	Y
Tgtp2	1.00662	0.013859	N
Pcolce	1.00684	0.00110364	Y
Tirap	1.00737	0.000246158	Y
Lman2l	1.00839	0.00141367	Y
Pycrl	1.00965	0.00183104	Y
Inka1	1.01047	0.020487	Y
Vegfa	1.01152	2.8271e-05	Y
Rnf11	1.01304	3.04395e-05	Y
Tm4sf1	1.01595	0.0219557	N
Ndufb2	1.01616	0.000111713	Y
Slc2a3	1.01738	0.000609652	Y
Arhgap4	1.01883	0.0277466	N
Cbx8	1.01978	0.00031447	Y
Akap6	1.01998	5.05185e-05	N
Plec	1.02032	0.000361481	N
Igfals	1.02106	0.0070032	N
Pecr	1.02393	0.0109344	Y
Ttc7	1.02459	0.00101281	Y
Rnpep	1.02628	0.00201654	Y
Klrd1	1.02776	0.0346684	N
Atp5a1	1.0278	0.000234298	Y
Azin1	1.02957	0.00140101	Y
Sirpb1c	1.02999	0.0388864	N
Nts	1.03047	0.0250664	N
Gng11	1.03127	0.00204262	Y
Aldh4a1	1.03162	0.000287065	Y
Anxa2	1.03177	0.00494185	Y
Dusp3	1.03277	0.000153843	N
Ggct	1.03314	0.00102986	Y
Pak1	1.03404	0.00104372	Y
Angptl4	1.03554	0.00529602	Y
Tcf15	1.03559	0.000384113	Y
AB124611	1.03578	0.0332079	N
Rab40b	1.03749	0.000171369	Y
Epm2a	1.03787	0.00112369	Y
Larp7	1.03832	0.000365293	Y
Itgal	1.03945	0.0384248	N
Ms4a7	1.03957	0.0406041	N
Dok4	1.04108	0.00121884	N
Aktip	1.04154	5.03904e-05	Y
Wdr83os	1.04176	0.000548538	Y
Bcl2l12	1.04177	0.000120652	N
Rtl8b	1.04213	0.00119384	N
Rnf157	1.04256	0.000111276	Y
Serpinb6b	1.04303	0.00747223	Y
Gm32280	1.04321	0.00861549	N
Pfn1	1.04334	0.00305187	Y
Dact2	1.04402	0.000169965	Y
Efr3b	1.04502	9.52096e-05	Y
Srek1ip1	1.04521	0.000108846	Y
Ttyh2	1.04531	0.00188991	Y
Synpo2l	1.04541	0.00014606	N
Ccdc25	1.04614	0.000119338	Y
Bphl	1.04646	0.00346105	Y
Vamp1	1.04711	0.00159159	Y
Bcam	1.04735	0.000186378	Y
Ccdc28b	1.04785	0.000334514	Y
Nck2	1.04908	0.000821287	Y
Sars2	1.0515	0.000470649	Y
Il33	1.05395	0.0227972	N
S100a11	1.05439	0.0182632	Y
Tsen34	1.05503	0.00167219	Y
Alg2	1.05517	0.000431428	Y
Uqcrc2	1.05533	0.000133645	Y
Oaz2	1.05572	0.000785682	Y
Myo1f	1.05658	0.0295037	N
Cav1	1.05673	0.00409218	Y
Chchd10	1.0604	8.97563e-05	N
Bckdk	1.06065	0.000386672	Y
Acsl1	1.06079	0.0026837	Y
Dok2	1.06208	0.0240841	N
Lrp2bp	1.06251	0.00269999	Y
Ptprs	1.06324	1.61079e-05	Y
Cd22	1.06347	0.047731	N
Ptdss1	1.06388	0.000639066	Y
Glipr2	1.06413	0.0368967	Y
Cd4	1.06485	0.049912	N
Mdga1	1.06492	8.541e-05	Y
Smarca1	1.06504	0.000152146	Y
Slc25a39	1.0654	0.00212998	Y
Hs3st5	1.0655	0.00309412	Y
Praf2	1.06609	0.000394888	Y
Setmar	1.06634	0.00016907	Y
Pmpcb	1.06642	0.000312519	Y
Creld1	1.06698	0.000436143	Y
Slfn4	1.06777	0.0240831	N
Smap2	1.0683	0.00606803	Y
Alg3	1.06834	5.71096e-05	Y
Gbp10	1.07024	0.00931987	N
Pdhx	1.07067	4.13134e-05	Y
Midn	1.0718	0.00173285	Y
Tmem255b	1.07215	0.00018049	N
Mlip	1.07381	0.000249134	N
Mpi	1.07403	0.00027832	Y
Sparc	1.07407	0.000727776	Y
Hddc2	1.07523	0.000146992	Y
Tgfb1	1.07527	0.0265958	Y
Inpp5j	1.07626	0.000566715	N
Ckm	1.07636	4.75381e-05	N
Pwwp3b	1.07638	5.2077e-05	Y
Ddah1	1.07646	0.0104348	Y
Atp5j	1.07819	3.14549e-05	Y
Myadm	1.0783	0.00161242	Y
Cdkn2b	1.07845	0.0021643	Y
Ccr5	1.07912	0.0200768	N
Ppdpf	1.08257	0.00204849	Y
Pitx2	1.08303	0.0110166	Y
Pycr1	1.08309	0.000145523	Y
Ppp2r3a	1.08332	3.51943e-05	N
Ankrd23	1.08345	0.00396439	N
Sdhd	1.08418	0.000122766	Y
Them6	1.08442	0.000552997	Y
Entpd4b	1.08533	1.3503e-05	N
Mmp23	1.0863	0.000689454	Y
Slc25a19	1.08735	0.00243562	Y
Ndufc1	1.08743	2.54282e-05	Y
Ptp4a2	1.08793	2.35661e-05	Y
Narf	1.08801	1.10598e-05	Y
Ergic1	1.08907	0.00104815	N
Rhbdl3	1.08939	3.5437e-05	Y
Hck	1.09067	0.0446179	Y
Trim35	1.09098	0.0004648	Y
Rpia	1.09182	0.00192367	Y
Il18	1.09298	0.0285269	N
Tafa3	1.09326	0.000333855	Y
Hadhb	1.09369	0.000528726	Y
Casp12	1.09621	4.14127e-07	N
Palmd	1.09665	0.000452698	Y
Ndufb8	1.09729	0.00013358	Y
Tmem94	1.09854	0.00012017	Y
Sms	1.09857	1.38871e-06	Y
Nr4a3	1.09905	0.00150281	Y
Hemk1	1.09921	0.000153407	Y
Mgmt	1.09992	0.000736875	Y
Vegfb	1.10052	0.000247606	Y
Rab29	1.10084	0.0059439	Y
Fahd2a	1.10104	0.000767033	Y
Ctdnep1	1.10175	0.000405783	Y
Pgap2	1.10238	0.000221392	Y
Acta2	1.10257	0.00151592	N
Parp1	1.10373	0.000265039	Y
Dnase1l3	1.10397	0.0451898	N
Gmpr	1.10731	0.000174518	Y
Ostc	1.10872	0.00163267	Y
Zfp973	1.10902	0.000897101	N
Crip3	1.10912	0.0160938	N
Pdss1	1.11042	4.69196e-05	Y
Ormdl1	1.11104	0.000262988	Y
Cd247	1.11315	0.00552596	N
Sash3	1.11349	0.0406292	N
Adamtsl5	1.11423	6.19211e-05	Y
Dhrs1	1.11489	0.000183858	Y
Cpq	1.11517	0.013042	N
Osbpl6	1.11556	1.15278e-05	Y
Lrrc25	1.11621	0.0355894	N
Coa7	1.11636	0.000123425	Y
Dnaja1	1.11669	0.0114168	Y
Mrpl45	1.11719	0.000104775	Y
Polh	1.11727	4.45297e-05	Y
Nek6	1.11747	4.21877e-06	Y
Ndufa8	1.11784	0.000173785	Y
Cd8b1	1.11793	0.0311945	N
Dagla	1.11884	9.31865e-06	Y
Ppp1r14a	1.11925	0.0121442	Y
Mif4gd	1.11926	0.00194851	Y
D2hgdh	1.11979	7.743e-05	Y
Cd24a	1.1209	1.41273e-05	Y
Ndufc2	1.12189	0.000199259	Y
Mybpc2	1.12209	0.00136496	N
Pdia4	1.12247	0.0262965	Y
P2ry13	1.12299	0.0445689	N
Cd27	1.12319	8.7796e-05	N
Klhl31	1.12323	1.67362e-08	N
Phtf2	1.12447	0.000152329	Y
Camk1	1.12514	0.0012853	Y
Hdhd2	1.12671	0.000148605	Y
Sdr39u1	1.12841	0.000173913	Y
S1pr3	1.12841	1.312e-05	Y
Hr	1.12898	6.68726e-05	Y
Egln1	1.13026	6.28767e-05	Y
Tmsb4x	1.132	0.00889269	Y
Inppl1	1.13366	3.85517e-05	Y
Rps6ka1	1.13393	0.00881234	Y
Unc45b	1.13677	0.000340665	N
Gm42102	1.13791	0.000125481	N
Cacng6	1.13807	0.000199508	N
Ndufa13	1.13977	0.000385033	Y
Neurl1a	1.143	0.000156381	Y
Rtl8a	1.14456	0.00251743	Y
Slc9a3r2	1.14587	0.00168324	Y
Ccnd1	1.14589	0.0106048	Y
Fxyd6	1.14615	0.0028469	Y
Csf3r	1.1469	0.0266587	N
Nudt7	1.14845	0.00226918	Y
Ufsp1	1.14956	0.00057231	Y
Srf	1.15013	0.000243938	Y
Galnt17	1.15024	0.000387184	Y
Lingo3	1.15061	0.00248651	Y
Otub2	1.15132	0.000650457	Y
Mrpl19	1.15225	2.93032e-05	Y
Orai1	1.15608	0.000519555	Y
Mrpl46	1.15644	0.000162032	Y
Tmem132b	1.15724	3.6443e-05	Y
Lyrm7	1.16042	3.69653e-05	Y
Tspan3	1.16145	0.000356004	Y
Asb15	1.1621	6.0908e-06	Y
Cdk19	1.16564	1.14624e-06	Y
Sorl1	1.16621	7.31485e-05	Y
Srpk3	1.16662	0.00045975	N
Mmp9	1.16733	0.0229516	N
Irx5	1.16773	0.00372969	Y
Ctf1	1.16776	0.00206657	Y
Ntf5	1.16808	0.000476142	Y
Tiam1	1.16964	8.32513e-05	Y
Tle5	1.17024	0.000274364	Y
Ano5	1.17077	6.81615e-06	Y
Timmdc1	1.17121	0.000331813	Y
Lgals1	1.17182	0.00120193	Y
Coq3	1.17206	0.000217305	Y
Tnfsf10	1.17291	0.000691441	N
Ifi35	1.17421	0.000255534	Y
Tmem8b	1.1749	8.20293e-06	Y
Ston2	1.17499	6.058e-07	N
Slc25a15	1.1758	0.000504825	Y
Smtn	1.1785	0.000278543	Y
Cdnf	1.17894	1.97589e-06	Y
Ppil1	1.17916	0.000689995	Y
Meox1	1.1795	0.0114492	N
Mrps11	1.17952	0.00018113	Y
Miga2	1.18017	0.00273065	Y
Hsdl2	1.18026	0.000688539	Y
Ifi209	1.18029	0.0482285	N
Apobec2	1.18044	0.00728546	N
Fgf23	1.18078	0.0377693	N
Pdha1	1.18213	0.000205062	Y
Prkaca	1.18354	0.000528917	Y
Abhd11	1.18439	0.000101288	Y
Nudt15	1.18521	5.19647e-05	N
Ahsa2	1.18573	0.000444353	Y
Ctnna3	1.18583	3.78317e-05	Y
Cd3e	1.18587	0.0419941	N
Klhl23	1.18689	8.36547e-05	Y
Pomgnt2	1.18689	0.000537304	Y
Wls	1.18764	0.000825238	Y
Alpl	1.18835	0.000611192	Y
Ccr2	1.18846	0.0275378	N
Lrpprc	1.18861	1.75955e-05	Y
Gzma	1.18903	0.0304835	N
Coa5	1.19323	0.000415241	Y
Rmnd1	1.19328	0.00026468	Y
Hfe	1.19364	0.000178185	Y
Fam173a	1.19468	0.000427731	Y
Fgr	1.19586	0.0433753	N
Cxxc5	1.19615	0.00920522	Y
Btbd6	1.19641	9.49949e-05	Y
Jpt1	1.19644	0.000855187	Y
Cs	1.19686	0.000202445	Y
Wnt9a	1.1982	1.36309e-05	Y
Cdh4	1.19881	4.86618e-05	Y
Oplah	1.19926	0.000617158	Y
Emp3	1.19949	0.0192991	Y
Rpl3l	1.20273	5.22806e-05	N
Hrc	1.20431	0.000291145	N
Khdrbs3	1.20442	0.0015347	Y
Palld	1.20717	0.000152015	N
Tbc1d10c	1.20765	0.0110655	N
Nexn	1.20957	0.000192507	Y
Igtp	1.21158	0.00376252	Y
Alkbh4	1.21177	6.71668e-05	N
Rnf5	1.21322	0.000794516	Y
Mipep	1.2138	0.000297968	Y
Klhl34	1.21636	3.36036e-05	N
Cacnb1	1.21672	0.000347894	Y
Mlf1	1.21676	0.000589673	Y
Dusp14	1.2226	0.000162773	Y
Ripor2	1.22284	0.00047866	N
Stbd1	1.22394	0.0016826	Y
Fbxo40	1.22397	5.29134e-05	N
Rab3a	1.22403	0.00135917	Y
Fn1	1.22471	0.00218819	Y
H3c14	1.2256	0.00354083	N
Msrb2	1.22751	0.000347453	Y
Itgb7	1.23023	0.0320436	N
2610507B11Rik	1.23067	8.19072e-05	Y
Cpt1b	1.23193	6.36354e-05	N
Ppif	1.23227	9.89009e-05	Y
Tmc7	1.23282	0.000182126	Y
Car3	1.23478	0.0359504	Y
Sdhc	1.23586	0.000279477	Y
Mlec	1.23643	0.000290073	Y
Ifngr2	1.23786	0.00135712	Y
Vdac1	1.23917	0.00011623	Y
Aldh9a1	1.24044	0.00121133	Y
Ahdc1	1.24053	0.00210423	Y
Snx20	1.24076	0.0475061	N
Mrpl28	1.24182	0.000351543	Y
Crlf1	1.24275	7.20896e-05	Y
Pygm	1.24497	1.3643e-05	N
Serinc2	1.24539	0.000165747	Y
Map7d1	1.2468	4.53414e-05	Y
Rassf3	1.24695	0.0020682	Y
Gpam	1.25114	0.0036744	N
Dipk1a	1.25126	6.96248e-05	Y
Dnajc27	1.25238	1.93392e-05	Y
Slc29a2	1.25302	0.000292388	Y
Glb1l2	1.25329	0.0381713	Y
Vcam1	1.25401	0.0445223	Y
Aldh18a1	1.25499	0.000134753	Y
Tigd4	1.25536	0.000906165	N
Mad2l1bp	1.25664	2.87438e-06	Y
Gimap4	1.25966	0.00955094	N
Shisa2	1.26033	0.00018261	Y
Smad3	1.26086	4.77976e-05	Y
Tspan13	1.26094	0.000386149	Y
Nqo2	1.26186	3.45675e-05	Y
Cd209g	1.26289	0.00403675	N
Fscn1	1.26401	0.00207216	Y
Trib2	1.2644	0.000167152	Y
Riox2	1.26496	4.20509e-05	Y
Gpc1	1.26572	0.000685704	N
Zranb3	1.26621	0.000177367	Y
D1Ertd622e	1.26769	2.84369e-06	Y
Nppc	1.2719	4.27744e-05	Y
Pla1a	1.27488	3.17522e-07	N
Fopnl	1.27571	0.000119937	Y
Bst2	1.27638	0.0112068	Y
Prima1	1.2779	9.41877e-05	Y
Rarb	1.27826	2.44124e-06	N
Fzd9	1.27861	0.0021436	Y
Tmsb10	1.27894	0.022635	Y
Slc25a11	1.27961	0.000227833	Y
Smco4	1.28266	0.00673948	Y
Cfb	1.28281	0.0327527	N
Oaf	1.28422	0.00060953	Y
Podxl2	1.28424	0.000326362	Y
Phkb	1.28749	4.67612e-06	Y
Mief2	1.28797	1.32623e-05	Y
Angpt1	1.28802	0.000475652	Y
Adi1	1.28926	9.18827e-06	Y
Pltp	1.29199	0.00759241	Y
Agl	1.29222	3.603e-05	Y
1110002E22Rik	1.29443	0.000181717	N
Neto2	1.29634	3.13259e-05	Y
Pdzd7	1.29813	6.53464e-06	N
Cpt2	1.29829	0.00142114	Y
Oas1a	1.29911	0.0130186	N
Nudt1	1.30147	0.000496442	N
Irf7	1.30156	0.0105408	Y
Dnajb4	1.302	0.000125887	Y
Pomk	1.30215	0.000567801	Y
Sobp	1.30554	2.52831e-05	Y
Ccdc69	1.30778	0.00354951	Y
Dnajb5	1.30947	1.10883e-05	Y
Clybl	1.31037	0.000652454	Y
Ovol1	1.31086	1.73444e-05	Y
Ndufaf1	1.31262	5.87162e-05	Y
Gm15816	1.31326	0.000828364	N
Ldhb	1.31449	0.00222486	Y
Plaat3	1.3151	0.000711353	Y
D430041D05Rik	1.32011	0.0014053	Y
Carns1	1.32106	9.96546e-05	N
Kptn	1.32147	0.000132817	Y
Wfdc1	1.32263	1.07552e-05	N
Isoc1	1.32418	0.000614386	Y
Stat1	1.3276	0.000757403	Y
Tubd1	1.33135	5.48181e-05	Y
Endog	1.33195	0.000110153	Y
Scn1b	1.33241	0.000268964	Y
Gm9733	1.33424	0.00480485	N
Slamf9	1.33464	0.0405345	N
Psd3	1.33549	4.49657e-05	N
Vpreb3	1.33554	0.0385097	N
Mcemp1	1.33617	0.0275083	N
Bcs1l	1.33624	0.000175232	Y
Pnpo	1.33739	0.000589781	Y
Trak1	1.33956	2.07382e-05	N
Lbx1	1.34016	0.000176472	Y
Sema4d	1.34329	4.80286e-05	Y
Fgf1	1.34358	0.000153818	N
Mpnd	1.34367	0.00032748	Y
Fam189b	1.34432	1.19364e-05	Y
Nceh1	1.34485	0.000177182	Y
Mrtfa	1.34671	4.10861e-05	N
Pdlim7	1.34868	2.37408e-05	Y
Arhgdib	1.35119	0.0291025	N
Ly86	1.35234	0.0211393	N
Rcn3	1.35514	0.00066372	Y
Cd300ld4	1.35762	0.0223905	N
Mrm2	1.36026	2.1384e-05	Y
Fgfbp1	1.36155	0.00267501	N
Tlr5	1.36409	7.44935e-06	Y
Sspn	1.36412	3.93461e-05	Y
Ptgr2	1.36459	3.76652e-05	Y
Mgl2	1.36847	0.00835557	N
Cd209a	1.36886	0.00578231	N
Lrrfip1	1.36971	2.04988e-06	Y
H2-DMb1	1.36995	0.0299041	N
P4ha1	1.37203	0.00140275	Y
5730409E04Rik	1.37535	0.00050857	Y
Cmbl	1.37585	7.49315e-05	N
Col6a1	1.37667	0.000265414	Y
Psme1	1.37705	0.000399459	Y
Acads	1.37826	0.000365571	Y
Akr1e1	1.38133	0.00102642	Y
Sec14l5	1.3818	2.20889e-06	Y
Suclg1	1.3821	0.000107799	Y
Faap100	1.38341	3.22151e-06	Y
Cd72	1.38374	0.0267234	N
H2-Ob	1.38399	0.0449399	N
Msrb3	1.38608	1.05609e-06	Y
C7	1.38737	1.7167e-05	N
Dffa	1.38764	0.000127968	Y
Chac2	1.39004	3.27589e-06	Y
Bcl6	1.39146	0.0149676	Y
Aamdc	1.39404	2.16551e-05	Y
Frzb	1.39448	1.06187e-05	Y
Casq2	1.39464	0.00660938	N
Cfp	1.39623	0.0228746	N
Pld5	1.397	7.07139e-06	N
Fcmr	1.39741	0.0342009	N
Mmab	1.39865	0.000180749	Y
B3galnt2	1.39991	4.29337e-05	Y
Chrne	1.40013	0.000270564	N
Plekhb2	1.40125	0.000330897	Y
Fbp2	1.40195	0.00468949	N
Rflnb	1.40297	0.00109298	Y
Ccng1	1.40757	3.31705e-05	Y
Ctsc	1.40769	0.000660615	Y
Ar	1.4077	8.67556e-05	Y
Tpbgl	1.40821	1.23861e-05	Y
Smarcd3	1.40874	3.44784e-05	Y
Dupd1	1.41022	0.000229196	N
Zfp651	1.41176	9.82591e-05	Y
Acadm	1.4121	0.000217808	Y
Mafb	1.41235	0.00172054	Y
Tcim	1.4171	0.000595025	N
Zbp1	1.41744	0.0190458	N
Cd300ld3	1.41826	0.0437383	N
Scn4b	1.42124	0.000120229	Y
Psph	1.42185	0.00212146	Y
H2-DMa	1.42362	0.029764	Y
Insyn1	1.42474	0.000696814	Y
Igf1	1.42642	9.9055e-06	Y
Aplnr	1.42742	4.90199e-05	N
Pitpnc1	1.42819	8.92536e-05	Y
Ybx2	1.43402	4.29308e-05	Y
Slc25a4	1.43442	1.13411e-05	Y
Mat2a	1.43578	3.15517e-07	Y
Uqcrc1	1.43671	4.09899e-05	Y
Trmt2b	1.43744	0.000358444	Y
Hp	1.44049	0.0214274	N
Ndufaf5	1.44086	6.99395e-05	Y
Asb2	1.4409	0.000217115	N
Sdhaf4	1.44167	0.000445198	N
Serpinf1	1.44252	0.00029036	Y
Cnn2	1.44403	0.0108331	Y
Paqr7	1.44427	0.000129924	Y
Exd2	1.44493	1.05574e-06	Y
Tmod1	1.44579	2.3993e-06	Y
Qrsl1	1.44641	4.38079e-05	Y
Abcd2	1.44642	0.00659963	Y
Sucla2	1.44674	2.93575e-05	Y
Msrb1	1.44715	2.29145e-05	Y
Prkg1	1.44915	0.00114246	Y
Agbl1	1.44948	9.67322e-06	N
Lmod3	1.45199	1.7746e-05	N
Cd28	1.45352	3.72981e-05	N
Maob	1.45433	0.000773991	N
Calm2	1.4568	0.000487158	Y
Clu	1.46094	0.0141163	Y
Tnk2	1.46163	0.000284205	Y
Esrrg	1.46307	5.01886e-05	Y
Cmc2	1.46319	5.72595e-05	Y
Pkdcc	1.46574	1.89979e-05	Y
Pdss2	1.46835	0.000144814	Y
Pex11a	1.47462	0.00241376	Y
Crybb1	1.48169	0.000312272	N
Alas1	1.4867	8.05855e-05	Y
Tnnc2	1.49119	1.28717e-05	N
Srl	1.49277	3.85439e-05	N
Fn3k	1.49358	2.98102e-05	Y
Irx3	1.49466	0.000419644	Y
Pcyox1	1.50031	0.000397751	Y
Mdh1	1.50393	0.000540671	Y
Plbd1	1.50439	0.00254117	Y
Nmral1	1.50784	0.00145488	Y
Tpm2	1.51013	0.000942623	Y
Scrn2	1.5116	0.000169259	Y
Kcnab1	1.51558	5.12308e-05	N
Phyh	1.5168	6.72965e-05	Y
Steap3	1.51701	0.000127881	N
Emc9	1.52033	0.000274136	Y
Sirt3	1.52166	0.000128946	Y
Esrra	1.52528	2.55772e-05	Y
Dok5	1.52567	0.000107811	Y
LOC115488166	1.52718	2.56226e-05	N
Idh3a	1.52929	1.27571e-05	Y
Pgk1	1.5312	7.95091e-06	Y
Aimp2	1.53199	3.10231e-06	Y
Ptpn6	1.53434	0.0389303	N
Pde7b	1.53937	2.10226e-06	Y
Isg15	1.54086	0.0187707	N
Dpt	1.54096	0.000586506	N
Capn3	1.54447	9.03582e-06	N
Sept1	1.55115	0.00128936	N
Cbr2	1.55378	0.000292969	N
Tmem143	1.55632	9.74991e-05	Y
Adk	1.55859	0.000616603	Y
Asb4	1.55937	1.88851e-05	Y
Pon1	1.55943	0.00082891	N
Ndufs1	1.56827	2.84238e-05	Y
Cd3d	1.57287	0.0358366	N
Timm22	1.57936	0.000105109	Y
Slc9a2	1.58027	6.43623e-05	Y
Cyc1	1.58148	3.92499e-05	Y
Sod2	1.58407	3.27117e-05	Y
Enho	1.59449	2.12231e-05	Y
Cyb5r1	1.59492	2.86325e-05	Y
Mmp15	1.59604	8.22383e-05	Y
Dok7	1.60234	2.08439e-05	Y
Tmod4	1.60254	0.000117706	N
Oxnad1	1.60539	4.61745e-05	Y
Gm20594	1.60599	3.46602e-06	N
Gsta4	1.61013	0.00423087	Y
Tmem25	1.61047	7.79314e-05	Y
Decr1	1.61111	0.000876561	Y
Aspa	1.61112	0.00232453	N
Plac8	1.61427	0.0387416	N
Colq	1.61561	0.000940638	N
Dcun1d2	1.61793	2.26604e-05	Y
Lck	1.6186	0.0340675	N
Epdr1	1.62274	2.02426e-05	Y
Synm	1.62285	6.30566e-05	Y
Ssx2ip	1.62537	2.34253e-05	Y
Fez2	1.62734	5.69111e-06	Y
Map2k6	1.6315	6.03186e-06	Y
Fam57b	1.63217	6.25365e-06	Y
Ldhd	1.63279	0.000257068	Y
Dlat	1.63895	5.06475e-05	Y
Pkm	1.63957	2.82315e-06	Y
Kif3c	1.6398	2.2893e-06	Y
Lrrc39	1.6428	2.37975e-05	N
Vasp	1.64519	0.00204135	Y
Ms4a4c	1.65247	0.0309965	N
Pon3	1.66144	0.000328282	Y
Homer1	1.66882	1.69743e-08	Y
Pkia	1.67102	5.91856e-05	Y
Myod1	1.67184	0.00118355	N
Kmt5a	1.67234	9.08734e-06	Y
Rbp7	1.67453	0.0140815	N
Lcp1	1.67457	0.0333951	Y
Itm2a	1.67707	0.000187012	Y
Relt	1.68083	0.00038076	Y
Psmb9	1.68119	0.02357	Y
Ccdc80	1.68629	0.00591542	Y
Folr2	1.68644	0.00837408	N
Pla2g7	1.69069	2.46913e-06	Y
Selplg	1.69103	0.0343335	N
F830016B08Rik	1.69128	4.33302e-05	N
Ms4a1	1.69531	0.0450699	N
Kctd15	1.69642	7.44354e-05	Y
Aldh1a2	1.6994	0.00406037	Y
Dmpk	1.7008	0.000218082	Y
G0s2	1.70089	0.0493338	Y
Aqp7	1.70203	0.001881	N
Tppp3	1.70825	0.000369457	Y
Mpp3	1.70934	4.42681e-06	Y
LOC115487110	1.71238	0.000311546	N
Emid1	1.71314	3.42849e-06	Y
Synpo2	1.71343	3.69172e-05	Y
Tmem109	1.7169	1.38624e-05	Y
Epsti1	1.72268	0.0273264	N
Fcrls	1.72714	0.00415606	N
Thy1	1.72961	0.0128641	Y
Noct	1.72969	0.000162558	Y
Serpina3g	1.73043	0.028981	N
Pptc7	1.73074	7.24883e-06	Y
Rcan2	1.73121	1.08855e-05	Y
Hspb3	1.73259	4.31514e-05	N
Tomm40l	1.73351	8.75576e-05	Y
Serpine2	1.73709	8.54831e-06	Y
Fitm1	1.74016	3.37946e-05	N
Ms4a4b	1.74757	0.043359	N
Cox7a1	1.75934	4.32713e-06	N
Col6a2	1.75934	0.000445064	Y
Padi2	1.76364	0.000757393	Y
Slc38a3	1.76549	4.46986e-05	Y
Apol6	1.76584	0.00263804	N
Calm1	1.76641	1.36645e-05	Y
Gnb5	1.77533	0.000138299	N
Plekhh3	1.77612	0.0005995	Y
Ptx3	1.78033	8.27881e-06	N
Pcp4l1	1.783	0.000112176	Y
Magix	1.78731	7.46597e-06	Y
Col1a2	1.78818	8.7578e-05	Y
Cib2	1.78947	2.7603e-05	Y
Rhbdl1	1.7918	0.000234466	Y
Hhatl	1.79411	6.62092e-05	N
Sell	1.79609	0.0387025	N
Amhr2	1.79619	1.49455e-06	N
Ldb3	1.79766	8.1482e-05	N
Arhgef10l	1.8052	6.31605e-06	Y
Sh3kbp1	1.81146	2.38636e-05	Y
St8sia5	1.81286	6.95506e-05	Y
Polk	1.81824	9.27978e-07	Y
Slc16a3	1.82093	2.30058e-06	Y
Cd5l	1.82108	0.0418874	N
Kcnj12	1.82215	4.43306e-06	Y
Col6a3	1.82295	7.98878e-05	Y
Gprc5c	1.82365	0.000393059	Y
Snurf	1.83376	0.000715551	Y
Tpm1	1.83784	2.54489e-06	Y
Mterf2	1.84236	3.42789e-05	Y
Acta1	1.8499	8.46923e-06	Y
Asb18	1.85327	7.48559e-05	N
Myorg	1.85557	3.04706e-05	Y
Aif1	1.8595	0.025435	N
Laptm4b	1.86574	7.80063e-05	Y
Best3	1.86597	0.000462228	N
Phka1	1.86922	2.43627e-08	Y
Rasgrp3	1.87246	1.20924e-05	N
Fmod	1.87538	0.0437014	N
Dmkn	1.87555	0.000856476	N
Clcn1	1.87801	8.37041e-06	N
Rtn4	1.88545	4.08053e-05	N
Plaat1	1.88551	7.49931e-05	Y
H2-DMb2	1.88995	0.0471694	N
Afg1l	1.89246	4.35217e-05	Y
Rcan1	1.89492	1.19268e-06	Y
Tmx2	1.89908	0.000183972	Y
Oxct1	1.90515	3.0216e-05	Y
Nnat	1.90599	0.00666831	N
Nkg7	1.90837	0.0360694	N
Kdm5d	1.90883	1.8186e-06	Y
Snrpn	1.90979	0.000153415	N
Odf3l2	1.9137	2.44797e-06	N
Coro1a	1.91426	0.0481556	Y
Reep1	1.91767	2.66415e-05	Y
Golm1	1.92913	1.17776e-06	Y
Acaa2	1.93328	0.000129268	Y
Xrcc5	1.93421	1.14523e-05	Y
Mef2c	1.93426	4.5784e-05	Y
Aurka	1.93678	0.000105622	Y
Tmem246	1.93989	0.000115031	Y
Tfrc	1.95341	9.83429e-05	Y
Sema6c	1.9614	9.19883e-06	Y
Tnfaip2	1.96474	0.000559459	Y
Pfkm	1.9667	7.35677e-07	Y
Eml1	1.97199	1.8114e-06	Y
Ldha	1.97651	1.21981e-05	Y
Actr3b	1.9812	1.96007e-05	Y
Ccl7	1.98469	0.0281069	N
Cd248	1.99416	7.65762e-05	Y
Serpinh1	1.99705	0.00245249	Y
Lsmem2	1.99894	4.64216e-06	N
Fndc5	2.00593	4.87957e-05	Y
Dbp	2.00867	0.000808358	Y
Bhlhe41	2.0115	2.50362e-05	Y
Ddit4l	2.01443	0.000101477	Y
Cav3	2.01509	1.1695e-05	N
Taco1	2.02174	1.17478e-05	Y
Pnck	2.02345	1.71667e-05	Y
Col1a1	2.02957	0.0010122	Y
Ptpn3	2.03098	2.83499e-05	Y
Hacd1	2.03831	1.89948e-05	Y
Ppm1j	2.04214	8.87829e-06	Y
Prxl2b	2.04815	5.7088e-06	Y
Stac3	2.0498	2.38921e-06	N
Rtn4ip1	2.05146	5.42772e-05	Y
Fam78a	2.05742	4.84019e-05	N
Krtdap	2.06127	0.000561911	N
Trp53inp2	2.06449	3.65044e-06	Y
Nt5c1a	2.06605	3.26799e-05	Y
Ramp1	2.06798	0.000350917	Y
Amd2	2.07925	0.000185647	N
Cd3g	2.08081	0.0474146	N
Egflam	2.08803	8.81841e-05	Y
Asb10	2.08851	8.76743e-06	N
Metrn	2.08908	1.41375e-05	Y
Akr1b10	2.0895	6.17707e-05	Y
Map3k7cl	2.10102	9.70421e-05	N
Il2rg	2.10515	0.0301	N
Hjv	2.1186	3.09364e-05	N
Ache	2.12382	3.87218e-05	Y
Mafa	2.12526	1.09958e-05	Y
Cd79b	2.13067	0.0495474	N
Smtnl2	2.13259	5.65478e-06	Y
Fabp3	2.13695	4.41797e-06	Y
Cd209f	2.13977	0.00087754	N
Ptges3l	2.14249	1.11312e-05	Y
Mtfp1	2.15188	1.88998e-05	Y
Fsd2	2.15269	2.35582e-06	N
Ifi27l2a	2.16682	0.0138363	N
Retnla	2.17325	0.00240299	N
Cers1	2.18322	0.0394685	Y
Atp1b1	2.18777	0.000107212	Y
Prkab2	2.18789	1.41674e-06	Y
Tpi1	2.1959	5.1472e-06	Y
Smyd1	2.20475	2.34884e-06	N
Phkg1	2.21654	8.62312e-07	N
Myh2	2.22013	0.000821882	N
Coq7	2.22455	6.80297e-05	Y
Gdap1	2.23204	7.87799e-06	Y
Plpp7	2.23455	3.79112e-05	Y
Itgb6	2.24264	8.14908e-06	N
Bdh1	2.24671	6.70522e-05	Y
Cdc42ep2	2.24716	0.000183406	Y
Eno3	2.27813	6.72057e-06	N
Aqp4	2.28122	0.000874077	N
Lynx1	2.28745	8.13023e-06	Y
Il1b	2.28791	0.0314468	N
Ppp1r3c	2.29447	1.72407e-05	Y
Kcnf1	2.2963	0.00104013	Y
Slc30a2	2.30158	5.17441e-07	Y
Dusp10	2.30204	1.16409e-05	N
Calm3	2.3049	3.72718e-05	Y
Cd209b	2.31376	0.0366508	N
Ltb	2.32705	0.0455151	N
Cntfr	2.32992	0.000569676	N
Dynll2	2.3452	3.78856e-05	Y
Uty	2.34577	2.65624e-07	Y
Kbtbd13	2.34702	1.4107e-05	Y
Ank1	2.38883	2.53541e-06	Y
Cish	2.38939	0.00704127	Y
Camk2a	2.39411	2.4216e-06	N
Mamstr	2.40051	9.41572e-07	N
Myl1	2.41599	4.43488e-06	N
Cd52	2.42383	0.0462199	N
Clec3b	2.42826	4.06454e-05	N
Tmem100	2.43257	3.01739e-06	Y
Ociad2	2.43517	1.88968e-05	Y
Mettl11b	2.45319	2.65833e-05	N
[truncated: 68 more rows]
