# Supplementary material for: Reduction of DNA Topoisomerase Top2 Reprograms the Epigenetic Landscape and Extends Health and Life Span Across Species
Source: Aging Cell. 2025 Feb 12;24(6):e70010. doi: 10.1111/acel.70010 (PMC12151872; doi:10.1111/acel.70010)
Supplement: Supplementary file 13 — Table S13. Comparative analysis of mutant gene’s top2 expression (fold change) and replicative lifespan extension in BY4742 strain. [file ACEL-24-e70010-s005.xlsx]

## Sheet: Sheet1
Supplementary Table 13: Comparative analysis of mutant gene's top2 expression (fold change) and replicative lifespan extension in BY4742 strain.
Mutant gene	top2 expression (compare to WT)	Replicative lifespan extention of mutant gene in BY4742 strain (%)	top2 fold change (mutant/WT)
thp1	-0.579394	-6.69528	0.263394
ies6	-0.471939	-43.3566	0.337335
sac3	-0.420414	-38.6605	0.379827
elp6	-0.41894	-24.7706	0.381118
pfk2	-0.407913	-23.6264	0.390919
ubp3	-0.407096	10.0175	0.391656
elp2	-0.403943	7.83256	0.394509
lsm1	-0.38206	-16.7832	0.414896
lsm7	-0.37716	-46.9388	0.419605
mck1	-0.3714	-19.2562	0.425207
ybr062c	-0.364223	12.9252	0.432291
rrp6	-0.359709	3.50877	0.436809
snt2	-0.344754	27.451	0.452112
npl3	-0.341844	-48.4954	0.455151
urm1	-0.338978	2.83688	0.458165
shg1	-0.336639	-23.9865	0.460639
lsm6	-0.335676	-3.50877	0.461662
stp1	-0.317127	-8.26446	0.481807
uba4	-0.31349	-10.7143	0.485859
sem1	-0.310305	112.987	0.489434
bre5	-0.307375	-2.4982	0.492749
not3	-0.304204	-9.92908	0.496359
mag2	-0.303098	-17.3611	0.497625
cbf1	-0.30139	-30.5733	0.499585
ino4	-0.299239	-3.6036	0.502066
syc1	-0.297811	-2.67983	0.50372
far1	-0.292981	6.79612	0.509354
siz1	-0.291611	-10.8796	0.510962
arg82	-0.291121	-10.9375	0.51154
kem1	-0.284966	4.90196	0.518841
eaf1	-0.278528	-8.77193	0.52659
rsc1	-0.273744	2.81155	0.532422
elp4	-0.263859	2.29045	0.544679
lrp1	-0.257792	8.92857	0.552342
rai1	-0.25453	23.3645	0.556506
yvh1	-0.247231	96.4112	0.565938
npl6	-0.245887	34.1176	0.567692
ppq1	-0.24219	53.5354	0.572546
sit4	-0.234136	-5.62125	0.583262
ltp1	-0.231183	23.4043	0.587242
kap120	-0.230269	124.48	0.588479
nbp2	-0.222187	50.4854	0.599533
lcb5	-0.220601	-2.80374	0.601727
tma23	-0.21373	11.752	0.611322
dhh1	-0.210484	-17.5117	0.615908
sgt2	-0.20083	-1.75439	0.629753
pus7	-0.200467	-24.5454	0.63028
plc1	-0.198873	1.3986	0.632597
pbp1	-0.196008	12.7731	0.636784
mga2	-0.195294	31.7647	0.637832
aft1	-0.194597	-35.1562	0.638856
reg1	-0.193132	-20.9955	0.641015
pin4	-0.192696	-18.3486	0.641658
pho85	-0.192498	-46.3807	0.641951
eug1	-0.185899	5.49313	0.65178
ynr004w	-0.183484	4.3093	0.655415
dal81	-0.182711	101.923	0.656582
iki3	-0.1814	21.1454	0.658567
atg21	-0.180827	-48.8889	0.659436
smk1	-0.180392	11.7021	0.660097
bud20	-0.179114	31.9277	0.662042
sis2	-0.178154	47.7642	0.663507
tsr2	-0.17615	-30.0699	0.666577
fab1	-0.174667	-53.1469	0.668857
ykl161c	-0.1719	-23.8095	0.673132
bro1	-0.1711	31.1321	0.674372
rpn4	-0.170001	-52.2936	0.676081
mlp1	-0.167003	18.8811	0.680765
vik1	-0.163489	65.6566	0.686295
snt1	-0.163436	0	0.686379
ssf1	-0.161907	73.1058	0.6888
snt309	-0.160655	-11.7021	0.690789
ram1	-0.159057	-13.2231	0.693334
sif2	-0.158605	1.53959	0.694057
dbp3	-0.158202	29.3118	0.694701
sky1	-0.157766	-6.41026	0.695399
yer137c	-0.157496	9.80392	0.695832
ylr278c	-0.156909	-21.4953	0.696773
opi1	-0.15604	0	0.698168
yaf9	-0.154183	7.07692	0.701159
eki1	-0.153901	2.91262	0.701616
rpa49	-0.153727	-20.5835	0.701896
set6	-0.15349	35.0769	0.70228
rgp1	-0.153418	15.4316	0.702397
htz1	-0.151761	-36	0.705081
tbs1	-0.150162	15	0.707681
ymr1	-0.149813	-31.677	0.70825
tor1	-0.149317	26.0969	0.709059
elm1	-0.149076	23.5294	0.709454
vps72	-0.148885	-28.9256	0.709765
sir4	-0.147132	-17.1364	0.712637
erf2	-0.1463	6.2398	0.714003
tea1	-0.146206	16.6667	0.714158
rpn13	-0.145503	-16.5049	0.715314
ncs2	-0.144624	20.9586	0.716763
jjj1	-0.144543	2.0979	0.716898
hos4	-0.144463	-17.5824	0.717029
cna1	-0.1431	-10.1433	0.719283
arx1	-0.142661	-2.69421	0.720011
itt1	-0.142325	-15.493	0.720569
chd1	-0.142267	12.5547	0.720664
gsp2	-0.140946	-15.4545	0.722859
pfk1	-0.14041	6.42077	0.723752
yrr1	-0.138721	-2.10031	0.726572
sap190	-0.138624	8.7376	0.726735
sap155	-0.138134	26.7202	0.727556
msn1	-0.13761	34.375	0.728434
gcr2	-0.137481	-11.7249	0.72865
tel1	-0.1374	-9.4902	0.728786
tsl1	-0.13687	-18.9189	0.729675
hap2	-0.136751	15.8879	0.729875
dcs1	-0.136415	26.1682	0.730441
rds2	-0.136139	36.2963	0.730905
pap2	-0.135909	35.1351	0.731292
pbs2	-0.135733	-37.7622	0.731588
vhs1	-0.135199	32.6707	0.732488
pib1	-0.134957	12.3859	0.732897
ydr026c	-0.134651	-3.02267	0.733413
nop12	-0.133918	6.41195	0.734652
hsl1	-0.133	-38.8889	0.736207
lee1	-0.132244	-14.1509	0.737489
ncs6	-0.131941	29.9065	0.738005
kti12	-0.131459	10.3175	0.738825
hms1	-0.129706	-3.33333	0.741813
tan1	-0.129166	31.7757	0.742736
yhr033w	-0.128513	6.25	0.743853
cka2	-0.12841	22.5393	0.744029
tma22	-0.128295	-0.636943	0.744226
tos8	-0.128082	49.5974	0.744591
hir1	-0.127932	9.30286	0.744848
lys14	-0.126418	-13.6364	0.747449
ubp1	-0.125249	15.9236	0.749465
clb2	-0.123311	12.9013	0.752816
dal80	-0.122969	17.1429	0.75341
ask10	-0.122017	-19.1126	0.755063
cdc26	-0.121898	-10.0917	0.75527
csn9	-0.121738	60.1942	0.755549
tma20	-0.121618	-4.22535	0.755756
mpp6	-0.121501	-42.8571	0.755961
sef1	-0.120595	-13.2812	0.757538
arp8	-0.120114	66.9492	0.758379
ynl213c	-0.119528	29.3706	0.759403
ydl025c	-0.117687	9.17431	0.762628
yak1	-0.117438	-10	0.763065
lea1	-0.117118	-51.5151	0.763629
tus1	-0.117017	-38.8889	0.763805
set3	-0.116437	-14.601	0.764827
dcn1	-0.116242	-3.50877	0.765171
mum2	-0.115735	-17.0068	0.766064
vps16	-0.114954	-35.8491	0.767443
upc2	-0.114633	21.875	0.76801
nup120	-0.11443	-26.4706	0.768369
arr1	-0.113609	77.9221	0.769823
pdr1	-0.113416	5.46875	0.770166
pre9	-0.113242	0	0.770474
dus3	-0.113147	-12.6214	0.770642
ckb1	-0.112985	11.7188	0.77093
hos3	-0.112392	3.7037	0.771983
sxm1	-0.112381	29.8246	0.772003
nup2	-0.1123	36.8932	0.772147
kar5	-0.112118	90.5882	0.772471
met28	-0.11109	54.1176	0.774301
hos2	-0.110174	7.55327	0.775935
hrd1	-0.109985	27.9148	0.776275
pex4	-0.109835	0	0.776542
mfb1	-0.109511	-64.8438	0.777121
ski8	-0.108999	2.80374	0.778038
rsa1	-0.108467	5.85516	0.778992
alk2	-0.107099	10.7209	0.781449
nup133	-0.106813	-15.2941	0.781964
hop2	-0.106739	-0.78125	0.782098
snf4	-0.105664	4.11555	0.784036
reh1	-0.105304	-3.53498	0.784686
crz1	-0.104927	-10.8843	0.785368
imh1	-0.104753	22.0724	0.785682
aro3	-0.104189	-4.54545	0.786704
ypr196w	-0.104162	76.6234	0.786752
heh2	-0.1041	-1.65289	0.786864
cmp2	-0.1037	-12.6582	0.787589
mrt4	-0.103632	42.1779	0.787713
yta7	-0.103375	-8.92569	0.78818
vps71	-0.103167	-39.4231	0.788557
nth2	-0.102701	2.83688	0.789404
yml119w	-0.101988	-15.5405	0.7907
vid28	-0.1016	-2.04082	0.791408
irs4	-0.100916	-5.71429	0.792655
air1	-0.100199	9.06667	0.793963
mlh1	-0.0999892	-14.1026	0.794348
grr1	-0.0997603	-6.61157	0.794767
trx1	-0.0997047	-15.0602	0.794869
car2	-0.0996722	-43.0556	0.794928
ygr250c	-0.0993847	-9.28571	0.795454
gcn5	-0.098626	11.3221	0.796845
mcm22	-0.0985395	-13.0435	0.797004
met31	-0.0969062	1.88679	0.800007
nvj1	-0.0965236	13.1579	0.800712
cgi121	-0.0962475	46.1538	0.801221
hho1	-0.0959668	42.963	0.801739
mot3	-0.0955367	37.6471	0.802534
ykl027w	-0.0952963	10.7843	0.802978
sip2	-0.0945798	17.5214	0.804304
clb3	-0.0945443	-4.25532	0.80437
sac1	-0.0927924	-50.6034	0.807621
new1	-0.0927309	18.1818	0.807735
ypt31	-0.0923002	-7.71704	0.808537
rnh1	-0.0919603	1.92308	0.80917
gal4	-0.091925	24.2424	0.809236
abf2	-0.0912901	41.1765	0.81042
hrk1	-0.0909274	32.6923	0.811097
rup1	-0.0903851	-33.5366	0.81211
pth2	-0.089625	7.03125	0.813533
pfk27	-0.0894362	9.00901	0.813886
mad3	-0.089384	36.1913	0.813984
fzf1	-0.0891906	12.6677	0.814347
efg1	-0.0884787	76.5306	0.815683
ssm4	-0.0871126	-14.6392	0.818253
ste20	-0.0869808	-23.8601	0.818501
hap4	-0.0866881	-6.70283	0.819053
eaf5	-0.0866866	14.9123	0.819056
ddc1	-0.0865748	13.198	0.819267
ste7	-0.0860295	9.41358	0.820296
tri1	-0.0859805	12.8205	0.820388
ubc5	-0.0853804	-25	0.821523
hsm3	-0.0851309	0.714286	0.821995
ino2	-0.0850743	9.48469	0.822102
zap1	-0.0848815	8.69565	0.822467
rtg3	-0.0847744	-8.48033	0.82267
adr1	-0.0846413	-32.8125	0.822922
swc5	-0.0846061	-46.2838	0.822989
nnf2	-0.084603	-3.57143	0.822995
tma46	-0.0845632	35	0.82307
mip1	-0.0841671	9.92366	0.823821
psr1	-0.0838995	-23.9437	0.824329
ime2	-0.0837985	11.7021	0.82452
mal13	-0.0833201	40	0.825429
bud13	-0.083236	8.82353	0.825589
rec102	-0.0830144	16.5049	0.826011
los1	-0.0828662	22.7273	0.826293
clb6	-0.0826156	-19.323	0.826769
dig1	-0.0824858	-2.83019	0.827017
ptc5	-0.0824002	16.6667	0.82718
urc2	-0.0816458	-19.0083	0.828618
esc8	-0.0815893	-17.3333	0.828725
brr1	-0.0814397	44.6808	0.829011
pol4	-0.0810887	-27.193	0.829681
rpl16a	-0.0810002	-4.1332	0.82985
bfa1	-0.0809773	-10.828	0.829894
asc1	-0.0807072	-28.3784	0.83041
tul1	-0.0805089	8.82353	0.83079
hul5	-0.0802755	-8.82353	0.831236
kar4	-0.0802618	-25.4386	0.831263
ire1	-0.0802358	-4.99476	0.831312
spo12	-0.0797631	8.03571	0.832218
yps1	-0.0793667	-15.0602	0.832977
pep7	-0.0785012	-10.5839	0.834639
msh3	-0.0781341	112.987	0.835345
ppz1	-0.0774002	-51.8987	0.836758
vps1	-0.0773515	24.9509	0.836852
pog1	-0.0772404	-11.236	0.837066
ubp9	-0.076148	0.900901	0.839174
lcb4	-0.0760005	16.107	0.839459
ybr225w	-0.0755474	-40.5405	0.840335
plm2	-0.075251	62.8099	0.840909
pgm1	-0.0748102	-8.73016	0.841763
rfx1	-0.0745383	19.9266	0.84229
yil042c	-0.074318	9.92908	0.842717
urn1	-0.0741722	77.9221	0.843
yhr202w	-0.0740203	-42.9825	0.843295
glk1	-0.073993	7.69231	0.843348
ptc7	-0.0738184	7.14286	0.843688
cho2	-0.0737151	0	0.843888
pkh3	-0.0734904	8.67582	0.844325
yor251c	-0.0731049	24.5454	0.845075
fkh1	-0.0730351	20.1691	0.845211
bik1	-0.072947	-22.807	0.845382
spo22	-0.0729	13.2653	0.845474
puf6	-0.0726329	-27.2727	0.845994
mlp2	-0.0725116	-16.1017	0.84623
yap5	-0.0724433	45.8824	0.846363
otu1	-0.0722901	16.3265	0.846662
vps13	-0.0722598	-16.1972	0.846721
arp6	-0.072146	-48.1928	0.846943
nkp1	-0.0720292	20.1754	0.84717
pdr3	-0.0718291	0	0.847561
chl4	-0.0714925	-17.5182	0.848218
srx1	-0.0713394	-20.6349	0.848517
opi3	-0.071209	33.0769	0.848772
cue4	-0.0708574	-4.72973	0.849459
atg23	-0.0705392	-7.13376	0.850082
thr4	-0.0704877	-87.1355	0.850183
mkk1	-0.0697002	19.0909	0.851726
cup9	-0.0687663	31.2806	0.853559
ydl089w	-0.0686483	8.26446	0.853791
atg10	-0.0684228	9.92366	0.854235
ymr293c	-0.0681596	-12.9771	0.854752
ygl059w	-0.0680931	4.6875	0.854883
pex5	-0.0674746	6.23794	0.856102
atg9	-0.0673038	-8.51064	0.856438
ykr023w	-0.0672554	-10	0.856534
kss1	-0.0671209	10.8192	0.856799
tcb3	-0.0668776	-8.4507	0.857279
ecm5	-0.066725	-30.1282	0.857581
ubs1	-0.0653854	59.633	0.86023
hst4	-0.0653597	-11.6751	0.860281
swr1	-0.065322	3.41831	0.860356
ymr258c	-0.0652827	-39.1026	0.860433
pho4	-0.0650352	10.0917	0.860924
pub1	-0.0650246	-9.85915	0.860945
pcl8	-0.0648405	-3.0303	0.86131
jhd1	-0.0647439	-9.06315	0.861502
ydr370c	-0.0643622	25.4386	0.862259
arg80	-0.0643426	-11.3924	0.862298
yjl043w	-0.0642235	-26.7081	0.862535
ubp6	-0.0638751	-38.2252	0.863227
oca4	-0.0635464	12.8571	0.86388
mec3	-0.0633685	-28.0374	0.864234
bmh2	-0.0631996	23.0513	0.86457
caf16	-0.0629886	17.3469	0.864991
yfr032c	-0.0629419	2.75229	0.865084
bud22	-0.0628846	-16.5525	0.865198
vps15	-0.0626797	-74.8252	0.865606
pho2	-0.0626526	8.67117	0.86566
ubc12	-0.0625968	12.1495	0.865771
pms1	-0.0625938	-4.23729	0.865777
pil1	-0.0623995	-7.14286	0.866165
hal9	-0.0622022	5.40541	0.866558
gsy2	-0.0621886	0	0.866585
fpr4	-0.0620802	18.1818	0.866802
stb4	-0.0618753	-4.43038	0.867211
mdm30	-0.0618256	3.07027	0.86731
apn2	-0.061669	2.40296	0.867623
wtm2	-0.0616645	3.63636	0.867632
snf7	-0.0614086	-34.221	0.868143
ubx2	-0.0613845	-25.7143	0.868191
kar3	-0.0605492	-54.8618	0.869863
wtm1	-0.0599897	7.27273	0.870984
gal80	-0.0596814	3.79747	0.871603
ypt6	-0.0596303	30.3069	0.871705
exo1	-0.0594258	5	0.872116
srp40	-0.0594002	-6.77686	0.872167
rpl38	-0.0590004	3.32231	0.872971
bsp1	-0.0589899	7.79221	0.872992
sas2	-0.0589523	14.8842	0.873067
mus81	-0.0588321	0.877193	0.873309
clb4	-0.0586382	-8.82353	0.873699
ubc7	-0.0585	16.8605	0.873977
ngl1	-0.0582101	3.33333	0.874561
tod6	-0.0581545	-12.844	0.874673
nce102	-0.0580043	67.5325	0.874975
ltv1	-0.0579683	57.1081	0.875048
nab6	-0.057779	-12.1622	0.875429
crn1	-0.0577535	4.35414	0.875481
sbp1	-0.0576259	-26.7606	0.875738
ypk2	-0.0570749	3.66748	0.87685
edc2	-0.0570284	19.0141	0.876943
csi1	-0.0567343	2.53165	0.877538
sfg1	-0.0563547	9.02474	0.878305
ume1	-0.0563127	-29.6296	0.87839
nup170	-0.0559992	-59.4669	0.879024
ncl1	-0.0550127	12.6462	0.881023
yll054c	-0.0547879	-10.8434	0.881479
rad9	-0.0547624	-7.03125	0.881531
tad1	-0.0546275	4.6729	0.881805
ime1	-0.0545826	-4.92958	0.881896
hal5	-0.0541391	36.4286	0.882797
caf130	-0.0540433	-1.12469	0.882992
ckb2	-0.0540283	-15.8333	0.883022
hmo1	-0.0540148	-28.4799	0.88305
ldb7	-0.053928	11.0092	0.883226
htl1	-0.0534772	-30.303	0.884144
ubp12	-0.0532856	3.63636	0.884534
sas5	-0.0531808	-16.3636	0.884747
kip1	-0.0530566	4.95963	0.885
stb6	-0.0529698	47.0588	0.885177
ubp13	-0.052859	33.5938	0.885403
ptp3	-0.0527677	-17.6056	0.885589
cat8	-0.052283	5.76923	0.886578
yme2	-0.0522216	-10.5263	0.886703
pes4	-0.0520092	16.3265	0.887137
slx9	-0.0519584	-24.2321	0.887241
tgs1	-0.0517954	33.0435	0.887574
hos1	-0.0516758	46.8085	0.887819
ddr48	-0.0509522	58.6538	0.889299
rny1	-0.0508536	-3.7037	0.889501
dot6	-0.0508297	-9.00901	0.88955
sir3	-0.0507295	-9.06956	0.889755
ylr143w	-0.0506324	-1.75439	0.889954
red1	-0.0504979	14.4668	0.89023
ymr291w	-0.0500005	50	0.89125
rec104	-0.0499109	6.24254	0.891434
mf(alpha)1	-0.0498676	30.033	0.891523
cdc40	-0.0493524	-28.0702	0.892581
ykl107w	-0.0492912	-25.3968	0.892707
rpn14	-0.048933	-32.8125	0.893443
apn1	-0.0483704	-63.3588	0.894601
gph1	-0.0480631	1.15702	0.895235
rnh70	-0.0479811	27.551	0.895404
eaf6	-0.0479453	-29.1926	0.895478
vid30	-0.0475367	10.1703	0.89632
apq12	-0.0474637	21.4286	0.896471
rad16	-0.0473369	-6.74536	0.896733
pho81	-0.0472534	-11.9266	0.896905
ubc11	-0.047243	12.6667	0.896927
stb5	-0.0469658	-9.82143	0.8975
smi1	-0.0466573	4.58716	0.898137
mf(alpha)2	-0.0465694	3.93185	0.898319
pep4	-0.0464397	-5.18518	0.898587
caf4	-0.0461433	-2.14286	0.899201
hrt3	-0.0459303	1.20482	0.899642
msh6	-0.0459005	18.5687	0.899704
dcr2	-0.0457739	6.73077	0.899966
mkk2	-0.0455997	17.7778	0.900327
nat4	-0.0455237	115.294	0.900485
vps4	-0.0453451	-8.34702	0.900855
rad17	-0.0448568	-19.3333	0.901868
atg1	-0.0445994	5.89276	0.902403
pdr8	-0.0441337	10.2804	0.903371
bas1	-0.0440757	24.3744	0.903492
ino1	-0.0439106	35.9223	0.903835
cpt1	-0.043866	-22.1429	0.903928
hcr1	-0.0437649	-5.04587	0.904139
ypl109c	-0.0435656	45.9259	0.904554
ylr352w	-0.0432921	-9.33406	0.905124
yrm1	-0.0431895	5.5007	0.905338
mht1	-0.0431003	-3.61446	0.905523
hda3	-0.0425504	84.4156	0.906671
vac8	-0.04254	-32.0682	0.906692
nde1	-0.0424167	-30.3798	0.90695
dat1	-0.0423959	-33.1081	0.906993
mrh1	-0.0423112	-46.9697	0.90717
sgf73	-0.0422072	61.5309	0.907387
ste11	-0.0419963	-8.64396	0.907828
grx2	-0.0418997	26.4463	0.90803
uga1	-0.0418225	15.0943	0.908192
pex12	-0.0418032	2.53165	0.908232
akl1	-0.0418002	22.191	0.908238
pba1	-0.0417735	31.3726	0.908294
yol138c	-0.0416992	-19.8198	0.908449
mft1	-0.0415715	12.0253	0.908717
zds1	-0.0414706	8.59049	0.908928
ubp7	-0.0412271	22.8814	0.909438
rtt103	-0.0410742	-19.0391	0.909758
ark1	-0.0409005	-14.2362	0.910122
stp2	-0.0408159	-57.1429	0.910299
tma64	-0.0406764	-21.6216	0.910591
tpa1	-0.0402269	-61.9718	0.911535
fus3	-0.0400148	12.2137	0.91198
ppt1	-0.0399999	5.6338	0.912011
dbr1	-0.039902	-31.2383	0.912217
bul2	-0.039383	-10.8108	0.913307
yer184c	-0.039383	-6.60793	0.913307
sap185	-0.0392007	15.6524	0.913691
did4	-0.0391606	2.29008	0.913775
hse1	-0.0391503	10.5281	0.913797
cue5	-0.0387442	-10.8333	0.914652
mei5	-0.0382063	14.8148	0.915785
sas4	-0.0380019	23.301	0.916217
ubp14	-0.0376272	-4.7619	0.917007
slx4	-0.0374969	-14.0351	0.917283
nej1	-0.0374806	18.6916	0.917317
vps41	-0.037411	-43.5811	0.917464
rps0b	-0.0373	-22.8188	0.917699
mth1	-0.0371815	1.87521	0.917949
cst6	-0.03718	23.4694	0.917952
erg2	-0.0369995	-15.3846	0.918334
gcn2	-0.0367996	0.563273	0.918756
msc6	-0.0367538	-8	0.918853
atg3	-0.0367419	-13.1868	0.918878
eaf7	-0.0367212	-8.65672	0.918922
pif1	-0.036372	16.0305	0.919661
yol053w	-0.036085	3.33333	0.920269
cki1	-0.0360007	32.4561	0.920448
aca1	-0.0358853	-27.4648	0.920693
mrk1	-0.0357995	11.0092	0.920875
san1	-0.0357714	22.807	0.920934
pho84	-0.0354698	-20.9459	0.921574
ypr153w	-0.0352835	106.493	0.921969
spt4	-0.0352554	40.5697	0.922029
ctk1	-0.0350898	-75.6412	0.922381
nhp10	-0.0350469	19.2661	0.922472
top1	-0.0349346	-58.6667	0.92271
atg20	-0.0347927	20.3822	0.923012
ygr071c	-0.0347573	-57.9268	0.923087
rsa3	-0.0347469	17.1779	0.923109
fks3	-0.0347114	1.35135	0.923185
nrg1	-0.0346804	19.697	0.923251
ykr059w	-0.034639	12.2478	0.923339
edc1	-0.0344588	-27.1028	0.923722
cue1	-0.0340392	-3.20513	0.924615
ies3	-0.0340348	-12.8378	0.924624
ure2	-0.0339964	22.825	0.924706
rdr1	-0.0339683	2.66667	0.924766
rpo41	-0.0336005	82.6531	0.925549
arp5	-0.0334765	16.3265	0.925813
sps4	-0.0334234	3.05677	0.925927
uip4	-0.033258	71.7172	0.926279
rex3	-0.0331517	3.01205	0.926506
rec8	-0.032827	36.3636	0.927199
mak31	-0.0327768	14.9123	0.927306
hul4	-0.0325451	-10.1911	0.927801
cul3	-0.0324152	13.2075	0.928079
pcl2	-0.032312	3.18471	0.928299
ies5	-0.0322544	38.7387	0.928422
ylr271w	-0.0322471	7.47664	0.928438
hir2	-0.0322249	23.8336	0.928485
zds2	-0.0321615	7.45342	0.928621
ylr364w	-0.0320995	-1.66791	0.928754
snf3	-0.0317662	-21.1864	0.929467
stp3	-0.0316954	-9.63406	0.929618
ngl2	-0.0316261	-20.3319	0.929767
yer130c	-0.0311705	-5.88235	0.930742
hxk1	-0.0308934	-1.83486	0.931337
asf2	-0.03083	-14.0845	0.931472
tif4632	-0.0307371	1.07058	0.931672
yhl010c	-0.0306929	0	0.931766
pex10	-0.0306752	-4.41595	0.931804
elf1	-0.0306325	34.127	0.931896
ahc1	-0.0305691	3.33333	0.932032
sdp1	-0.0303997	26.0246	0.932396
ypl141c	-0.0302995	-27.4074	0.932611
jhd2	-0.0302671	11.3339	0.932681
glt1	-0.0301036	-13.9863	0.933032
swc7	-0.0301021	-7.76699	0.933035
leu3	-0.0297633	-13.1579	0.933763
slf1	-0.0296278	4.72279	0.934054
rgm1	-0.0291198	-2.5641	0.935148
cos111	-0.0290006	6.66667	0.935404
ipk1	-0.0289829	43.8109	0.935442
ylr224w	-0.0289049	52.9412	0.93561
sfp1	-0.028874	-10.1504	0.935677
sam4	-0.0286739	17.1717	0.936108
chz1	-0.0285385	1.40845	0.9364
rck2	-0.0285002	-10.1562	0.936483
ebs1	-0.028434	-12.5	0.936626
ecm23	-0.0284031	23.5849	0.936692
rad10	-0.0283516	-25	0.936803
snf1	-0.0283501	16.3347	0.936806
cpr6	-0.0272235	-7.60563	0.93924
dls1	-0.0270427	24.9371	0.939631
gat2	-0.026884	-30.2817	0.939974
rph1	-0.0268516	52.9288	0.940044
prk1	-0.0268002	28.3751	0.940156
ctf19	-0.0268002	-40.566	0.940156
sas3	-0.0266694	16.5682	0.940439
yck3	-0.0265489	7.84314	0.9407
yor052c	-0.0264548	34.1667	0.940904
rps21a	-0.0263006	11.6345	0.941238
pcl9	-0.0261654	-7.0922	0.941531
pet112	-0.0258246	-4.6875	0.94227
gis4	-0.0258143	-39.2405	0.942292
ybr028c	-0.0257996	-14.8936	0.942324
rec114	-0.0257424	64.8936	0.942449
slx8	-0.0254252	-2.70292	0.943137
ies4	-0.0251022	20.9091	0.943839
tep1	-0.0248996	-21.4286	0.944279
swm1	-0.0246442	14.4909	0.944835
msh1	-0.0243786	5.34351	0.945413
duf1	-0.0243537	-8.10811	0.945467
put3	-0.02372	3.92157	0.946848
ert1	-0.023566	-18.5811	0.947183
kns1	-0.0235	-36.6197	0.947327
bcs1	-0.0235	-50.3817	0.947327
yap6	-0.0234619	-12.0438	0.94741
prm3	-0.0234575	44.4444	0.94742
bit61	-0.0234311	-5.66298	0.947478
pso2	-0.0234237	46.1538	0.947494
ylr253w	-0.0234003	-29.6875	0.947545
yer064c	-0.0233636	-3.6036	0.947625
slx1	-0.0232815	5.4428	0.947804
poc4	-0.0232698	33.3333	0.947829
inp52	-0.0232097	10.6005	0.947961
fin1	-0.0231144	-32.7703	0.948169
ypr078c	-0.0230909	-4.89511	0.94822
ste5	-0.0229575	-25	0.948511
hst2	-0.0229179	-2.5618	0.948598
tos3	-0.0229004	18.743	0.948636
mip6	-0.0227758	-7.14286	0.948908
haa1	-0.0227553	13.986	0.948953
yfl052w	-0.0225296	57.1429	0.949446
ctl1	-0.0224607	-10.8974	0.949597
lug1	-0.021841	2.27273	0.950953
gga1	-0.0214426	22.807	0.951826
ygr283c	-0.0213592	76.4706	0.952008
hpa2	-0.0213006	44.1558	0.952137
bud6	-0.0212816	-8.15109	0.952179
ypt7	-0.0212318	-13.0691	0.952288
clg1	-0.0210312	-2.80374	0.952728
yor051c	-0.0210005	28.3333	0.952795
ric1	-0.0209097	-14.1933	0.952994
mig1	-0.0209039	12.1545	0.953007
pho13	-0.0202966	4.22535	0.954341
rsf1	-0.0197465	3.16456	0.95555
nop6	-0.0193619	-26.7606	0.956397
prr1	-0.0191996	12.5596	0.956754
ecm30	-0.0189087	2.32484	0.957395
pib2	-0.0187552	19.1489	0.957734
atg13	-0.0183256	6.33404	0.958682
mal33	-0.0182934	10.6061	0.958753
cln1	-0.0182423	-14.7436	0.958865
din7	-0.0181342	-22.069	0.959104
ykl171w	-0.0173995	-11.1111	0.960728
dot1	-0.0173324	13.2231	0.960877
fap1	-0.0172462	23.1292	0.961067
tps2	-0.017182	-33.6538	0.961209
pan3	-0.0171469	4.90196	0.961287
gpr1	-0.0170535	28.4278	0.961494
gdb1	-0.0169572	89.6104	0.961707
cex1	-0.0168827	-5.3211	0.961872
lem3	-0.0167689	18.4211	0.962124
hhf2	-0.0167149	-12.9252	0.962244
ela1	-0.0160276	16.7832	0.963768
nop16	-0.0158861	-25.3521	0.964082
atg19	-0.0156804	27.2727	0.964538
ssf2	-0.0156177	-18.6131	0.964678
dsk2	-0.0156002	33.9511	0.964717
rpa12	-0.0153421	-49.0446	0.96529
kip2	-0.0152765	13.9172	0.965436
lsm12	-0.0151001	8.92857	0.965828
sgn1	-0.0150651	9.32203	0.965906
ybl055c	-0.0149645	-18.3486	0.96613
faa4	-0.01481	-14.1026	0.966474
glg1	-0.0145797	-11.0345	0.966986
cti6	-0.0144967	-0.762195	0.967171
rdi1	-0.0144923	-14.0127	0.967181
hrb1	-0.0142125	20.0677	0.967804
prr2	-0.0141994	-22.5352	0.967833
gsy1	-0.014147	52.0408	0.96795
shr5	-0.0140391	-8.10811	0.968191
war1	-0.0140013	25.9615	0.968275
ygk3	-0.0139998	6.04167	0.968278
pfk26	-0.0138541	-23.6264	0.968603
egd1	-0.0136153	7.54717	0.969136
ddi1	-0.0133036	2.94118	0.969832
gsm1	-0.0131129	41.8367	0.970258
slk19	-0.0131086	0	0.970267
snf2	-0.0129222	-13.2867	0.970684
bmh1	-0.0129091	-11.4537	0.970713
nas6	-0.0127868	-4.58716	0.970986
nem1	-0.0127839	-29.3072	0.970993
yll032c	-0.0125612	-39.4366	0.971491
pde2	-0.0123153	-29.6731	0.972041
yjl206c	-0.0121931	-25.7143	0.972315
rsf2	-0.0119065	-51.5528	0.972957
nup53	-0.0117	-27.2152	0.973419
fbp1	-0.0114876	2.8	0.973896
ubp11	-0.0112928	-25	0.974333
ptk1	-0.0111343	26.2712	0.974688
ycr016w	-0.01105	1.75439	0.974877
spo13	-0.0108334	5.02225	0.975364
cnb1	-0.0106342	-9.52381	0.975811
alk1	-0.0106241	-12.5	0.975834
fir1	-0.0105005	-10.9375	0.976112
ste50	-0.0103407	-8.0315	0.976471
utp30	-0.0103	-28.9655	0.976562
hot1	-0.0101184	4.92958	0.976971
sok1	-0.00985836	34.2277	0.977556
cka1	-0.00980026	-8.16327	0.977687
lin1	-0.00960273	43.6183	0.978132
air2	-0.00939215	-16.3121	0.978606
ypl236c	-0.00920049	2.0202	0.979038
ykl091c	-0.00914822	-7.93651	0.979156
hog1	-0.00911047	-14.4182	0.979241
skm1	-0.00901465	7.19614	0.979457
syf2	-0.00889852	0	0.979719
atg2	-0.00879981	19.5804	0.979942
cha4	-0.00858065	28.9157	0.980436
kip3	-0.00829187	0.769676	0.981088
bul1	-0.00825124	80.5195	0.98118
mga1	-0.00822512	-20.1835	0.981239
pml39	-0.00771448	-4.05405	0.982394
jem1	-0.00739977	-12.4224	0.983106
dss1	-0.00736787	32.0611	0.983178
pom152	-0.00729972	45.7447	0.983332
kin2	-0.00729972	-1.98582	0.983332
ptp2	-0.00679955	17.2727	0.984465
puf4	-0.00670823	18.6104	0.984672
dbf20	-0.00605325	17.1975	0.986159
ndj1	-0.00582146	51.3513	0.986685
rim4	-0.00512923	14.1823	0.988259
ubp2	-0.00511041	3.59168	0.988302
ubc8	-0.00509883	-27.9503	0.988328
grx3	-0.00502354	-4.68384	0.9885
yel043w	-0.00483246	-5.6338	0.988935
ptr2	-0.00459942	2.60337	0.989465
ntc20	-0.00438234	11.8519	0.98996
oca5	-0.0042796	51.5625	0.990194
rad23	-0.00403508	0.511509	0.990752
bub2	-0.00400615	-4.77528	0.990818
mca1	-0.00378771	-3.36647	0.991316
yil001w	-0.00377904	17.6812	0.991336
slt2	-0.0033654	-10.016	0.992281
ylr296w	-0.00298369	26.1682	0.993153
rev3	-0.00285648	88.8889	0.993444
tpk2	-0.00272638	-4.18744	0.993742
kin82	-0.00265411	76.6234	0.993907
cgr1	-0.00245611	39.8601	0.994361
mig3	-0.00233039	4.46021	0.994648
rkr1	-0.00225092	-24.359	0.99483
hcs1	-0.00221479	16.6667	0.994913
gfd1	-0.00220034	1.28205	0.994946
ubx7	-0.00208909	3.0303	0.995201
ylr455w	-0.0020862	26.5734	0.995208
cnn1	-0.00202263	-11.9266	0.995354
mcm16	-0.0019764	20.2128	0.99546
yos9	-0.00196485	-13.0284	0.995486
kin4	-0.0017005	-0.909091	0.996092
asm4	-0.00160661	45.4545	0.996307
ylh47	-0.00154595	100	0.996447
gis1	-0.00145497	-9.09091	0.996655
isw2	-0.00131489	-0.0634518	0.996977
bud21	-0.000803805	4.16667	0.998151
mks1	-0.000665236	0	0.998469
ioc2	-0.00059307	-15.1862	0.998635
ptk2	-0.000502145	33.758	0.998844
tps3	-0.000251051	-31.4103	0.999422
msn4	-1.87552e-05	33.3333	0.999957
