# Supplementary material for: Reduction of DNA Topoisomerase Top2 Reprograms the Epigenetic Landscape and Extends Health and Life Span Across Species
Source: Aging Cell. 2025 Feb 12;24(6):e70010. doi: 10.1111/acel.70010 (PMC12151872; doi:10.1111/acel.70010)
Supplement: Supplementary file 14 — Table S14. Primer sequences. [file ACEL-24-e70010-s012.xlsx]

## Sheet: Sheet1
Supplementary Table 14: Primer sequences.
		F (5' to 3')	R (5' to 3')
S.cerevisiae	top2	CAGAACAGGACGATGTAGCCA	TTGTCTCCTTGATCGTTGTGG
	actin	CGTTTCCATCCAAGCCGTTT	ACCGGCCAAATCGATTCTCAA
C. elegans	top-2	GCATTGAGCCGATGTTGGATG	GCCGTCGCTTTTCTCCTTCT
	actin-1	ACGACGAGTCCGGCCCATCC	GAAAGCTGGTGGTGACGATGGTT
Mouse	Top2b	AGCCAGCAAGAAACCGAAGA	TCTTTCCTAGCCCGACCAGT
	Gapdh	GGGTCCCAGCTTAGGTTCAT	ATCCGTTCACACCGACCTTC
IMR-90	TOP2B	GCTGCTAAAAAGGGAAAACCG	TCCTTTTCTTTGCCCCTCGG
	CTSD	CATTCCCGAGGTGCTCAAGA	AGTTTGCAGTGGATGGAGGG
	CTSB	TTCGATGCACGGGAACAATG	TGCAGATCCGGTCAGAGATG
	ATP6V0B	TGGCCATCTACGGCATCATC	AGGTTAGACAGGCCTACGGT
	ATP6V0A1	TGTCTGAGGTGCTTTGGACC	AAACCGGTCCCGCTGTAGAA
	ACTIN	CTGAGCGTGGCTACTCCTTC	GCCATCTCGTTCTCGAAGTC
